# Supplementary material for: Poly[[(μ3-adamantane-1,3-di­carboxyl­ato)aqua­[μ-N-(pyridin-3-yl)isonicotinamide]­nickel(II)] monohydrate], a layered coordination polymer with (4,4) topology
Source: IUCrdata. 2023 Sep 8;8(Pt 9):x230758. doi: 10.1107/S2414314623007587 (PMC10561233; doi:10.1107/S2414314623007587)
Supplement: Supplementary file 1 [file x-08-x230758-sup1.cif]

##############################################################################
#                                                                            #
# This CIF contains the data for a data article accepted for                 #
# publication in IUCrData. It conforms to the requirements of                #
# Notes for Authors for IUCrData, and has been                               #
# peer reviewed under the auspices of IUCrData.                              #
#                                                                            #
# Full details of the Crystallographic Information File format               #
# are given in the paper "The Crystallographic Information File (CIF):       #
# a New Standard Archive File for Crystallography" by S. R. Hall, F. H.      #
# Allen and I. D. Brown [Acta Cryst. (1991), A47, 655-685].                  #
#                                                                            #
# The current version of the core CIF dictionary is obtainable from          #
# ftp://ftp.iucr.org/pub/cif_core.dic.                                       #
#                                                                            #
# Software is freely available for graphical display of the structure(s)     #
# in this CIF. For information consult the CIF software page                 #
# http://www.iucr.org/resources/cif/software.                                #
#                                                                            #
# This file may be used for bona fide research purposes within the           #
# scientific community so long as proper attribution is given to the data    # 
# article from which it was obtained.                                        #
#                                                                            #
##############################################################################
data_I
_audit_creation_method
;
Olex2 1.5-ac5-024
(compiled 2022.04.12 svn.rca3783a0 for Rigaku Oxford Diffraction, GUI svn.r6498)
;
_chemical_name_systematic
;\
Poly[[(\m~3~-adamantane-1,3-dicarboxylato)aqua[\m-<i>N</i>-(pyridin-3-yl)\
isonicotinamide]nickel(II)] monohydrate]
;
_chemical_name_common     ?
_chemical_formula_moiety     'C23 H25 N3 Ni O6, H2 O'
_chemical_formula_sum     'C23 H27 N3 Ni O7'
_chemical_formula_iupac     '[Ni (C12 H14 O4) (C11 H9 N3 O) (H2 O)], H2 O'
_chemical_formula_weight     516.18
_chemical_melting_point     ?
_space_group_crystal_system     triclinic
_space_group_name_H-M_alt     'P -1'
_space_group_name_Hall     '-P 1'
loop_
    _space_group_symop_operation_xyz
    'x, y, z'
    '-x, -y, -z'
_cell_length_a     10.718(4)
_cell_length_b     10.933(3)
_cell_length_c     11.586(3)
_cell_angle_alpha     113.462(4)
_cell_angle_beta     109.626(4)
_cell_angle_gamma     96.053(4)
_cell_volume     1127.2(6)
_cell_formula_units_Z     2
_cell_measurement_reflns_used     6384
_cell_measurement_theta_min     2.19
_cell_measurement_theta_max     25.39
_cell_measurement_temperature     173.15
_exptl_crystal_description     block
_exptl_crystal_colour     green
_exptl_crystal_size_max     0.347
_exptl_crystal_size_mid     0.312
_exptl_crystal_size_min     0.184
_exptl_crystal_density_diffrn     1.521
_exptl_crystal_density_meas     ?
_exptl_crystal_density_method     ?
_exptl_crystal_F_000     540
_exptl_absorpt_coefficient_mu     0.912
_exptl_absorpt_correction_type     none
_exptl_absorpt_process_details
;
(SADABS; Bruker, 2013)
;
_exptl_absorpt_correction_T_min     0.6882
_exptl_absorpt_correction_T_max     0.7452
_diffrn_ambient_temperature     173.15
_diffrn_source     'sealed tube'
_diffrn_source_power     2.0
_diffrn_source_voltage     50.0
_diffrn_source_current     40.0
_diffrn_radiation_type     MoK\a
_diffrn_radiation_wavelength     0.71073
_diffrn_radiation_monochromator     graphite
_diffrn_measurement_device_type     'Bruker APEXII CCD'
_diffrn_measurement_method     '\f and \w scans'
_diffrn_detector_area_resol_mean     836.6
_diffrn_reflns_number     12251
_diffrn_reflns_av_R_equivalents     0.0367
_diffrn_reflns_av_unetI/netI     0.0428
_diffrn_reflns_theta_min     2.099
_diffrn_reflns_theta_max     25.530
_diffrn_reflns_theta_full     25.530
_diffrn_measured_fraction_theta_max     0.991
_diffrn_measured_fraction_theta_full     0.991
_diffrn_reflns_limit_h_min     -12
_diffrn_reflns_limit_h_max     12
_diffrn_reflns_limit_k_min     -13
_diffrn_reflns_limit_k_max     13
_diffrn_reflns_limit_l_min     -14
_diffrn_reflns_limit_l_max     13
_diffrn_standards_number     0
_refine_special_details     ?
_reflns_number_total     4169
_reflns_number_gt     3363
_reflns_threshold_expression     'I > 2\s(I)'
_refine_ls_structure_factor_coef     Fsqd
_refine_ls_matrix_type     full
_refine_ls_R_factor_all     0.0535
_refine_ls_R_factor_gt     0.0417
_refine_ls_wR_factor_gt     0.1066
_refine_ls_wR_factor_ref     0.1148
_refine_ls_goodness_of_fit_ref     1.073
_refine_ls_restrained_S_all     1.073
_refine_ls_number_reflns     4169
_refine_ls_number_parameters     339
_refine_ls_number_restraints     7
_refine_ls_hydrogen_treatment     mixed
_refine_ls_weighting_scheme     calc
_refine_ls_weighting_details
              'w=1/[\s^2^(Fo^2^)+(0.0620P)^2^+0.5423P] where P=(Fo^2^+2Fc^2^)/3'
_atom_sites_solution_hydrogens     mixed
_atom_sites_solution_primary     iterative
_atom_sites_solution_secondary     ?
_refine_ls_shift/su_max     0.000
_refine_ls_shift/su_mean     0.000
_refine_diff_density_max     0.822
_refine_diff_density_min     -0.385
_refine_ls_extinction_method     none
_refine_ls_extinction_coef     .
loop_
    _atom_type_symbol
    _atom_type_description
    _atom_type_scat_dispersion_real
    _atom_type_scat_dispersion_imag
    _atom_type_scat_source
    'C' 'C' 0.0033 0.0016
                         'International Tables Vol C Tables 4.2.6.8 and 6.1.1.4'
    'H' 'H' 0.0000 0.0000
                         'International Tables Vol C Tables 4.2.6.8 and 6.1.1.4'
    'N' 'N' 0.0061 0.0033
                         'International Tables Vol C Tables 4.2.6.8 and 6.1.1.4'
    'Ni' 'Ni' 0.3393 1.1124
                         'International Tables Vol C Tables 4.2.6.8 and 6.1.1.4'
    'O' 'O' 0.0106 0.0060
                         'International Tables Vol C Tables 4.2.6.8 and 6.1.1.4'
_computing_data_collection
;
COSMO (Bruker, 2009)
;
_computing_cell_refinement
;
SAINT (Bruker, 2013)
;
_computing_data_reduction
;
SAINT (Bruker, 2013)
;
_computing_structure_solution
;
olex2.solve (Bourhis <i>et al.</i>,  2015)
;
_computing_structure_refinement
;
SHELXTL (Sheldrick, 2015)
;
_computing_molecular_graphics
;
CrystalMakerX (Palmer, 2020)
;
_computing_publication_material
;
OLEX2 (Dolomanov <i>et al.</i>,  2009)
;
loop_
    _atom_site_type_symbol
    _atom_site_label
    _atom_site_fract_x
    _atom_site_fract_y
    _atom_site_fract_z
    _atom_site_U_iso_or_equiv
    _atom_site_adp_type
    _atom_site_calc_flag
    _atom_site_occupancy
    _atom_site_disorder_assembly
    _atom_site_disorder_group
    Ni Ni1 1.000000 0.000000 0.000000 0.01704(15) Uani d 1 . .
    Ni Ni2 0.500000 0.500000 0.500000 0.01567(15) Uani d 1 . .
    O O1 0.8747(2) 0.02292(19) 0.0998(2) 0.0207(4) Uani d 1 . .
    O O2 0.9879(2) 0.2140(2) 0.3019(2) 0.0278(5) Uani d 1 . .
    O O3 0.44548(19) 0.28855(18) 0.3693(2) 0.0194(4) Uani d 1 . .
    O O4 0.64885(19) 0.39367(18) 0.54244(19) 0.0185(4) Uani d 1 . .
    O O5 1.2822(2) 0.3913(2) -0.0396(2) 0.0257(5) Uani d 1 . .
    O O6 0.8399(2) -0.1579(2) -0.1770(2) 0.0323(5) Uani d 1 . .
    H H6A 0.7521(16) -0.180(3) -0.228(3) 0.049 Uiso d 1 . .
    H H6B 0.880(3) -0.185(4) -0.231(3) 0.049 Uiso d 1 . .
    N N1 0.9443(2) 0.1585(2) -0.0536(2) 0.0196(5) Uani d 1 . .
    N N2 1.4116(2) 0.4695(2) -0.3776(2) 0.0188(5) Uani d 1 . .
    N N3 1.0701(2) 0.3768(2) -0.1866(2) 0.0205(5) Uani d 1 . .
    H H3 1.027254 0.396693 -0.253463 0.043(11) Uiso calc 1 . .
    C C1 0.8886(3) 0.1069(3) 0.2187(3) 0.0186(6) Uani d 1 . .
    C C2 0.7255(3) 0.1976(3) 0.3250(3) 0.0173(6) Uani d 1 . .
    H H2A 0.684592 0.228008 0.254351 0.021 Uiso calc 1 . .
    H H2B 0.804113 0.275068 0.404075 0.013(7) Uiso calc 1 . .
    C C3 0.7765(3) 0.0702(3) 0.2634(3) 0.0180(6) Uani d 1 . .
    C C4 0.6536(3) -0.0489(3) 0.1424(3) 0.0214(6) Uani d 1 . .
    H H4A 0.611146 -0.021060 0.069887 0.026 Uiso calc 1 . .
    H H4B 0.685396 -0.130982 0.101700 0.012(7) Uiso calc 1 . .
    C C5 0.8406(3) 0.0254(3) 0.3757(3) 0.0231(7) Uani d 1 . .
    H H5A 0.874709 -0.055787 0.337929 0.028 Uiso calc 1 . .
    H H5B 0.919763 0.102021 0.455123 0.017(7) Uiso calc 1 . .
    C C6 0.5469(3) -0.0859(3) 0.1919(3) 0.0253(7) Uani d 1 . .
    H H6 0.467734 -0.164142 0.111628 0.021(8) Uiso calc 1 . .
    C C7 0.4942(3) 0.0395(3) 0.2508(3) 0.0218(6) Uani d 1 . .
    H H7A 0.423551 0.015057 0.281145 0.026 Uiso calc 1 . .
    H H7B 0.451510 0.067798 0.178771 0.011(7) Uiso calc 1 . .
    C C8 0.6825(3) 0.1151(3) 0.4850(3) 0.0238(7) Uani d 1 . .
    H H8A 0.761453 0.192252 0.564112 0.029 Uiso calc 1 . .
    H H8B 0.614538 0.092712 0.519184 0.033(9) Uiso calc 1 . .
    C C9 0.7322(3) -0.0122(3) 0.4243(3) 0.0274(7) Uani d 1 . .
    H H9 0.774107 -0.041601 0.496624 0.030(9) Uiso calc 1 . .
    C C10 0.6096(4) -0.1307(3) 0.3019(4) 0.0316(8) Uani d 1 . .
    H H10A 0.640577 -0.213959 0.263009 0.038 Uiso calc 1 . .
    H H10B 0.539579 -0.154594 0.333230 0.027(8) Uiso calc 1 . .
    C C11 0.6161(3) 0.1596(3) 0.3742(3) 0.0175(6) Uani d 1 . .
    C C12 0.5672(3) 0.2864(3) 0.4325(3) 0.0170(6) Uani d 1 . .
    C C14 0.8279(3) 0.1933(3) -0.0554(3) 0.0240(7) Uani d 1 . .
    H H14 0.770731 0.149260 -0.027780 0.030(9) Uiso calc 1 . .
    C C15 1.0241(3) 0.2222(3) -0.0922(3) 0.0204(6) Uani d 1 . .
    H H15 1.108039 0.199666 -0.089106 0.039(10) Uiso calc 1 . .
    C C16 0.7881(3) 0.2911(3) -0.0962(3) 0.0239(7) Uani d 1 . .
    H H16 0.705149 0.313949 -0.095664 0.028(8) Uiso calc 1 . .
    C C17 0.9894(3) 0.3197(3) -0.1365(3) 0.0188(6) Uani d 1 . .
    C C18 0.8696(3) 0.3553(3) -0.1376(3) 0.0220(6) Uani d 1 . .
    H H18 0.843662 0.422547 -0.166249 0.022(8) Uiso calc 1 . .
    C C19 1.2793(3) 0.3958(3) -0.4378(3) 0.0204(6) Uani d 1 . .
    H H19 1.233694 0.352711 -0.535775 0.002(6) Uiso calc 1 . .
    C C20 1.2063(3) 0.3793(3) -0.3659(3) 0.0204(6) Uani d 1 . .
    H H20 1.112088 0.327124 -0.413126 0.016(7) Uiso calc 1 . .
    C C21 1.2716(3) 0.4397(3) -0.2230(3) 0.0173(6) Uani d 1 . .
    C C22 1.4077(3) 0.5186(3) -0.1589(3) 0.0193(6) Uani d 1 . .
    H H22 1.455078 0.562638 -0.061051 0.015(7) Uiso calc 1 . .
    C C23 1.4739(3) 0.5327(3) -0.2388(3) 0.0211(6) Uani d 1 . .
    H H23 1.566465 0.588835 -0.194019 0.034(9) Uiso calc 1 . .
    C C24 1.2087(3) 0.4033(3) -0.1390(3) 0.0193(6) Uani d 1 . .
    O O1W 0.9387(2) 0.5047(2) -0.3366(3) 0.0396(6) Uani d 1 . .
    H H1WA 0.8521(19) 0.483(4) -0.370(4) 0.059 Uiso d 1 . .
    H H1WB 0.969(4) 0.590(2) -0.312(4) 0.059 Uiso d 1 . .
loop_
    _atom_site_aniso_label
    _atom_site_aniso_U_11
    _atom_site_aniso_U_22
    _atom_site_aniso_U_33
    _atom_site_aniso_U_12
    _atom_site_aniso_U_13
    _atom_site_aniso_U_23
    Ni1 0.0171(3) 0.0182(3) 0.0183(3) 0.0030(2) 0.0112(2) 0.0079(2)
    Ni2 0.0158(3) 0.0161(3) 0.0184(3) 0.0053(2) 0.0106(2) 0.0079(2)
    O1 0.0223(11) 0.0220(10) 0.0215(11) 0.0055(8) 0.0152(9) 0.0086(9)
    O2 0.0206(11) 0.0250(11) 0.0283(12) -0.0013(9) 0.0137(10) 0.0024(9)
    O3 0.0157(11) 0.0188(9) 0.0242(11) 0.0059(8) 0.0093(9) 0.0094(9)
    O4 0.0179(11) 0.0182(9) 0.0207(11) 0.0059(8) 0.0093(9) 0.0088(9)
    O5 0.0213(11) 0.0356(12) 0.0254(11) 0.0057(9) 0.0089(10) 0.0201(10)
    O6 0.0156(11) 0.0406(13) 0.0269(13) 0.0016(10) 0.0110(10) 0.0024(10)
    N1 0.0183(13) 0.0221(12) 0.0204(13) 0.0038(10) 0.0103(11) 0.0103(10)
    N2 0.0178(13) 0.0207(12) 0.0214(13) 0.0054(10) 0.0103(11) 0.0111(10)
    N3 0.0198(13) 0.0272(12) 0.0234(13) 0.0070(10) 0.0108(11) 0.0183(11)
    C1 0.0200(16) 0.0212(14) 0.0218(15) 0.0103(12) 0.0125(13) 0.0125(13)
    C2 0.0170(15) 0.0172(13) 0.0210(15) 0.0037(11) 0.0122(13) 0.0086(12)
    C3 0.0189(15) 0.0208(13) 0.0200(15) 0.0066(12) 0.0139(13) 0.0095(12)
    C4 0.0186(15) 0.0212(14) 0.0249(16) 0.0066(12) 0.0135(13) 0.0072(13)
    C5 0.0232(17) 0.0285(15) 0.0283(17) 0.0144(13) 0.0153(14) 0.0176(14)
    C6 0.0229(17) 0.0165(14) 0.0337(18) 0.0006(12) 0.0186(15) 0.0047(13)
    C7 0.0180(15) 0.0176(13) 0.0326(17) 0.0039(12) 0.0171(14) 0.0092(13)
    C8 0.0305(18) 0.0300(15) 0.0277(17) 0.0146(14) 0.0215(15) 0.0197(14)
    C9 0.0336(19) 0.0363(17) 0.0376(19) 0.0212(15) 0.0267(16) 0.0280(16)
    C10 0.042(2) 0.0187(14) 0.052(2) 0.0130(14) 0.0340(18) 0.0201(15)
    C11 0.0170(15) 0.0180(13) 0.0211(15) 0.0065(11) 0.0124(13) 0.0084(12)
    C12 0.0187(16) 0.0182(13) 0.0186(15) 0.0047(12) 0.0121(13) 0.0092(12)
    C14 0.0224(16) 0.0247(15) 0.0284(17) 0.0039(13) 0.0149(14) 0.0124(13)
    C15 0.0186(15) 0.0215(14) 0.0227(15) 0.0047(12) 0.0107(13) 0.0102(12)
    C16 0.0178(16) 0.0277(15) 0.0296(17) 0.0075(12) 0.0140(14) 0.0127(14)
    C17 0.0182(15) 0.0199(13) 0.0198(15) 0.0029(11) 0.0106(13) 0.0090(12)
    C18 0.0223(16) 0.0222(14) 0.0240(16) 0.0052(12) 0.0120(13) 0.0114(13)
    C19 0.0223(16) 0.0219(14) 0.0161(15) 0.0045(12) 0.0078(13) 0.0085(12)
    C20 0.0141(15) 0.0241(14) 0.0233(16) 0.0028(12) 0.0080(13) 0.0114(13)
    C21 0.0195(15) 0.0170(13) 0.0223(15) 0.0084(11) 0.0130(13) 0.0112(12)
    C22 0.0180(15) 0.0226(14) 0.0181(15) 0.0039(12) 0.0069(13) 0.0109(12)
    C23 0.0179(16) 0.0234(14) 0.0234(16) 0.0032(12) 0.0096(13) 0.0118(13)
    C24 0.0199(16) 0.0190(13) 0.0206(15) 0.0055(12) 0.0098(13) 0.0092(12)
    O1W 0.0216(12) 0.0367(13) 0.0624(18) 0.0055(11) 0.0071(13) 0.0337(14)
_geom_special_details
;
 All esds (except the esd in the dihedral angle between two l.s. planes)
 are estimated using the full covariance matrix.  The cell esds are taken
 into account individually in the estimation of esds in distances, angles
 and torsion angles; correlations between esds in cell parameters are only
 used when they are defined by crystal symmetry.  An approximate (isotropic)
 treatment of cell esds is used for estimating esds involving l.s. planes.
;
loop_
    _geom_bond_atom_site_label_1
    _geom_bond_atom_site_label_2
    _geom_bond_site_symmetry_2
    _geom_bond_distance
    _geom_bond_publ_flag
    Ni1 O1 2_755 2.0216(19) y
    Ni1 O1 . 2.0216(19) y
    Ni1 O6 2_755 2.079(2) y
    Ni1 O6 . 2.079(2) y
    Ni1 N1 . 2.138(2) y
    Ni1 N1 2_755 2.138(2) y
    Ni2 O3 . 2.0766(18) y
    Ni2 O3 2_666 2.0766(18) y
    Ni2 O4 . 2.1113(18) y
    Ni2 O4 2_666 2.1113(18) y
    Ni2 N2 2_765 2.058(2) y
    Ni2 N2 1_456 2.058(2) y
    O1 C1 . 1.260(3) ?
    O2 C1 . 1.258(3) ?
    O3 C12 . 1.272(3) ?
    O4 C12 . 1.269(3) ?
    O5 C24 . 1.224(3) ?
    O6 H6A . 0.871(14) ?
    O6 H6B . 0.849(18) ?
    N1 C14 . 1.337(4) ?
    N1 C15 . 1.340(4) ?
    N2 C19 . 1.339(4) ?
    N2 C23 . 1.344(4) ?
    N3 H3 . 0.8800 ?
    N3 C17 . 1.410(3) ?
    N3 C24 . 1.351(4) ?
    C1 C3 . 1.534(4) ?
    C2 H2A . 0.9900 ?
    C2 H2B . 0.9900 ?
    C2 C3 . 1.542(4) ?
    C2 C11 . 1.551(4) ?
    C3 C4 . 1.530(4) ?
    C3 C5 . 1.544(4) ?
    C4 H4A . 0.9900 ?
    C4 H4B . 0.9900 ?
    C4 C6 . 1.526(4) ?
    C5 H5A . 0.9900 ?
    C5 H5B . 0.9900 ?
    C5 C9 . 1.536(4) ?
    C6 H6 . 1.0000 ?
    C6 C7 . 1.531(4) ?
    C6 C10 . 1.519(4) ?
    C7 H7A . 0.9900 ?
    C7 H7B . 0.9900 ?
    C7 C11 . 1.537(4) ?
    C8 H8A . 0.9900 ?
    C8 H8B . 0.9900 ?
    C8 C9 . 1.531(4) ?
    C8 C11 . 1.533(4) ?
    C9 H9 . 1.0000 ?
    C9 C10 . 1.530(5) ?
    C10 H10A . 0.9900 ?
    C10 H10B . 0.9900 ?
    C11 C12 . 1.515(3) ?
    C14 H14 . 0.9500 ?
    C14 C16 . 1.382(4) ?
    C15 H15 . 0.9500 ?
    C15 C17 . 1.389(4) ?
    C16 H16 . 0.9500 ?
    C16 C18 . 1.382(4) ?
    C17 C18 . 1.378(4) ?
    C18 H18 . 0.9500 ?
    C19 H19 . 0.9500 ?
    C19 C20 . 1.366(4) ?
    C20 H20 . 0.9500 ?
    C20 C21 . 1.386(4) ?
    C21 C22 . 1.385(4) ?
    C21 C24 . 1.500(4) ?
    C22 H22 . 0.9500 ?
    C22 C23 . 1.384(4) ?
    C23 H23 . 0.9500 ?
    O1W H1WA . 0.840(18) ?
    O1W H1WB . 0.842(18) ?
loop_
    _geom_angle_atom_site_label_1
    _geom_angle_atom_site_label_2
    _geom_angle_atom_site_label_3
    _geom_angle_site_symmetry_1
    _geom_angle_site_symmetry_3
    _geom_angle
    _geom_angle_publ_flag
    O1 Ni1 O1 2_755 . 180.0 y
    O1 Ni1 O6 . 2_755 90.58(8) y
    O1 Ni1 O6 . . 89.42(8) y
    O1 Ni1 O6 2_755 2_755 89.42(8) y
    O1 Ni1 O6 2_755 . 90.58(8) y
    O1 Ni1 N1 . . 90.06(8) y
    O1 Ni1 N1 . 2_755 89.94(8) y
    O1 Ni1 N1 2_755 2_755 90.06(8) y
    O1 Ni1 N1 2_755 . 89.94(8) y
    O6 Ni1 O6 2_755 . 180.0 y
    O6 Ni1 N1 . . 93.49(9) y
    O6 Ni1 N1 2_755 . 86.51(9) y
    O6 Ni1 N1 2_755 2_755 93.49(9) y
    O6 Ni1 N1 . 2_755 86.51(9) y
    N1 Ni1 N1 . 2_755 180.0 y
    O3 Ni2 O3 2_666 . 180.0 y
    O3 Ni2 O4 . 2_666 116.95(7) y
    O3 Ni2 O4 . . 63.05(7) y
    O3 Ni2 O4 2_666 . 116.95(7) y
    O3 Ni2 O4 2_666 2_666 63.05(7) y
    O4 Ni2 O4 . 2_666 180.0 y
    N2 Ni2 O3 2_765 2_666 92.34(8) y
    N2 Ni2 O3 2_765 . 87.67(8) y
    N2 Ni2 O3 1_456 . 92.33(8) y
    N2 Ni2 O3 1_456 2_666 87.66(8) y
    N2 Ni2 O4 1_456 . 94.86(8) y
    N2 Ni2 O4 2_765 . 85.14(8) y
    N2 Ni2 O4 2_765 2_666 94.86(8) y
    N2 Ni2 O4 1_456 2_666 85.14(8) y
    N2 Ni2 N2 2_765 1_456 180.0 y
    C1 O1 Ni1 . . 133.44(18) ?
    C12 O3 Ni2 . . 89.28(15) ?
    C12 O4 Ni2 . . 87.83(15) ?
    Ni1 O6 H6A . . 143(2) ?
    Ni1 O6 H6B . . 101(2) ?
    H6A O6 H6B . . 107(3) ?
    C14 N1 Ni1 . . 121.94(19) ?
    C14 N1 C15 . . 118.1(2) ?
    C15 N1 Ni1 . . 119.93(18) ?
    C19 N2 Ni2 . 1_654 118.35(19) ?
    C19 N2 C23 . . 117.7(2) ?
    C23 N2 Ni2 . 1_654 123.49(19) ?
    C17 N3 H3 . . 117.7 ?
    C24 N3 H3 . . 117.7 ?
    C24 N3 C17 . . 124.6(2) ?
    O1 C1 C3 . . 116.0(2) ?
    O2 C1 O1 . . 124.8(3) ?
    O2 C1 C3 . . 119.1(2) ?
    H2A C2 H2B . . 108.2 ?
    C3 C2 H2A . . 109.7 ?
    C3 C2 H2B . . 109.7 ?
    C3 C2 C11 . . 109.7(2) ?
    C11 C2 H2A . . 109.7 ?
    C11 C2 H2B . . 109.7 ?
    C1 C3 C2 . . 110.6(2) ?
    C1 C3 C5 . . 107.9(2) ?
    C2 C3 C5 . . 108.7(2) ?
    C4 C3 C1 . . 111.7(2) ?
    C4 C3 C2 . . 109.0(2) ?
    C4 C3 C5 . . 108.9(2) ?
    C3 C4 H4A . . 109.6 ?
    C3 C4 H4B . . 109.6 ?
    H4A C4 H4B . . 108.1 ?
    C6 C4 C3 . . 110.1(2) ?
    C6 C4 H4A . . 109.6 ?
    C6 C4 H4B . . 109.6 ?
    C3 C5 H5A . . 109.7 ?
    C3 C5 H5B . . 109.7 ?
    H5A C5 H5B . . 108.2 ?
    C9 C5 C3 . . 109.9(2) ?
    C9 C5 H5A . . 109.7 ?
    C9 C5 H5B . . 109.7 ?
    C4 C6 H6 . . 109.0 ?
    C4 C6 C7 . . 109.8(2) ?
    C7 C6 H6 . . 109.0 ?
    C10 C6 C4 . . 110.4(2) ?
    C10 C6 H6 . . 109.0 ?
    C10 C6 C7 . . 109.6(3) ?
    C6 C7 H7A . . 109.9 ?
    C6 C7 H7B . . 109.9 ?
    C6 C7 C11 . . 108.9(2) ?
    H7A C7 H7B . . 108.3 ?
    C11 C7 H7A . . 109.9 ?
    C11 C7 H7B . . 109.9 ?
    H8A C8 H8B . . 108.2 ?
    C9 C8 H8A . . 109.7 ?
    C9 C8 H8B . . 109.7 ?
    C9 C8 C11 . . 109.9(2) ?
    C11 C8 H8A . . 109.7 ?
    C11 C8 H8B . . 109.7 ?
    C5 C9 H9 . . 109.5 ?
    C8 C9 C5 . . 109.1(2) ?
    C8 C9 H9 . . 109.5 ?
    C10 C9 C5 . . 109.9(3) ?
    C10 C9 C8 . . 109.3(3) ?
    C10 C9 H9 . . 109.5 ?
    C6 C10 C9 . . 109.3(2) ?
    C6 C10 H10A . . 109.8 ?
    C6 C10 H10B . . 109.8 ?
    C9 C10 H10A . . 109.8 ?
    C9 C10 H10B . . 109.8 ?
    H10A C10 H10B . . 108.3 ?
    C7 C11 C2 . . 109.4(2) ?
    C8 C11 C2 . . 108.7(2) ?
    C8 C11 C7 . . 109.7(2) ?
    C12 C11 C2 . . 108.2(2) ?
    C12 C11 C7 . . 110.0(2) ?
    C12 C11 C8 . . 110.8(2) ?
    O3 C12 Ni2 . . 59.03(13) ?
    O3 C12 C11 . . 120.5(2) ?
    O4 C12 Ni2 . . 60.60(13) ?
    O4 C12 O3 . . 119.1(2) ?
    O4 C12 C11 . . 120.4(2) ?
    C11 C12 Ni2 . . 170.38(19) ?
    N1 C14 H14 . . 118.9 ?
    N1 C14 C16 . . 122.2(3) ?
    C16 C14 H14 . . 118.9 ?
    N1 C15 H15 . . 118.6 ?
    N1 C15 C17 . . 122.8(3) ?
    C17 C15 H15 . . 118.6 ?
    C14 C16 H16 . . 120.2 ?
    C18 C16 C14 . . 119.6(3) ?
    C18 C16 H16 . . 120.2 ?
    C15 C17 N3 . . 121.4(2) ?
    C18 C17 N3 . . 119.7(2) ?
    C18 C17 C15 . . 118.8(3) ?
    C16 C18 H18 . . 120.8 ?
    C17 C18 C16 . . 118.5(3) ?
    C17 C18 H18 . . 120.8 ?
    N2 C19 H19 . . 118.2 ?
    N2 C19 C20 . . 123.5(3) ?
    C20 C19 H19 . . 118.2 ?
    C19 C20 H20 . . 120.5 ?
    C19 C20 C21 . . 119.0(3) ?
    C21 C20 H20 . . 120.5 ?
    C20 C21 C24 . . 122.1(2) ?
    C22 C21 C20 . . 118.1(3) ?
    C22 C21 C24 . . 119.0(2) ?
    C21 C22 H22 . . 120.3 ?
    C23 C22 C21 . . 119.4(3) ?
    C23 C22 H22 . . 120.3 ?
    N2 C23 C22 . . 122.1(3) ?
    N2 C23 H23 . . 118.9 ?
    C22 C23 H23 . . 118.9 ?
    O5 C24 N3 . . 124.6(3) ?
    O5 C24 C21 . . 119.4(3) ?
    N3 C24 C21 . . 115.8(2) ?
    H1WA O1W H1WB . . 109(3) ?
loop_
    _geom_torsion_atom_site_label_1
    _geom_torsion_atom_site_label_2
    _geom_torsion_atom_site_label_3
    _geom_torsion_atom_site_label_4
    _geom_torsion_site_symmetry_1
    _geom_torsion_site_symmetry_2
    _geom_torsion_site_symmetry_3
    _geom_torsion_site_symmetry_4
    _geom_torsion
    _geom_torsion_publ_flag
    Ni1 O1 C1 O2 . . . . 9.4(4) ?
    Ni1 O1 C1 C3 . . . . -168.59(17) ?
    Ni1 N1 C14 C16 . . . . -176.9(2) ?
    Ni1 N1 C15 C17 . . . . 175.9(2) ?
    Ni2 O3 C12 O4 . . . . 8.7(2) ?
    Ni2 O3 C12 C11 . . . . -168.8(2) ?
    Ni2 O4 C12 O3 . . . . -8.5(2) ?
    Ni2 O4 C12 C11 . . . . 169.0(2) ?
    Ni2 N2 C19 C20 1_654 . . . -173.9(2) ?
    Ni2 N2 C23 C22 1_654 . . . 174.8(2) ?
    O1 C1 C3 C2 . . . . -132.5(2) ?
    O1 C1 C3 C4 . . . . -10.9(3) ?
    O1 C1 C3 C5 . . . . 108.7(3) ?
    O2 C1 C3 C2 . . . . 49.3(3) ?
    O2 C1 C3 C4 . . . . 170.9(2) ?
    O2 C1 C3 C5 . . . . -69.5(3) ?
    N1 C14 C16 C18 . . . . 0.4(4) ?
    N1 C15 C17 N3 . . . . -175.0(2) ?
    N1 C15 C17 C18 . . . . 1.7(4) ?
    N2 C19 C20 C21 . . . . -0.9(4) ?
    N3 C17 C18 C16 . . . . 175.9(3) ?
    C1 C3 C4 C6 . . . . 177.9(2) ?
    C1 C3 C5 C9 . . . . 179.9(2) ?
    C2 C3 C4 C6 . . . . -59.6(3) ?
    C2 C3 C5 C9 . . . . 59.9(3) ?
    C2 C11 C12 O3 . . . . 110.7(3) ?
    C2 C11 C12 O4 . . . . -66.8(3) ?
    C3 C2 C11 C7 . . . . -59.5(3) ?
    C3 C2 C11 C8 . . . . 60.3(3) ?
    C3 C2 C11 C12 . . . . -179.3(2) ?
    C3 C4 C6 C7 . . . . 61.0(3) ?
    C3 C4 C6 C10 . . . . -60.0(3) ?
    C3 C5 C9 C8 . . . . -60.5(3) ?
    C3 C5 C9 C10 . . . . 59.4(3) ?
    C4 C3 C5 C9 . . . . -58.8(3) ?
    C4 C6 C7 C11 . . . . -60.8(3) ?
    C4 C6 C10 C9 . . . . 59.5(3) ?
    C5 C3 C4 C6 . . . . 58.9(3) ?
    C5 C9 C10 C6 . . . . -59.2(3) ?
    C6 C7 C11 C2 . . . . 59.9(3) ?
    C6 C7 C11 C8 . . . . -59.2(3) ?
    C6 C7 C11 C12 . . . . 178.7(2) ?
    C7 C6 C10 C9 . . . . -61.6(3) ?
    C7 C11 C12 O3 . . . . -8.7(3) ?
    C7 C11 C12 O4 . . . . 173.8(2) ?
    C8 C9 C10 C6 . . . . 60.4(3) ?
    C8 C11 C12 O3 . . . . -130.2(3) ?
    C8 C11 C12 O4 . . . . 52.3(3) ?
    C9 C8 C11 C2 . . . . -60.7(3) ?
    C9 C8 C11 C7 . . . . 58.8(3) ?
    C9 C8 C11 C12 . . . . -179.5(2) ?
    C10 C6 C7 C11 . . . . 60.8(3) ?
    C11 C2 C3 C1 . . . . -178.0(2) ?
    C11 C2 C3 C4 . . . . 58.8(3) ?
    C11 C2 C3 C5 . . . . -59.7(3) ?
    C11 C8 C9 C5 . . . . 61.0(3) ?
    C11 C8 C9 C10 . . . . -59.2(3) ?
    C14 N1 C15 C17 . . . . -1.5(4) ?
    C14 C16 C18 C17 . . . . -0.2(4) ?
    C15 N1 C14 C16 . . . . 0.4(4) ?
    C15 C17 C18 C16 . . . . -0.8(4) ?
    C17 N3 C24 O5 . . . . -6.1(4) ?
    C17 N3 C24 C21 . . . . 169.4(2) ?
    C19 N2 C23 C22 . . . . 2.8(4) ?
    C19 C20 C21 C22 . . . . 2.2(4) ?
    C19 C20 C21 C24 . . . . -167.4(2) ?
    C20 C21 C22 C23 . . . . -1.0(4) ?
    C20 C21 C24 O5 . . . . 140.1(3) ?
    C20 C21 C24 N3 . . . . -35.7(4) ?
    C21 C22 C23 N2 . . . . -1.6(4) ?
    C22 C21 C24 O5 . . . . -29.4(4) ?
    C22 C21 C24 N3 . . . . 154.9(2) ?
    C23 N2 C19 C20 . . . . -1.6(4) ?
    C24 N3 C17 C15 . . . . -34.5(4) ?
    C24 N3 C17 C18 . . . . 148.9(3) ?
    C24 C21 C22 C23 . . . . 168.9(2) ?
loop_
    _geom_hbond_atom_site_label_D
    _geom_hbond_atom_site_label_H
    _geom_hbond_atom_site_label_A
    _geom_hbond_site_symmetry_A
    _geom_hbond_distance_DH
    _geom_hbond_distance_HA
    _geom_hbond_distance_DA
    _geom_hbond_angle_DHA
    _geom_hbond_publ_flag
    O6 H6A O3 2_655 0.871(14) 2.041(15) 2.886(3) 163(3) yes
    O6 H6B O2 2_755 0.849(18) 1.859(19) 2.684(3) 163(3) yes
    N3 H3 O1W . 0.88 1.94 2.769(3) 157.0 yes
    O1W H1WA O4 1_554 0.840(18) 2.002(19) 2.831(3) 169(4) yes
    O1W H1WB O2 2_765 0.842(18) 2.10(2) 2.921(3) 165(4) yes
_shelx_space_group_comment
;
The symmetry employed for this shelxl refinement is uniquely defined
by the following loop, which should always be used as a source of
symmetry information in preference to the above space-group names.
They are only intended as comments.
;
_shelx_estimated_absorpt_T_min     0.743
_shelx_estimated_absorpt_T_max     0.850
_shelx_hkl_file
;
  -1   0   0    0.63    0.05
  -1   0   0    0.75    0.09
   1   0   0    0.69    0.07
   1   0   0    0.89    0.09
  -2   0   0   73.68    2.04
  -2   0   0   75.42    1.88
   2   0   0   77.44    1.95
   2   0   0   76.14    2.06
  -3   0   0    0.15    0.06
  -3   0   0    0.34    0.12
   3   0   0    0.37    0.10
   3   0   0   -0.05    0.07
  -4   0   0   66.92    1.73
  -4   0   0   66.02    2.05
   4   0   0   61.57    2.04
   4   0   0   69.01    1.86
  -5   0   0    3.39    0.22
  -5   0   0    2.75    0.35
   5   0   0    3.35    0.38
   5   0   0    3.17    0.27
  -6   0   0   19.22    1.03
  -6   0   0   18.73    0.66
   6   0   0   21.18    0.83
   6   0   0   17.62    0.99
  -7   0   0    5.35    0.57
   7   0   0    6.43    0.62
  -8   0   0   15.96    1.08
   8   0   0   16.11    1.10
  -9   0   0    0.63    0.32
   9   0   0    0.09    0.26
 -10   0   0    5.13    0.74
  10   0   0    7.06    0.84
 -11   0   0    0.08    0.28
  11   0   0    0.33    0.34
  11  -1   0    3.07    0.70
 -11   1   0    1.80    0.54
  10  -1   0    4.59    0.71
 -10   1   0    2.95    0.62
   9  -1   0   15.43    1.13
  -9   1   0   13.19    1.04
   8  -1   0    6.67    0.70
  -8   1   0    6.67    0.68
   7  -1   0   32.60    1.52
  -7   1   0   30.91    1.46
   6  -1   0    3.84    0.33
   6  -1   0    3.75    0.45
  -6   1   0    3.79    0.43
  -6   1   0    3.70    0.24
   5  -1   0   56.45    1.92
   5  -1   0   53.45    1.65
  -5   1   0   54.78    1.88
  -5   1   0   53.59    1.50
   4  -1   0   28.01    1.11
   4  -1   0   28.67    0.96
  -4   1   0   27.49    0.83
  -4   1   0   26.57    1.07
   3  -1   0    7.33    0.44
   3  -1   0    8.08    0.38
  -3   1   0    6.98    0.42
  -3   1   0    7.10    0.31
   2  -1   0    7.76    0.34
   2  -1   0    6.54    0.36
  -2   1   0    7.74    0.37
  -2   1   0    6.73    0.28
   1  -1   0   63.64    1.69
   1  -1   0   67.18    1.71
   1  -1   0   64.49    1.67
  -1   1   0   65.44    1.70
   0  -1   0    0.26    0.07
   0  -1   0    0.17    0.07
   0  -1   0    0.19    0.07
   0  -1   0    0.22    0.08
  -1  -1   0  141.16    3.53
  -1  -1   0  144.48    3.57
  -1  -1   0  143.45    3.56
  -2  -1   0    0.02    0.07
  -2  -1   0   -0.02    0.07
  -2  -1   0   -0.02    0.05
   2   1   0    0.05    0.08
   2   1   0    0.01    0.06
  -3  -1   0   12.76    0.47
  -3  -1   0   11.25    0.58
   3   1   0   11.81    0.59
   3   1   0   11.78    0.51
  -4  -1   0    2.41    0.20
  -4  -1   0    2.01    0.28
   4   1   0    1.96    0.22
   4   1   0    2.10    0.28
  -5  -1   0    4.20    0.44
  -5  -1   0    4.64    0.30
   5   1   0    4.55    0.34
   5   1   0    5.33    0.47
  -6  -1   0   27.66    1.29
  -6  -1   0   28.32    0.94
   6   1   0   27.72    1.30
   6   1   0   26.58    1.04
  -7  -1   0   19.42    1.11
   7   1   0   17.38    1.06
  -8  -1   0    3.61    0.54
   8   1   0    3.34    0.51
  -9  -1   0   18.31    1.23
   9   1   0   17.65    1.24
 -10  -1   0    0.02    0.25
  10   1   0   -0.05    0.26
 -11  -1   0    6.89    0.90
  11   1   0    5.01    0.84
  12  -2   0    7.69    1.00
 -12   2   0    7.33    0.98
  11  -2   0    7.06    0.93
 -11   2   0    6.35    0.85
  10  -2   0   15.12    1.22
 -10   2   0   15.93    1.20
   9  -2   0    0.81    0.36
  -9   2   0    0.34    0.28
   8  -2   0   17.03    1.12
  -8   2   0   15.74    1.06
   7  -2   0    0.54    0.19
   7  -2   0    0.54    0.27
  -7   2   0    0.38    0.21
   6  -2   0    7.23    0.62
   6  -2   0    7.51    0.51
  -6   2   0    6.93    0.59
  -6   2   0    7.46    0.40
   5  -2   0  134.51    3.91
   5  -2   0  133.08    3.69
  -5   2   0  141.56    3.91
  -5   2   0  137.33    3.52
   4  -2   0    1.62    0.25
   4  -2   0    1.74    0.22
  -4   2   0    1.60    0.18
  -4   2   0    1.79    0.26
   3  -2   0    2.50    0.21
   3  -2   0    2.49    0.24
   3  -2   0    2.45    0.26
  -3   2   0    2.00    0.25
  -3   2   0    2.31    0.21
   2  -2   0    0.45    0.14
   2  -2   0    0.17    0.10
   2  -2   0    0.47    0.14
  -2   2   0    0.26    0.12
   1  -2   0  215.51    5.59
   1  -2   0  228.57    5.63
   1  -2   0  235.06    5.69
  -1   2   0  232.15    5.65
   0  -2   0  200.75    5.10
   0  -2   0  210.22    5.16
   0  -2   0  211.61    5.20
  -1  -2   0    4.40    0.30
  -1  -2   0    3.74    0.28
  -1  -2   0    3.73    0.30
  -1  -2   0    4.02    0.30
  -2  -2   0   81.98    2.31
  -2  -2   0   82.80    2.27
  -2  -2   0   84.11    2.36
  -3  -2   0   44.69    1.38
  -3  -2   0   43.85    1.50
  -3  -2   0   44.83    1.44
   3   2   0   45.17    1.43
   3   2   0   44.70    1.49
  -4  -2   0   47.78    1.70
  -4  -2   0   47.56    1.56
  -4  -2   0   48.17    1.48
   4   2   0   47.30    1.67
   4   2   0   48.50    1.55
  -5  -2   0    1.43    0.21
  -5  -2   0    1.17    0.30
   5   2   0    1.53    0.23
   5   2   0    1.19    0.30
  -6  -2   0    6.83    0.63
  -6  -2   0    9.15    0.51
   6   2   0    9.21    0.71
  -7  -2   0    7.36    0.70
   7   2   0    7.88    0.72
  -8  -2   0   27.48    1.51
   8   2   0   27.20    1.47
  -9  -2   0   12.81    1.10
   9   2   0   15.81    1.15
 -10  -2   0    1.85    0.55
  10   2   0    2.38    0.59
 -11  -2   0   -0.06    0.35
  12  -3   0   -0.21    0.32
 -12   3   0    0.00    0.28
  11  -3   0   14.38    1.27
 -11   3   0   12.37    1.14
  10  -3   0    6.33    0.81
 -10   3   0    4.84    0.71
   9  -3   0   28.69    1.61
  -9   3   0   28.37    1.58
   8  -3   0    9.87    0.85
  -8   3   0   10.27    0.84
   7  -3   0   22.27    1.06
   7  -3   0   22.86    1.25
  -7   3   0   21.51    1.02
  -7   3   0   24.31    1.26
   6  -3   0    2.36    0.32
   6  -3   0    2.13    0.36
  -6   3   0    2.23    0.36
  -6   3   0    2.40    0.26
   5  -3   0   70.92    2.21
   5  -3   0   69.66    2.33
  -5   3   0   71.97    2.32
  -5   3   0   67.18    2.03
   4  -3   0    0.90    0.22
   4  -3   0    1.00    0.20
   4  -3   0    0.79    0.21
  -4   3   0    1.18    0.26
  -4   3   0    1.14    0.21
   3  -3   0    3.81    0.32
   3  -3   0    4.52    0.37
   3  -3   0    4.74    0.39
  -3   3   0    5.13    0.40
  -3   3   0    4.33    0.33
   2  -3   0   47.51    1.51
   2  -3   0   49.73    1.52
   2  -3   0   49.12    1.59
  -2   3   0   48.56    1.55
   1  -3   0  181.01    4.60
   1  -3   0  181.00    4.66
   1  -3   0  180.87    4.72
  -1   3   0  180.26    4.66
   0  -3   0    2.32    0.23
   0  -3   0    3.67    0.31
   0  -3   0    2.72    0.29
   0  -3   0    2.64    0.26
   0   3   0    2.96    0.27
  -1  -3   0    2.51    0.26
  -1  -3   0    2.54    0.27
  -1  -3   0    2.52    0.26
  -1  -3   0    2.23    0.27
  -2  -3   0    5.34    0.42
  -2  -3   0    5.47    0.40
  -2  -3   0    5.68    0.42
  -2  -3   0    4.70    0.38
  -3  -3   0   47.97    1.64
  -3  -3   0   46.91    1.55
  -3  -3   0   46.95    1.60
   3   3   0   45.11    1.57
  -4  -3   0    2.51    0.29
  -4  -3   0    2.22    0.34
  -4  -3   0    1.82    0.28
   4   3   0    2.45    0.30
   4   3   0    1.91    0.30
  -5  -3   0    0.72    0.22
  -5  -3   0    0.26    0.15
  -5  -3   0    0.40    0.21
   5   3   0    0.25    0.17
   5   3   0    0.58    0.20
  -6  -3   0    0.00    0.18
  -6  -3   0    0.05    0.14
   6   3   0    0.07    0.14
  -7  -3   0   12.60    0.95
   7   3   0   13.32    0.96
  -8  -3   0    0.14    0.27
   8   3   0    0.67    0.33
  -9  -3   0   57.46    2.49
   9   3   0   54.47    2.42
 -10  -3   0    1.94    0.57
  10   3   0    1.36    0.50
  12  -4   0   18.66    1.56
 -12   4   0   18.02    1.48
  11  -4   0    1.80    0.58
 -11   4   0    1.50    0.51
  10  -4   0    0.07    0.30
 -10   4   0    0.45    0.36
   9  -4   0    1.70    0.47
  -9   4   0    1.71    0.48
   8  -4   0    9.16    0.84
   8  -4   0    6.65    0.61
  -8   4   0    7.04    0.73
   7  -4   0   19.77    1.17
   7  -4   0   19.99    1.05
  -7   4   0   18.48    0.87
  -7   4   0   19.71    1.15
   6  -4   0   21.13    1.14
   6  -4   0   20.33    1.04
  -6   4   0   21.66    0.93
  -6   4   0   19.53    1.09
   5  -4   0    5.86    0.54
   5  -4   0    5.93    0.46
   5  -4   0    6.22    0.54
  -5   4   0    6.27    0.46
  -5   4   0    6.61    0.56
   4  -4   0   80.12    2.54
   4  -4   0   80.48    2.52
   4  -4   0   78.05    2.40
  -4   4   0   82.19    2.41
  -4   4   0   80.82    2.55
   3  -4   0    0.59    0.18
   3  -4   0    0.86    0.23
   3  -4   0    1.13    0.24
  -3   4   0    1.10    0.25
   2  -4   0   51.32    1.67
   2  -4   0   52.90    1.72
   2  -4   0   53.19    1.80
  -2   4   0   51.47    1.73
   1  -4   0   15.60    0.72
   1  -4   0   15.78    0.78
   1  -4   0   18.11    0.87
   1  -4   0   17.60    0.81
  -1   4   0   17.31    0.80
   0  -4   0   19.65    0.89
   0  -4   0   21.52    0.85
   0  -4   0   20.89    0.95
   0  -4   0   18.42    0.88
   0   4   0   19.99    0.89
  -1  -4   0    3.88    0.39
  -1  -4   0    3.33    0.34
  -1  -4   0    2.43    0.30
  -1  -4   0    3.33    0.33
  -2  -4   0  286.04    7.24
  -2  -4   0  277.82    7.25
  -2  -4   0  281.37    7.30
  -2  -4   0  278.46    7.21
  -3  -4   0   16.47    0.89
  -3  -4   0   16.78    0.85
  -3  -4   0   17.18    0.92
  -4  -4   0   39.60    1.58
  -4  -4   0   37.46    1.51
  -4  -4   0   36.84    1.44
   4   4   0   40.02    1.55
  -5  -4   0    0.92    0.27
  -5  -4   0    0.48    0.21
  -5  -4   0    0.21    0.17
   5   4   0    0.55    0.21
   5   4   0    0.40    0.20
  -6  -4   0   14.99    1.02
   6   4   0   15.22    0.97
  -7  -4   0   -0.06    0.22
   7   4   0   -0.18    0.16
  -8  -4   0   20.46    1.37
   8   4   0   19.94    1.29
  -9  -4   0    0.23    0.33
   9   4   0    0.08    0.32
  12  -5   0    0.79    0.49
 -12   5   0    0.56    0.45
  11  -5   0   21.93    1.58
 -11   5   0   18.46    1.42
  10  -5   0   -0.09    0.23
 -10   5   0   -0.18    0.25
   9  -5   0    1.15    0.40
  -9   5   0    0.95    0.36
   8  -5   0    6.42    0.65
   8  -5   0    5.87    0.70
  -8   5   0    6.60    0.72
   7  -5   0   24.14    1.34
   7  -5   0   24.56    1.28
  -7   5   0   26.09    1.36
  -7   5   0   23.44    1.09
   6  -5   0   27.60    1.19
   5  -5   0   24.29    1.18
   5  -5   0   24.78    1.21
   5  -5   0   22.23    1.05
  -5   5   0   24.19    1.08
  -5   5   0   23.52    1.20
   4  -5   0   26.80    1.21
   4  -5   0   30.18    1.33
   4  -5   0   27.73    1.19
  -4   5   0   26.36    1.16
  -4   5   0   28.22    1.27
   3  -5   0   95.84    2.90
   3  -5   0   92.96    2.86
   3  -5   0   98.83    3.03
   2  -5   0  119.17    3.55
   2  -5   0  114.17    3.31
   2  -5   0  117.33    3.43
  -2   5   0  119.51    3.43
   1  -5   0  126.20    3.45
   1  -5   0  118.74    3.63
   1  -5   0  126.56    3.59
   1  -5   0  124.00    3.56
  -1   5   0  120.57    3.53
   0  -5   0   13.20    0.81
   0  -5   0   13.24    0.77
   0  -5   0   12.45    0.69
   0  -5   0   12.76    0.75
   0   5   0   13.35    0.75
  -1  -5   0  109.12    3.25
  -1  -5   0  105.97    3.14
  -1  -5   0  108.33    3.31
  -1  -5   0  108.66    3.23
  -2  -5   0    3.52    0.42
  -2  -5   0    4.91    0.50
  -2  -5   0    3.87    0.41
  -2  -5   0    4.42    0.46
  -3  -5   0   26.94    1.25
  -3  -5   0   29.68    1.33
  -3  -5   0   27.88    1.31
  -4  -5   0    0.59    0.25
  -4  -5   0    0.71    0.26
  -4  -5   0    1.12    0.31
   4   5   0    0.21    0.17
  -5  -5   0    5.10    0.54
  -5  -5   0    3.89    0.51
  -5  -5   0    5.25    0.61
   5   5   0    5.05    0.56
  -6  -5   0    3.34    0.62
   6   5   0    3.69    0.54
  -7  -5   0   12.13    1.00
   7   5   0   12.04    0.98
  -8  -5   0    1.52    0.48
  -9  -5   0    0.07    0.33
  11  -6   0   -0.14    0.30
 -11   6   0    0.07    0.33
  10  -6   0    9.15    1.00
 -10   6   0    6.65    0.85
   9  -6   0   24.16    1.54
  -9   6   0   21.47    1.42
   8  -6   0    4.26    0.60
   8  -6   0    3.29    0.65
  -8   6   0    4.21    0.61
   7  -6   0    3.50    0.54
   7  -6   0    3.22    0.51
  -7   6   0    3.46    0.45
  -7   6   0    3.64    0.55
   6  -6   0   30.07    1.51
   6  -6   0   29.79    1.47
   6  -6   0   31.35    1.38
  -6   6   0   31.11    1.52
  -6   6   0   30.55    1.36
   5  -6   0    9.84    0.75
   5  -6   0   10.41    0.81
   5  -6   0    9.53    0.70
  -5   6   0    9.78    0.71
  -5   6   0   11.90    0.84
   4  -6   0   19.95    1.13
   4  -6   0   19.26    1.02
   4  -6   0   18.38    1.01
  -4   6   0   19.62    1.08
   3  -6   0    7.89    0.64
   3  -6   0    9.12    0.74
   3  -6   0    8.87    0.63
  -3   6   0    9.19    0.68
   2  -6   0   60.12    1.99
   2  -6   0   56.22    2.16
   2  -6   0   56.52    2.07
  -2   6   0   57.66    2.07
   1  -6   0   10.74    0.75
   1  -6   0   10.94    0.80
   1  -6   0   10.99    0.68
   1  -6   0   11.22    0.75
  -1   6   0   10.50    0.73
   0  -6   0   53.13    1.87
   0  -6   0   54.57    2.00
   0  -6   0   53.43    2.06
   0  -6   0   53.21    1.96
   0   6   0   51.40    1.94
  -1  -6   0    3.55    0.48
  -1  -6   0    2.63    0.39
  -1  -6   0    3.21    0.39
  -1  -6   0    2.84    0.41
   1   6   0    2.97    0.41
  -2  -6   0   48.90    1.90
  -2  -6   0   49.66    1.84
  -2  -6   0   48.07    1.89
  -2  -6   0   45.07    1.92
  -3  -6   0   -0.06    0.14
  -3  -6   0    0.04    0.15
  -3  -6   0    0.01    0.15
  -4  -6   0    0.37    0.24
  -4  -6   0    0.19    0.19
  -4  -6   0   -0.01    0.17
   4   6   0    0.41    0.22
  -5  -6   0    1.87    0.47
  -5  -6   0    0.74    0.28
   5   6   0    1.13    0.35
  -6  -6   0    5.39    0.72
  -7  -6   0    0.14    0.28
  -8  -6   0   20.15    1.48
  11  -7   0    1.48    0.59
 -11   7   0    3.17    0.75
  10  -7   0    0.48    0.40
 -10   7   0    0.07    0.31
   9  -7   0    7.65    0.86
   9  -7   0    8.53    0.92
  -9   7   0    6.21    0.81
   8  -7   0    5.65    0.73
   8  -7   0    5.47    0.72
  -8   7   0    5.14    0.68
   7  -7   0   18.31    1.21
   7  -7   0   19.41    1.12
   7  -7   0   15.29    1.14
  -7   7   0   18.71    1.23
  -7   7   0   17.49    1.05
   6  -7   0    1.97    0.48
   6  -7   0    1.00    0.32
   6  -7   0    1.15    0.35
  -6   7   0    1.33    0.39
  -6   7   0    2.16    0.44
   5  -7   0    2.98    0.51
   5  -7   0    2.71    0.49
   5  -7   0    3.06    0.45
  -5   7   0    2.79    0.44
  -5   7   0    2.14    0.45
   4  -7   0   -0.04    0.16
   4  -7   0    0.01    0.16
   4  -7   0    0.05    0.15
  -4   7   0   -0.03    0.14
   3  -7   0   14.68    0.94
   3  -7   0   11.76    0.92
   3  -7   0   11.65    0.78
  -3   7   0   12.97    0.90
   2  -7   0   17.62    0.95
   2  -7   0   14.97    1.04
   2  -7   0   15.97    1.00
  -2   7   0   16.01    0.99
   1  -7   0    0.28    0.22
   1  -7   0    0.18    0.17
   1  -7   0    0.07    0.17
  -1   7   0    0.04    0.15
   0  -7   0   -0.08    0.13
   0  -7   0   -0.01    0.17
   0  -7   0    0.02    0.13
   0  -7   0    0.00    0.13
   0   7   0   -0.11    0.14
  -1  -7   0   12.31    0.82
  -1  -7   0   10.97    0.90
  -1  -7   0   11.98    0.89
  -1  -7   0   11.66    0.87
   1   7   0   11.89    0.87
  -2  -7   0    0.10    0.23
  -2  -7   0    0.41    0.23
  -2  -7   0    0.17    0.17
  -2  -7   0    0.13    0.18
  -3  -7   0    3.28    0.53
  -3  -7   0    3.63    0.56
  -3  -7   0    4.53    0.59
  -4  -7   0    3.44    0.56
  -4  -7   0    2.82    0.56
  -4  -7   0    4.12    0.59
  -5  -7   0   28.80    1.60
  -5  -7   0   25.83    1.44
  -6  -7   0   -0.04    0.23
  -7  -7   0   10.50    1.05
  11  -8   0   -0.42    0.23
 -11   8   0    0.00    0.33
  10  -8   0    6.31    0.91
 -10   8   0    3.64    0.75
   9  -8   0    0.69    0.39
   9  -8   0    1.11    0.42
  -9   8   0    0.79    0.39
   8  -8   0    6.44    0.81
   8  -8   0    7.17    0.86
  -8   8   0    6.17    0.69
  -8   8   0    5.60    0.79
   7  -8   0    0.18    0.25
   7  -8   0    0.22    0.27
   7  -8   0    0.11    0.28
  -7   8   0    0.44    0.32
  -7   8   0    0.41    0.26
   6  -8   0    0.14    0.19
   6  -8   0    0.02    0.21
   6  -8   0    0.15    0.21
  -6   8   0   -0.02    0.21
  -6   8   0   -0.02    0.23
   5  -8   0    0.68    0.31
   5  -8   0    0.35    0.27
   5  -8   0    0.82    0.36
  -5   8   0    0.77    0.33
  -5   8   0    0.61    0.28
   4  -8   0    1.50    0.47
   4  -8   0    1.61    0.42
   4  -8   0    1.63    0.39
  -4   8   0    1.22    0.37
   3  -8   0    1.83    0.50
   3  -8   0    1.76    0.43
   3  -8   0    1.89    0.40
  -3   8   0    2.10    0.47
   2  -8   0   15.99    1.15
   2  -8   0   15.93    0.97
   2  -8   0   16.59    1.10
  -2   8   0   15.75    1.05
   1  -8   0    3.17    0.45
   1  -8   0    2.14    0.46
   1  -8   0    4.23    0.61
  -1   8   0    3.14    0.50
   0  -8   0   22.18    1.22
   0  -8   0   24.94    1.35
   0  -8   0   25.18    1.47
   0  -8   0   22.64    1.34
   0   8   0   22.81    1.30
  -1  -8   0    0.30    0.22
  -1  -8   0   -0.06    0.19
  -1  -8   0    0.13    0.24
  -1  -8   0    0.19    0.22
   1   8   0    0.31    0.22
  -2  -8   0    8.15    0.78
  -2  -8   0    8.14    0.75
  -2  -8   0    8.44    0.87
  -2  -8   0    9.73    0.87
   2   8   0    8.37    0.81
  -3  -8   0    6.16    0.77
  -3  -8   0    5.78    0.70
  -3  -8   0    4.58    0.67
  -4  -8   0    0.78    0.51
  -4  -8   0    1.36    0.45
  -4  -8   0    2.23    0.53
  -5  -8   0    0.86    0.41
  -5  -8   0    0.83    0.39
  -6  -8   0    8.37    0.96
  10  -9   0    0.29    0.39
 -10   9   0    0.20    0.37
   9  -9   0    4.82    0.83
   9  -9   0    4.96    0.79
  -9   9   0    5.12    0.78
   8  -9   0    5.72    0.80
   8  -9   0    5.18    0.81
  -8   9   0    7.05    0.77
  -8   9   0    4.33    0.80
   7  -9   0   34.42    1.81
   7  -9   0   31.18    1.87
   7  -9   0   32.82    1.70
  -7   9   0   28.72    1.74
  -7   9   0   29.55    1.63
   6  -9   0    9.84    1.01
   6  -9   0    9.64    0.91
   6  -9   0   10.93    0.95
  -6   9   0   10.28    0.91
  -6   9   0    8.85    0.93
   5  -9   0   10.47    1.01
   5  -9   0    9.03    0.82
   5  -9   0    8.10    0.84
  -5   9   0    7.91    0.81
  -5   9   0   12.01    0.99
   4  -9   0    1.63    0.53
   4  -9   0    1.18    0.42
   4  -9   0    0.70    0.31
  -4   9   0    1.02    0.37
   3  -9   0   12.85    1.03
   3  -9   0   12.18    0.90
   3  -9   0   10.24    1.01
  -3   9   0   10.83    0.93
   2  -9   0    0.04    0.25
   2  -9   0    0.01    0.16
   2  -9   0    0.04    0.25
  -2   9   0   -0.09    0.20
   1  -9   0   37.86    1.72
   1  -9   0   36.73    1.96
   1  -9   0   39.44    1.92
  -1   9   0   37.03    1.84
   0  -9   0    7.78    0.82
   0  -9   0    7.84    0.84
   0  -9   0    7.05    0.72
   0  -9   0    7.42    0.86
   0   9   0    7.59    0.78
  -1  -9   0   17.59    1.21
  -1  -9   0   18.01    1.33
  -1  -9   0   17.17    1.25
   1   9   0   17.67    1.24
  -2  -9   0    0.74    0.37
  -2  -9   0    0.88    0.40
  -2  -9   0    1.80    0.52
   2   9   0    0.33    0.29
  -3  -9   0   23.40    1.57
  -3  -9   0   23.20    1.47
  -3  -9   0   21.70    1.45
   3   9   0   22.82    1.47
  -4  -9   0    0.33    0.32
  -4  -9   0    0.24    0.31
  -5  -9   0    2.78    0.65
   9 -10   0    2.83    0.72
   9 -10   0    2.03    0.63
  -9  10   0    3.25    0.75
   8 -10   0    0.82    0.42
   8 -10   0    0.79    0.47
  -8  10   0    0.27    0.32
  -8  10   0    0.69    0.41
   7 -10   0    0.17    0.31
   7 -10   0    0.17    0.29
   7 -10   0   -0.20    0.24
  -7  10   0   -0.19    0.27
  -7  10   0   -0.28    0.28
   6 -10   0   14.76    1.19
   6 -10   0   14.17    1.12
   6 -10   0   15.07    1.33
  -6  10   0   13.90    1.20
  -6  10   0   13.34    1.14
   5 -10   0    0.08    0.25
   5 -10   0   -0.03    0.24
   5 -10   0    0.04    0.27
  -5  10   0    0.35    0.29
  -5  10   0    0.13    0.28
   4 -10   0   17.15    1.17
   4 -10   0   17.11    1.27
   4 -10   0   17.21    1.38
  -4  10   0   17.76    1.29
  -4  10   0   17.30    1.28
   3 -10   0   -0.22    0.23
   3 -10   0    0.25    0.21
   3 -10   0   -0.02    0.27
  -3  10   0   -0.10    0.26
   2 -10   0    0.56    0.35
   2 -10   0    0.08    0.28
  -2  10   0    0.68    0.33
   1 -10   0    0.24    0.35
   1 -10   0    0.06    0.27
  -1  10   0    0.65    0.32
   0 -10   0   29.83    1.75
   0 -10   0   25.48    1.71
   0  10   0   26.50    1.59
  -1 -10   0    0.22    0.29
  -1 -10   0   -0.15    0.28
  -1 -10   0   -0.02    0.32
   1  10   0    0.28    0.30
  -2 -10   0   11.01    1.14
  -2 -10   0    9.49    0.98
  -2 -10   0    7.93    0.95
   2  10   0    9.01    0.99
  -3 -10   0    0.33    0.35
  -3 -10   0    0.42    0.41
  -3 -10   0    0.45    0.41
   3  10   0    1.00    0.43
   8 -11   0    1.02    0.49
   8 -11   0    0.67    0.46
   8 -11   0    0.56    0.59
  -8  11   0    0.35    0.41
   7 -11   0    7.75    0.94
   7 -11   0    7.14    0.92
   7 -11   0    7.60    1.04
  -7  11   0    8.21    1.03
  -7  11   0    8.03    0.97
   6 -11   0   -0.04    0.32
   6 -11   0    0.29    0.39
   6 -11   0    0.36    0.43
  -6  11   0    0.45    0.36
  -6  11   0   -0.38    0.23
   5 -11   0   14.74    1.18
   5 -11   0   13.79    1.35
   5 -11   0   14.26    1.26
  -5  11   0   15.88    1.29
  -5  11   0   14.45    1.24
   4 -11   0    0.15    0.35
   4 -11   0    0.51    0.37
  -4  11   0   -0.12    0.26
  -4  11   0   -0.19    0.22
   3 -11   0    0.13    0.38
   3 -11   0    0.75    0.42
  -3  11   0   -0.03    0.30
  -3  11   0    0.49    0.34
   2 -11   0    0.55    0.45
   2 -11   0    0.70    0.44
  -2  11   0    1.08    0.45
   1 -11   0    1.37    0.57
   1 -11   0    1.56    0.59
  -1  11   0    1.36    0.49
   0 -11   0    0.17    0.37
   0 -11   0   -0.07    0.32
   0  11   0   -0.25    0.25
  -1 -11   0    5.92    0.88
  -1 -11   0    4.96    0.98
  -1 -11   0    4.39    0.87
   1  11   0    4.08    0.79
   5 -12   0    0.18    0.43
   5 -12   0    0.95    0.48
  -5  12   0    0.35    0.41
   4 -12   0    3.35    0.88
   4 -12   0    3.72    0.86
  -4  12   0    4.93    0.91
  -4  12   0    5.02    0.90
   3 -12   0    0.13    0.40
   3 -12   0    0.11    0.33
  -3  12   0   -0.36    0.29
  -3  12   0   -0.07    0.31
   2 -12   0   -0.03    0.39
   2 -12   0    0.40    0.41
  -2  12   0    0.35    0.36
  -2  12   0    0.46    0.37
   0  12  -1    2.56    0.69
   0  12  -1    1.57    0.53
   0 -12   1    1.69    0.64
   0 -12   1    1.08    0.50
  -1  12  -1    0.69    0.42
  -1  12  -1    0.92    0.44
   1 -12   1    1.06    0.54
   1 -12   1    1.52    0.60
  -2  12  -1    0.11    0.35
  -2  12  -1   -0.12    0.29
   2 -12   1   -0.18    0.41
   2 -12   1    0.03    0.37
  -3  12  -1    2.61    0.66
  -3  12  -1    3.83    0.80
   3 -12   1    2.20    0.61
   3 -12   1    3.05    0.82
  -4  12  -1    3.64    0.80
  -4  12  -1    2.90    0.72
   4 -12   1    3.31    0.74
   4 -12   1    2.96    0.91
   4 -12   1    2.18    0.71
  -5  12  -1   11.98    1.20
  -5  12  -1   11.99    1.19
   5 -12   1   15.51    1.27
   5 -12   1   14.43    1.42
   5 -12   1   16.76    1.38
  -6  12  -1    0.17    0.35
  -6  12  -1   -0.01    0.34
   6 -12   1    0.09    0.34
   6 -12   1   -0.04    0.37
   6 -12   1    0.35    0.35
  -3 -11   1    0.75    0.45
   2  11  -1   11.33    1.06
  -2 -11   1   12.07    1.18
  -2 -11   1   11.58    1.23
  -2 -11   1    8.80    1.03
   1  11  -1    0.36    0.29
  -1 -11   1    0.16    0.36
  -1 -11   1    0.03    0.30
   0  11  -1    9.29    1.03
   0  11  -1   11.49    1.04
   0 -11   1   10.62    1.16
   0 -11   1   11.13    1.10
  -1  11  -1    0.23    0.27
  -1  11  -1    0.10    0.31
   1 -11   1    0.19    0.37
   1 -11   1    0.07    0.30
  -2  11  -1   17.73    1.36
  -2  11  -1   19.28    1.37
   2 -11   1   17.45    1.37
   2 -11   1   18.36    1.51
   2 -11   1   20.01    1.32
  -3  11  -1    0.46    0.34
  -3  11  -1    0.45    0.32
   3 -11   1    0.28    0.35
   3 -11   1    0.49    0.45
   3 -11   1    0.39    0.31
  -4  11  -1   17.70    1.36
  -4  11  -1   18.00    1.32
   4 -11   1   14.91    1.36
   4 -11   1   18.13    1.36
   4 -11   1   17.11    1.25
  -5  11  -1    1.18    0.46
  -5  11  -1    1.28    0.48
   5 -11   1    0.91    0.42
   5 -11   1    1.40    0.55
   5 -11   1    1.96    0.55
  -6  11  -1    5.33    0.82
  -6  11  -1    5.54    0.81
   6 -11   1    6.22    0.95
   6 -11   1    4.38    0.74
   6 -11   1    5.50    0.82
  -7  11  -1    5.52    0.85
  -7  11  -1    5.90    0.81
   7 -11   1    6.05    0.96
   7 -11   1    5.06    0.82
   7 -11   1    6.36    0.89
  -8  11  -1    5.77    0.84
  -8  11  -1    3.94    0.83
   8 -11   1    4.26    0.87
   8 -11   1    5.45    0.93
  -4 -10   1   -0.15    0.30
  -4 -10   1   -0.03    0.31
   3  10  -1    2.16    0.55
  -3 -10   1    2.13    0.56
  -3 -10   1    1.21    0.48
  -3 -10   1    2.30    0.61
   2  10  -1    1.72    0.50
  -2 -10   1    1.26    0.53
  -2 -10   1    1.96    0.57
  -2 -10   1    1.84    0.52
   1  10  -1   12.46    1.05
  -1 -10   1   11.97    1.04
  -1 -10   1   12.91    1.20
  -1 -10   1   12.56    1.11
  -1 -10   1   13.70    1.48
   0  10  -1    1.77    0.48
   0 -10   1    1.00    0.43
   0 -10   1    2.06    0.52
   0 -10   1    1.85    0.56
  -1  10  -1   29.55    1.61
   1 -10   1   29.17    1.69
   1 -10   1   31.16    1.61
   1 -10   1   28.37    1.77
  -2  10  -1    1.54    0.42
  -2  10  -1    1.35    0.45
   2 -10   1    1.78    0.49
   2 -10   1    1.35    0.49
   2 -10   1    2.06    0.49
  -3  10  -1    0.56    0.33
  -3  10  -1    0.49    0.33
   3 -10   1    0.57    0.31
   3 -10   1   -0.01    0.29
   3 -10   1    0.32    0.33
  -4  10  -1    1.89    0.52
  -4  10  -1    2.37    0.59
   4 -10   1    1.32    0.46
   4 -10   1    1.98    0.53
   4 -10   1    1.62    0.52
  -5  10  -1   14.15    1.16
  -5  10  -1   14.03    1.12
   5 -10   1   14.12    1.25
   5 -10   1   14.56    1.12
   5 -10   1   14.79    1.15
  -6  10  -1    0.11    0.29
  -6  10  -1   -0.13    0.24
   6 -10   1   -0.16    0.30
   6 -10   1    0.16    0.26
   6 -10   1   -0.13    0.26
  -7  10  -1    9.12    1.01
  -7  10  -1   10.28    0.98
   7 -10   1    9.41    0.98
   7 -10   1   12.51    1.18
   7 -10   1    8.54    0.96
  -8  10  -1    0.69    0.45
  -8  10  -1    0.28    0.35
   8 -10   1    0.68    0.41
   8 -10   1    0.23    0.32
  -9  10  -1    1.98    0.56
   9 -10   1    2.42    0.67
   9 -10   1    2.22    0.64
  -5  -9   1   -0.09    0.28
   4   9  -1    5.41    0.72
  -4  -9   1    5.66    0.77
  -4  -9   1    5.88    0.86
  -4  -9   1    5.77    0.76
   3   9  -1    1.69    0.49
  -3  -9   1    2.29    0.61
  -3  -9   1    2.12    0.55
  -3  -9   1    1.85    0.50
  -3  -9   1    1.09    0.40
   2   9  -1   18.10    1.20
  -2  -9   1   16.09    1.18
  -2  -9   1   18.41    1.21
  -2  -9   1   16.18    1.27
  -2  -9   1   16.42    1.15
   1   9  -1    0.61    0.29
  -1  -9   1    0.10    0.20
  -1  -9   1    0.31    0.27
  -1  -9   1    0.15    0.29
  -1  -9   1    0.06    0.24
   0   9  -1   19.11    1.20
   0  -9   1   20.65    1.41
   0  -9   1   19.82    1.28
   0  -9   1   19.83    1.21
  -1   9  -1    1.74    0.43
   1  -9   1    1.73    0.48
   1  -9   1    1.34    0.46
   1  -9   1    2.01    0.45
  -2   9  -1   53.12    2.17
  -2   9  -1   48.18    2.16
   2  -9   1   47.80    2.03
   2  -9   1   48.85    2.28
   2  -9   1   51.39    2.20
  -3   9  -1    2.29    0.50
  -3   9  -1    2.81    0.55
   3  -9   1    2.26    0.54
   3  -9   1    2.81    0.53
   3  -9   1    2.08    0.49
  -4   9  -1   15.77    1.11
  -4   9  -1   15.84    1.12
   4  -9   1   16.78    1.14
   4  -9   1   16.67    1.10
   4  -9   1   12.41    1.10
  -5   9  -1   -0.03    0.20
  -5   9  -1    0.00    0.17
   5  -9   1    0.06    0.22
   5  -9   1    0.00    0.20
   5  -9   1    0.12    0.20
  -6   9  -1   18.17    1.27
  -6   9  -1   16.60    1.16
   6  -9   1   17.97    1.27
   6  -9   1   18.55    1.35
   6  -9   1   17.75    1.22
  -7   9  -1    2.65    0.59
  -7   9  -1    3.31    0.70
   7  -9   1    3.88    0.73
   7  -9   1    2.31    0.57
  -8   9  -1   18.44    1.36
  -8   9  -1   17.81    1.23
   8  -9   1   17.44    1.34
   8  -9   1   17.97    1.38
  -9   9  -1    1.07    0.48
   9  -9   1    0.99    0.47
   9  -9   1    2.40    0.66
 -10   9  -1    0.90    0.46
  10  -9   1    1.13    0.49
  -6  -8   1    1.09    0.42
  -5  -8   1   19.39    1.26
  -5  -8   1   19.29    1.29
  -4  -8   1    0.12    0.24
  -4  -8   1    0.30    0.26
  -4  -8   1   -0.02    0.24
   3   8  -1    0.16    0.24
  -3  -8   1    0.31    0.24
  -3  -8   1    0.09    0.28
  -3  -8   1    0.13    0.22
  -3  -8   1    0.42    0.28
   2   8  -1    6.62    0.68
  -2  -8   1    7.80    0.82
  -2  -8   1    8.30    0.76
  -2  -8   1    8.30    0.78
  -2  -8   1    7.68    0.73
   1   8  -1    3.82    0.52
  -1  -8   1    3.97    0.61
  -1  -8   1    2.84    0.54
  -1  -8   1    2.78    0.45
  -1  -8   1    2.39    0.47
   0   8  -1    2.46    0.48
   0  -8   1    1.63    0.42
   0  -8   1    2.08    0.50
   0  -8   1    2.23    0.46
   0  -8   1    1.69    0.40
  -1   8  -1   16.02    1.01
   1  -8   1   16.55    1.15
   1  -8   1   16.03    0.99
   1  -8   1   14.75    1.02
  -2   8  -1    1.38    0.36
   2  -8   1    1.32    0.40
   2  -8   1    1.73    0.40
   2  -8   1    1.79    0.47
  -3   8  -1   10.94    0.84
  -3   8  -1   10.79    0.84
   3  -8   1   10.57    0.91
   3  -8   1    9.80    0.78
   3  -8   1    8.74    0.78
  -4   8  -1   19.23    1.20
  -4   8  -1   19.20    1.18
   4  -8   1   22.21    1.24
   4  -8   1   19.25    1.15
   4  -8   1   21.97    1.35
  -5   8  -1    0.35    0.26
  -5   8  -1    0.54    0.27
   5  -8   1    0.44    0.25
   5  -8   1    0.72    0.33
   5  -8   1    0.01    0.19
  -6   8  -1   -0.05    0.16
  -6   8  -1   -0.07    0.17
   6  -8   1    0.13    0.22
   6  -8   1   -0.08    0.17
   6  -8   1    0.01    0.19
  -7   8  -1   31.54    1.74
  -7   8  -1   31.41    1.57
   7  -8   1   30.33    1.69
   7  -8   1   34.57    1.78
  -8   8  -1    0.32    0.33
  -8   8  -1    0.55    0.40
   8  -8   1    0.68    0.37
   8  -8   1    0.27    0.31
  -9   8  -1    0.91    0.42
   9  -8   1    0.40    0.34
 -10   8  -1    1.34    0.50
  10  -8   1    0.80    0.41
  -7  -7   1   -0.01    0.28
   6   7  -1   17.85    1.20
  -6  -7   1   14.30    1.10
   5   7  -1    1.59    0.42
  -5  -7   1    1.55    0.44
  -5  -7   1    1.33    0.39
  -5  -7   1    1.42    0.43
  -4  -7   1   26.41    1.36
  -4  -7   1   23.51    1.41
  -4  -7   1   23.10    1.28
  -3  -7   1    0.15    0.21
  -3  -7   1    0.40    0.25
  -3  -7   1    0.35    0.24
  -3  -7   1    0.30    0.22
   2   7  -1    8.17    0.68
  -2  -7   1    8.63    0.69
  -2  -7   1    8.82    0.80
  -2  -7   1    8.22    0.71
  -2  -7   1    9.30    0.75
   1   7  -1   14.19    0.90
  -1  -7   1   14.29    0.92
  -1  -7   1   14.80    1.02
  -1  -7   1   14.82    0.91
  -1  -7   1   16.25    0.99
   0   7  -1   54.83    2.03
   0  -7   1   55.58    2.22
   0  -7   1   53.52    2.08
   0  -7   1   55.43    2.04
   0  -7   1   52.98    2.01
  -1   7  -1    4.42    0.48
   1  -7   1    3.75    0.47
   1  -7   1    2.94    0.40
   1  -7   1    3.05    0.47
  -2   7  -1   21.90    1.16
   2  -7   1   22.45    1.27
   2  -7   1   24.72    1.19
   2  -7   1   24.14    1.23
  -3   7  -1   18.19    1.03
  -3   7  -1   15.71    0.99
   3  -7   1   17.62    1.03
   3  -7   1   16.33    1.07
   3  -7   1   16.86    0.97
  -4   7  -1   37.26    1.68
  -4   7  -1   39.30    1.67
   4  -7   1   37.63    1.66
   4  -7   1   37.43    1.64
   4  -7   1   42.12    1.81
  -5   7  -1    5.74    0.60
  -5   7  -1    7.58    0.72
   5  -7   1    6.77    0.70
   5  -7   1    7.08    0.67
   5  -7   1    5.72    0.59
  -6   7  -1   13.75    1.02
  -6   7  -1   13.42    0.89
   6  -7   1   13.96    1.01
   6  -7   1   13.77    1.01
  -7   7  -1   30.03    1.44
  -7   7  -1   31.09    1.63
   7  -7   1   29.09    1.60
   7  -7   1   27.56    1.53
  -8   7  -1   17.93    1.27
   8  -7   1   17.24    1.20
   8  -7   1   20.12    1.34
  -9   7  -1    1.85    0.50
   9  -7   1    1.46    0.48
 -10   7  -1    2.24    0.63
  10  -7   1    1.85    0.58
 -11   7  -1    1.15    0.53
  11  -7   1    1.80    0.63
   8   6  -1    0.79    0.37
  -8  -6   1    1.02    0.48
   7   6  -1   29.21    1.61
  -7  -6   1   28.67    1.60
   6   6  -1    0.15    0.23
  -6  -6   1   -0.04    0.19
   5   6  -1   21.07    1.20
   5   6  -1   18.56    1.16
  -5  -6   1   18.26    1.17
  -5  -6   1   19.17    1.06
  -5  -6   1   18.56    1.12
  -4  -6   1    0.02    0.16
  -4  -6   1    0.15    0.19
  -4  -6   1    0.00    0.13
  -3  -6   1   14.51    0.97
  -3  -6   1   14.64    0.89
  -3  -6   1   13.45    0.90
  -3  -6   1   13.73    0.86
  -2  -6   1   26.47    1.22
  -2  -6   1   26.52    1.35
  -2  -6   1   27.89    1.29
  -2  -6   1   27.38    1.27
   1   6  -1   68.01    2.27
  -1  -6   1   68.43    2.35
  -1  -6   1   69.19    2.34
  -1  -6   1   70.28    2.48
  -1  -6   1   66.86    2.27
   0   6  -1    0.07    0.10
   0  -6   1    0.11    0.12
   0  -6   1   -0.12    0.08
   0  -6   1   -0.03    0.11
   0  -6   1    0.04    0.14
  -1   6  -1   30.89    1.31
   1  -6   1   32.23    1.38
   1  -6   1   33.89    1.35
   1  -6   1   31.95    1.46
  -2   6  -1   33.62    1.38
  -2   6  -1   31.96    1.37
   2  -6   1   30.82    1.31
   2  -6   1   31.86    1.37
   2  -6   1   30.67    1.43
  -3   6  -1   77.20    2.52
  -3   6  -1   75.52    2.53
   3  -6   1   78.25    2.54
   3  -6   1   72.57    2.50
   3  -6   1   77.85    2.63
  -4   6  -1   -0.01    0.11
  -4   6  -1   -0.02    0.11
   4  -6   1   -0.09    0.10
   4  -6   1    0.11    0.14
   4  -6   1   -0.10    0.12
  -5   6  -1   31.81    1.51
  -5   6  -1   33.63    1.42
   5  -6   1   32.75    1.52
   5  -6   1   34.54    1.55
   5  -6   1   32.04    1.41
  -6   6  -1   13.80    0.85
  -6   6  -1   14.99    1.00
   6  -6   1   12.74    0.92
   6  -6   1   12.49    0.89
  -7   6  -1   17.42    0.98
  -7   6  -1   15.41    1.10
   7  -6   1   17.74    1.17
   7  -6   1   16.54    1.05
  -8   6  -1    5.15    0.68
   8  -6   1    4.68    0.60
   8  -6   1    4.14    0.64
  -9   6  -1    9.25    0.94
   9  -6   1    9.30    0.98
 -10   6  -1   -0.04    0.27
  10  -6   1   -0.23    0.25
 -11   6  -1    2.70    0.69
  11  -6   1    1.92    0.64
   9   5  -1    0.04    0.31
  -9  -5   1    0.12    0.29
   8   5  -1    0.78    0.38
  -8  -5   1    1.92    0.51
   7   5  -1    2.37    0.53
  -7  -5   1    3.48    0.55
   6   5  -1    2.00    0.46
  -6  -5   1    1.50    0.40
  -6  -5   1    2.26    0.48
   5   5  -1   15.10    0.95
   5   5  -1   12.51    0.86
  -5  -5   1   14.81    0.94
  -5  -5   1   12.92    0.79
  -5  -5   1   12.26    0.86
  -4  -5   1    2.63    0.42
  -4  -5   1    3.29    0.41
  -4  -5   1    3.57    0.44
  -3  -5   1    1.93    0.37
  -3  -5   1    1.75    0.34
  -3  -5   1    1.36    0.33
  -3  -5   1    1.42    0.31
  -2  -5   1   52.85    1.96
  -2  -5   1   51.73    1.87
  -2  -5   1   51.06    1.81
  -2  -5   1   52.18    1.79
   1   5  -1    0.26    0.14
  -1  -5   1    0.30    0.16
  -1  -5   1    0.10    0.12
  -1  -5   1    0.16    0.15
  -1  -5   1    0.14    0.12
   0   5  -1  157.22    4.23
   0  -5   1  159.69    4.24
   0  -5   1  148.56    4.37
   0  -5   1  150.93    4.24
   0  -5   1  158.03    4.31
  -1   5  -1   12.33    0.68
   1  -5   1   12.69    0.70
   1  -5   1   12.12    0.76
   1  -5   1   12.50    0.72
  -2   5  -1  324.32    8.24
  -2   5  -1  326.30    8.26
   2  -5   1  328.76    8.26
   2  -5   1  323.46    8.23
   2  -5   1  307.53    8.32
  -3   5  -1   42.38    1.57
  -3   5  -1   43.88    1.63
   3  -5   1   44.49    1.59
   3  -5   1   41.52    1.63
   3  -5   1   42.43    1.59
  -4   5  -1   94.64    2.77
  -4   5  -1   86.85    2.84
   4  -5   1   89.55    2.76
   4  -5   1   88.47    2.84
   4  -5   1   89.89    2.85
  -5   5  -1    1.95    0.31
  -5   5  -1    2.93    0.42
   5  -5   1    2.55    0.38
   5  -5   1    2.49    0.38
  -6   5  -1   37.76    1.47
  -6   5  -1   38.39    1.68
   6  -5   1   36.54    1.55
   6  -5   1   38.42    1.70
  -7   5  -1    6.09    0.67
  -7   5  -1    4.38    0.46
   7  -5   1    5.60    0.55
   7  -5   1    6.63    0.69
  -8   5  -1    5.67    0.70
   8  -5   1    5.65    0.70
  -9   5  -1    1.30    0.45
   9  -5   1    1.42    0.46
 -10   5  -1    7.24    0.90
  10  -5   1    7.96    0.92
 -11   5  -1    3.46    0.78
  11  -5   1    3.75    0.78
  10   4  -1   -0.08    0.31
   9   4  -1   11.36    1.03
  -9  -4   1   12.43    1.06
   8   4  -1    1.37    0.43
  -8  -4   1    1.75    0.47
   7   4  -1    0.08    0.19
  -7  -4   1   -0.03    0.20
   6   4  -1    1.74    0.43
   6   4  -1    0.63    0.28
  -6  -4   1    1.15    0.33
   5   4  -1   50.82    1.88
   5   4  -1   50.78    1.94
  -5  -4   1   49.89    1.87
  -5  -4   1   52.30    1.92
  -5  -4   1   49.42    1.71
   4   4  -1   -0.07    0.08
   4   4  -1   -0.12    0.10
  -4  -4   1    0.06    0.11
  -4  -4   1    0.12    0.15
  -4  -4   1    0.07    0.10
  -3  -4   1   12.26    0.66
  -3  -4   1   13.65    0.78
  -3  -4   1   12.12    0.69
  -3  -4   1   12.12    0.75
  -2  -4   1    3.45    0.39
  -2  -4   1    3.26    0.33
  -2  -4   1    2.90    0.31
  -2  -4   1    2.72    0.34
  -1  -4   1   29.44    1.09
  -1  -4   1   30.04    1.13
  -1  -4   1   30.72    1.23
  -1  -4   1   28.29    1.14
   0   4  -1    1.57    0.22
   0  -4   1    1.52    0.23
   0  -4   1    1.80    0.23
   0  -4   1    1.53    0.23
   0  -4   1    1.45    0.25
  -1   4  -1    0.28    0.12
   1  -4   1    0.29    0.12
   1  -4   1    0.37    0.15
   1  -4   1    0.14    0.12
  -2   4  -1   29.99    1.15
  -2   4  -1   30.80    1.15
   2  -4   1   29.87    1.14
   2  -4   1   29.95    1.19
   2  -4   1   30.07    1.15
  -3   4  -1   57.25    1.90
  -3   4  -1   58.82    1.84
   3  -4   1   55.06    1.88
   3  -4   1   55.44    1.82
   3  -4   1   59.64    1.91
  -4   4  -1   21.20    1.04
  -4   4  -1   24.18    0.99
   4  -4   1   22.08    1.06
   4  -4   1   22.69    1.02
  -5   4  -1    6.38    0.47
  -5   4  -1    5.96    0.55
   5  -4   1    5.70    0.54
   5  -4   1    5.94    0.49
  -6   4  -1    0.84    0.29
  -6   4  -1    0.93    0.22
   6  -4   1    1.18    0.33
   6  -4   1    0.85    0.24
  -7   4  -1    9.20    0.60
  -7   4  -1    8.54    0.77
   7  -4   1   10.59    0.85
   7  -4   1    9.90    0.67
  -8   4  -1   11.92    0.96
   8  -4   1   12.27    1.00
  -9   4  -1   28.90    1.67
   9  -4   1   32.43    1.76
 -10   4  -1    2.25    0.59
  10  -4   1    0.88    0.42
 -11   4  -1    0.05    0.31
  11  -4   1    0.90    0.48
  10   3  -1   37.97    2.02
 -10  -3   1   38.01    1.95
   9   3  -1    2.11    0.53
  -9  -3   1    1.69    0.45
   8   3  -1   77.75    2.94
  -8  -3   1   81.09    2.90
   7   3  -1   15.69    1.05
  -7  -3   1   16.38    1.02
   6   3  -1   19.23    0.96
   6   3  -1   18.68    1.06
  -6  -3   1   17.47    0.82
  -6  -3   1   17.69    0.99
   5   3  -1    2.85    0.35
   5   3  -1    2.77    0.38
  -5  -3   1    2.43    0.34
  -5  -3   1    2.65    0.28
   4   3  -1    1.75    0.28
   4   3  -1    1.08    0.25
  -4  -3   1    1.38    0.20
  -4  -3   1    1.78    0.28
  -4  -3   1    1.19    0.26
  -3  -3   1    5.79    0.37
  -3  -3   1    5.18    0.43
  -3  -3   1    4.69    0.37
  -2  -3   1    6.39    0.45
  -2  -3   1    5.58    0.43
  -2  -3   1    5.82    0.38
  -2  -3   1    6.18    0.39
  -1  -3   1    2.53    0.23
  -1  -3   1    2.32    0.26
  -1  -3   1    2.90    0.30
  -1  -3   1    3.13    0.27
   0   3  -1    2.27    0.22
   0  -3   1    2.63    0.27
   0  -3   1    2.65    0.23
   0  -3   1    2.26    0.23
   0  -3   1    2.34    0.24
  -1   3  -1   58.97    1.74
  -1   3  -1   54.74    1.69
   1  -3   1   56.88    1.73
   1  -3   1   60.93    1.79
   1  -3   1   59.66    1.74
  -2   3  -1  256.65    6.49
  -2   3  -1  261.52    6.46
   2  -3   1  258.75    6.50
   2  -3   1  254.94    6.50
   2  -3   1  252.06    6.44
  -3   3  -1   20.10    0.82
  -3   3  -1   21.55    0.92
   3  -3   1   20.87    0.91
   3  -3   1   21.27    0.86
  -4   3  -1   49.07    1.54
  -4   3  -1   47.88    1.70
   4  -3   1   46.74    1.69
   4  -3   1   48.93    1.57
  -5   3  -1   33.92    1.16
  -5   3  -1   29.94    1.33
   5  -3   1   30.83    1.35
   5  -3   1   30.42    1.17
  -6   3  -1   51.28    2.00
  -6   3  -1   53.65    1.67
   6  -3   1   50.72    1.72
   6  -3   1   51.81    2.01
  -7   3  -1    2.76    0.45
   7  -3   1    1.69    0.41
  -8   3  -1   21.39    1.30
   8  -3   1   23.02    1.36
  -9   3  -1    0.06    0.20
   9  -3   1    0.02    0.21
 -10   3  -1   14.19    1.17
  10  -3   1   13.06    1.16
 -11   3  -1   29.98    1.83
  11  -3   1   28.56    1.84
  11   2  -1    4.10    0.82
 -11  -2   1    3.83    0.79
  10   2  -1    0.00    0.23
 -10  -2   1   -0.15    0.24
   9   2  -1   18.24    1.26
  -9  -2   1   22.14    1.30
   8   2  -1    5.21    0.64
  -8  -2   1    4.33    0.55
   7   2  -1   33.68    1.60
  -7  -2   1   36.29    1.55
   6   2  -1    6.00    0.57
   6   2  -1    5.79    0.48
  -6  -2   1    5.79    0.52
  -6  -2   1    6.35    0.35
   5   2  -1   27.15    1.23
   5   2  -1   29.00    1.15
  -5  -2   1   27.29    1.16
  -5  -2   1   30.40    0.95
   4   2  -1   54.22    1.80
   4   2  -1   51.79    1.70
  -4  -2   1   52.28    1.69
  -4  -2   1   51.98    1.50
   3   2  -1   22.78    0.92
   3   2  -1   21.46    0.88
  -3  -2   1   22.60    0.75
  -3  -2   1   20.68    0.88
  -3  -2   1   22.71    0.85
  -2  -2   1    7.89    0.37
  -2  -2   1    8.24    0.40
  -2  -2   1    8.16    0.46
  -2  -2   1    7.10    0.44
  -1  -2   1    2.69    0.21
  -1  -2   1    2.69    0.19
  -1  -2   1    2.79    0.25
  -1  -2   1    3.07    0.25
   0   2  -1  101.15    2.54
   0   2  -1  100.35    2.60
   0  -2   1   98.90    2.65
   0  -2   1   99.07    2.61
  -1   2  -1  428.68   10.40
  -1   2  -1  433.68   10.41
   1  -2   1  447.30   10.44
   1  -2   1  425.06   10.40
   1  -2   1  418.81   10.41
  -2   2  -1   32.60    1.10
  -2   2  -1   32.29    1.04
   2  -2   1   33.36    1.04
   2  -2   1   34.12    1.11
  -3   2  -1   17.64    0.70
  -3   2  -1   18.74    0.82
   3  -2   1   18.91    0.82
   3  -2   1   19.67    0.71
  -4   2  -1   86.12    2.36
  -4   2  -1   85.69    2.61
   4  -2   1   85.30    2.59
   4  -2   1   84.79    2.35
  -5   2  -1    9.38    0.50
  -5   2  -1   10.13    0.68
   5  -2   1   10.19    0.51
   5  -2   1   10.49    0.69
  -6   2  -1   16.01    0.97
  -6   2  -1   18.25    0.75
   6  -2   1   17.65    0.75
   6  -2   1   17.01    0.99
  -7   2  -1   31.97    1.54
   7  -2   1   31.65    1.52
  -8   2  -1    3.44    0.53
   8  -2   1    2.29    0.52
  -9   2  -1   27.68    1.57
   9  -2   1   25.81    1.52
 -10   2  -1    5.91    0.83
  10  -2   1    7.54    0.88
 -11   2  -1    9.80    1.07
  11  -2   1    9.53    1.08
  11   1  -1    0.51    0.37
 -11  -1   1    0.68    0.39
  10   1  -1    0.12    0.26
 -10  -1   1    0.21    0.30
   9   1  -1    1.76    0.48
  -9  -1   1    0.63    0.31
   8   1  -1   20.98    1.25
  -8  -1   1   21.36    1.20
   7   1  -1    2.46    0.49
   7   1  -1    2.12    0.31
  -7  -1   1    1.53    0.35
   6   1  -1   41.14    1.67
   6   1  -1   42.82    1.49
  -6  -1   1   40.32    1.60
  -6  -1   1   41.30    1.12
   5   1  -1   16.39    0.74
   5   1  -1   14.93    0.83
  -5  -1   1   14.70    0.49
  -5  -1   1   15.69    0.80
   4   1  -1    5.69    0.45
   4   1  -1    6.55    0.43
  -4  -1   1    6.76    0.44
  -4  -1   1    6.80    0.27
   3   1  -1   26.41    0.98
   3   1  -1   25.86    0.93
  -3  -1   1   25.69    0.90
  -3  -1   1   25.68    0.72
   2   1  -1  314.36    7.54
   2   1  -1  314.17    7.73
   2   1  -1  320.75    7.72
  -2  -1   1  312.20    7.53
  -2  -1   1  315.68    7.62
   1   1  -1   37.36    1.08
   1   1  -1   37.15    0.98
  -1  -1   1   37.17    0.94
  -1  -1   1   35.22    1.07
  -1  -1   1   36.21    0.98
   0   1  -1  103.40    2.50
   0   1  -1  101.74    2.55
   0  -1   1  100.73    2.57
   0  -1   1  102.48    2.55
  -1   1  -1    5.09    0.26
  -1   1  -1    5.10    0.28
   1  -1   1    5.33    0.27
   1  -1   1    5.50    0.23
  -2   1  -1  131.80    3.23
  -2   1  -1  125.76    3.32
   2  -1   1  127.43    3.11
   2  -1   1  121.06    3.28
  -3   1  -1   -0.15    0.06
  -3   1  -1   -0.04    0.06
   3  -1   1   -0.02    0.09
   3  -1   1   -0.01    0.05
  -4   1  -1   75.21    2.06
  -4   1  -1   71.42    2.30
   4  -1   1   71.47    2.27
   4  -1   1   76.64    1.98
  -5   1  -1   12.15    0.77
  -5   1  -1   13.55    0.59
   5  -1   1   13.18    0.78
   5  -1   1   13.72    0.55
  -6   1  -1   32.27    1.11
  -6   1  -1   32.50    1.47
   6  -1   1   37.50    1.53
  -7   1  -1    0.04    0.18
   7  -1   1    0.00    0.14
  -8   1  -1   12.02    0.96
   8  -1   1   12.28    0.96
  -9   1  -1    7.75    0.86
   9  -1   1    7.62    0.83
 -10   1  -1    6.65    0.87
  10  -1   1    7.50    0.87
 -11   1  -1   -0.06    0.32
  11  -1   1    0.12    0.30
  12   0  -1    0.74    0.42
 -12   0   1    1.84    0.58
  11   0  -1   -0.24    0.24
 -11   0   1    0.04    0.28
  10   0  -1   -0.03    0.22
 -10   0   1    0.20    0.28
   9   0  -1   12.30    1.03
  -9   0   1   15.97    1.08
   8   0  -1   -0.10    0.14
  -8   0   1   -0.15    0.16
   7   0  -1   65.06    2.11
   7   0  -1   66.96    2.40
  -7   0   1   63.59    2.27
   6   0  -1    3.00    0.33
   6   0  -1    4.05    0.45
  -6   0   1    3.47    0.40
   5   0  -1    3.22    0.37
   5   0  -1    3.68    0.33
  -5   0   1    5.01    0.41
   4   0  -1    0.04    0.09
   4   0  -1    0.08    0.10
  -4   0   1    0.10    0.10
   3   0  -1    8.53    0.43
   3   0  -1    6.75    0.42
  -3   0   1    6.77    0.38
   2   0  -1   74.01    1.77
   2   0  -1   74.03    1.98
   2   0  -1   75.34    1.99
  -2   0   1   70.28    1.90
   1   0  -1   57.11    1.39
   1   0  -1   56.19    1.47
   1   0  -1   53.01    1.42
  -1   0   1   53.83    1.38
   0   0  -1   -0.01    0.02
   0   0  -1    0.00    0.02
   0   0  -1    0.06    0.04
   0   0   1   -0.03    0.01
  -1   0  -1  958.73   22.97
  -1   0  -1 1000.00   23.03
   1   0   1  945.34   23.11
  -2   0  -1   16.81    0.72
  -2   0  -1   17.31    0.63
   2   0   1   18.66    0.67
  -3   0  -1   12.81    0.53
  -3   0  -1   13.14    0.67
   3   0   1   12.52    0.41
   3   0   1   12.08    0.60
  -4   0  -1    0.52    0.18
  -4   0  -1    0.50    0.13
   4   0   1    0.40    0.09
   4   0   1    0.49    0.16
  -5   0  -1   53.13    1.97
  -5   0  -1   53.24    1.62
   5   0   1   55.38    1.52
   5   0   1   54.52    1.90
  -6   0  -1    1.86    0.23
  -6   0  -1    2.25    0.46
   6   0   1    1.43    0.33
  -7   0  -1    3.46    0.51
   7   0   1    2.97    0.46
  -8   0  -1    0.29    0.26
   8   0   1    0.17    0.21
  -9   0  -1    9.89    0.95
   9   0   1    9.08    0.91
 -10   0  -1    0.23    0.31
  10   0   1    0.01    0.29
 -11   0  -1   12.44    1.20
  11   0   1   13.46    1.24
  12  -1  -1    2.27    0.62
 -12   1   1    4.00    0.85
  11  -1  -1    0.48    0.34
 -11   1   1    0.15    0.28
  10  -1  -1    0.44    0.31
 -10   1   1    0.75    0.33
   9  -1  -1    0.39    0.27
  -9   1   1   -0.19    0.16
   8  -1  -1   22.46    1.31
  -8   1   1   25.22    1.30
   7  -1  -1   11.01    0.68
   7  -1  -1   12.12    0.85
  -7   1   1   10.12    0.74
   6  -1  -1   31.82    1.24
   6  -1  -1   31.98    1.39
  -6   1   1   32.34    1.33
   5  -1  -1    3.34    0.32
   5  -1  -1    1.83    0.29
  -5   1   1    3.18    0.16
  -5   1   1    2.93    0.33
   4  -1  -1   12.78    0.62
   4  -1  -1   11.95    0.65
  -4   1   1   13.21    0.43
  -4   1   1   13.47    0.65
   3  -1  -1    3.09    0.28
   3  -1  -1    3.51    0.20
   3  -1  -1    3.94    0.30
  -3   1   1    3.82    0.29
   2  -1  -1    5.64    0.31
   2  -1  -1    5.58    0.26
   2  -1  -1    6.19    0.35
  -2   1   1    6.56    0.33
   1  -1  -1    1.98    0.16
   1  -1  -1    2.03    0.13
   1  -1  -1    2.07    0.18
   1  -1  -1    2.27    0.17
  -1   1   1    1.66    0.16
   0  -1  -1  119.78    2.94
   0  -1  -1  121.18    3.07
   0  -1  -1  123.91    3.10
   0  -1  -1  121.46    3.11
  -1  -1  -1   16.09    0.66
  -1  -1  -1   17.24    0.63
  -1  -1  -1   16.76    0.56
   1   1   1   16.53    0.55
  -2  -1  -1  280.37    6.69
  -2  -1  -1  278.80    6.57
  -2  -1  -1  240.00    6.77
   2   1   1  280.05    6.68
  -3  -1  -1   13.28    0.59
  -3  -1  -1   11.69    0.67
  -3  -1  -1   13.98    0.52
   3   1   1   13.19    0.64
   3   1   1   13.43    0.51
  -4  -1  -1    5.31    0.48
  -4  -1  -1    5.87    0.39
   4   1   1    6.49    0.34
   4   1   1    6.40    0.47
  -5  -1  -1    0.21    0.16
  -5  -1  -1    0.22    0.11
   5   1   1    0.56    0.13
   5   1   1    0.32    0.17
  -6  -1  -1   18.50    1.09
  -6  -1  -1   19.63    0.83
   6   1   1   19.75    1.06
  -7  -1  -1   10.69    0.86
   7   1   1   10.74    0.82
  -8  -1  -1    1.91    0.47
   8   1   1    1.29    0.39
  -9  -1  -1    1.46    0.42
   9   1   1    2.87    0.61
 -10  -1  -1    7.11    0.90
  10   1   1    8.73    0.94
  12  -2  -1   -0.17    0.32
 -12   2   1    0.91    0.48
  11  -2  -1   23.28    1.59
 -11   2   1   22.43    1.47
  10  -2  -1    0.77    0.39
 -10   2   1    0.46    0.29
   9  -2  -1   36.79    1.85
  -9   2   1   38.66    1.80
   8  -2  -1   -0.05    0.16
   8  -2  -1   -0.01    0.13
  -8   2   1    0.17    0.17
   7  -2  -1   50.60    2.00
   7  -2  -1   48.64    1.78
  -7   2   1   50.52    1.94
   6  -2  -1   -0.01    0.13
   6  -2  -1    0.04    0.11
  -6   2   1    0.15    0.15
  -6   2   1    0.13    0.08
   5  -2  -1   25.66    1.16
   5  -2  -1   27.15    1.11
  -5   2   1   27.81    0.89
  -5   2   1   27.42    1.13
   4  -2  -1    0.59    0.18
   4  -2  -1    0.84    0.15
   4  -2  -1    1.09    0.24
  -4   2   1    0.71    0.19
   3  -2  -1   59.53    1.82
   3  -2  -1   57.03    1.66
   3  -2  -1   59.71    1.77
  -3   2   1   58.76    1.79
   2  -2  -1   56.16    1.58
   2  -2  -1   53.89    1.69
   2  -2  -1   57.24    1.61
  -2   2   1   54.92    1.65
   1  -2  -1  163.56    4.22
   1  -2  -1  164.66    4.18
   1  -2  -1  158.78    4.04
   1  -2  -1  166.77    4.21
  -1   2   1  162.95    4.19
   0  -2  -1  171.79    4.40
   0  -2  -1  170.68    4.39
   0  -2  -1  169.21    4.40
   0  -2  -1  172.48    4.22
  -1  -2  -1    0.42    0.15
  -1  -2  -1    0.45    0.16
  -1  -2  -1    0.23    0.11
  -2  -2  -1   47.87    1.53
  -2  -2  -1   48.98    1.63
  -2  -2  -1   48.27    1.48
   2   2   1   48.51    1.48
  -3  -2  -1   51.96    1.79
  -3  -2  -1   50.10    1.64
  -3  -2  -1   54.79    1.60
   3   2   1   51.50    1.67
  -4  -2  -1   17.02    0.79
  -4  -2  -1   18.38    0.75
  -4  -2  -1   17.41    0.94
   4   2   1   17.08    0.85
   4   2   1   17.90    0.74
  -5  -2  -1   14.60    0.73
  -5  -2  -1   13.05    0.88
   5   2   1   14.52    0.83
  -6  -2  -1    4.27    0.54
  -6  -2  -1    4.50    0.43
   6   2   1    5.23    0.54
  -7  -2  -1   17.93    1.17
   7   2   1   15.64    1.03
  -8  -2  -1    3.31    0.69
   8   2   1    4.43    0.62
  -9  -2  -1   18.79    1.36
   9   2   1   18.73    1.30
 -10  -2  -1    2.22    0.69
  10   2   1    1.41    0.51
  12  -3  -1    3.48    0.74
 -12   3   1    3.29    0.74
  11  -3  -1    7.56    0.93
 -11   3   1    7.31    0.87
  10  -3  -1   20.38    1.38
 -10   3   1   16.06    1.21
   9  -3  -1    1.60    0.45
  -9   3   1    1.05    0.36
   8  -3  -1    9.42    0.83
   8  -3  -1   10.51    0.76
  -8   3   1    9.85    0.81
   7  -3  -1    2.04    0.43
   7  -3  -1    2.63    0.38
  -7   3   1    1.74    0.39
  -7   3   1    2.60    0.27
   6  -3  -1    7.74    0.63
   6  -3  -1    7.61    0.59
  -6   3   1    7.22    0.43
  -6   3   1    6.90    0.59
   5  -3  -1    0.02    0.11
   5  -3  -1    0.03    0.09
   5  -3  -1    0.00    0.11
  -5   3   1   -0.06    0.07
  -5   3   1    0.23    0.14
   4  -3  -1   21.69    0.99
   4  -3  -1   20.83    0.85
   4  -3  -1   21.67    0.96
  -4   3   1   21.44    0.97
   3  -3  -1   66.69    1.99
   3  -3  -1   68.67    2.14
   3  -3  -1   67.23    2.02
  -3   3   1   67.26    2.08
   2  -3  -1   27.05    1.02
   2  -3  -1   28.61    1.11
   2  -3  -1   28.05    0.97
  -2   3   1   26.71    1.05
   1  -3  -1    0.95    0.22
   1  -3  -1    0.84    0.19
   1  -3  -1    0.84    0.18
   1  -3  -1    0.82    0.14
  -1   3   1    1.24    0.20
   0  -3  -1  141.69    3.65
   0  -3  -1  138.51    3.83
   0  -3  -1  144.20    3.85
   0  -3  -1  142.90    3.85
  -1  -3  -1    8.99    0.53
  -1  -3  -1    8.49    0.55
  -1  -3  -1    8.02    0.52
  -1  -3  -1    8.50    0.46
  -2  -3  -1  237.86    6.00
  -2  -3  -1  219.25    5.92
  -2  -3  -1  232.90    6.08
  -3  -3  -1   26.97    1.05
  -3  -3  -1   26.15    1.08
  -3  -3  -1   24.54    1.14
   3   3   1   22.97    1.00
  -4  -3  -1   32.59    1.47
  -4  -3  -1   32.68    1.26
  -4  -3  -1   33.88    1.33
   4   3   1   37.05    1.38
  -5  -3  -1    0.03    0.13
  -5  -3  -1    0.18    0.18
   5   3   1   -0.16    0.10
  -6  -3  -1    9.15    0.81
  -6  -3  -1    7.98    0.84
   6   3   1    9.15    0.73
  -7  -3  -1    0.31    0.26
   7   3   1    0.39    0.26
  -8  -3  -1   19.53    1.37
   8   3   1   23.37    1.37
  -9  -3  -1    0.32    0.33
   9   3   1    0.00    0.26
  12  -4  -1    1.13    0.51
 -12   4   1    1.59    0.53
  11  -4  -1    6.28    0.89
 -11   4   1    7.83    0.90
  10  -4  -1    0.33    0.31
 -10   4   1    0.61    0.34
   9  -4  -1    3.80    0.71
   9  -4  -1    3.11    0.47
  -9   4   1    3.39    0.56
   8  -4  -1   -0.03    0.17
   8  -4  -1   -0.02    0.12
  -8   4   1    0.00    0.18
   7  -4  -1   16.70    1.06
   7  -4  -1   18.28    1.04
  -7   4   1   16.95    0.80
  -7   4   1   16.04    1.01
   6  -4  -1   48.18    1.89
   6  -4  -1   49.23    1.67
   6  -4  -1   47.96    1.91
  -6   4   1   52.43    1.69
  -6   4   1   50.09    1.92
   5  -4  -1  112.88    3.44
   5  -4  -1  114.44    3.22
   5  -4  -1  111.06    3.36
  -5   4   1  112.77    3.41
   4  -4  -1    8.11    0.54
   4  -4  -1    8.18    0.62
   4  -4  -1    8.83    0.58
  -4   4   1    7.46    0.58
   3  -4  -1  201.70    5.51
   3  -4  -1  198.05    5.28
   3  -4  -1  205.32    5.35
  -3   4   1  204.32    5.42
   2  -4  -1    0.88    0.23
   2  -4  -1    0.88    0.20
   2  -4  -1    0.92    0.25
  -2   4   1    0.89    0.22
   1  -4  -1   18.57    0.89
   1  -4  -1   19.26    0.93
   1  -4  -1   19.91    0.91
   1  -4  -1   18.76    0.76
  -1   4   1   17.84    0.88
   0  -4  -1    2.65    0.34
   0  -4  -1    2.63    0.27
   0  -4  -1    3.46    0.38
   0  -4  -1    2.63    0.33
  -1  -4  -1   42.55    1.42
  -1  -4  -1   41.86    1.55
  -1  -4  -1   40.08    1.54
  -1  -4  -1   42.02    1.59
  -2  -4  -1    0.11    0.12
  -2  -4  -1    0.05    0.12
  -2  -4  -1    0.15    0.17
  -3  -4  -1   63.65    2.15
  -3  -4  -1   60.19    2.23
  -3  -4  -1   63.40    2.13
   3   4   1   62.98    2.04
  -4  -4  -1    2.92    0.40
  -4  -4  -1    3.32    0.40
  -4  -4  -1    3.42    0.47
   4   4   1    2.97    0.37
  -5  -4  -1   10.94    0.86
  -5  -4  -1    9.21    0.70
   5   4   1   10.71    0.74
  -6  -4  -1    1.93    0.47
   6   4   1    1.88    0.42
  -7  -4  -1    4.34    0.68
   7   4   1    5.71    0.87
  -8  -4  -1    8.55    0.93
  -9  -4  -1   28.88    1.82
  12  -5  -1    4.11    0.87
 -12   5   1    4.24    0.84
  11  -5  -1    0.15    0.34
 -11   5   1    0.42    0.34
  10  -5  -1    9.76    1.01
 -10   5   1    9.58    0.97
   9  -5  -1    0.03    0.21
   9  -5  -1   -0.06    0.21
  -9   5   1   -0.07    0.21
   8  -5  -1    0.11    0.18
   8  -5  -1    0.00    0.18
  -8   5   1    0.01    0.20
   7  -5  -1    4.66    0.47
   7  -5  -1    5.23    0.60
   7  -5  -1    5.10    0.60
  -7   5   1    5.42    0.49
  -7   5   1    4.69    0.57
   6  -5  -1   18.43    1.07
   6  -5  -1   18.79    0.95
   6  -5  -1   17.93    1.09
  -6   5   1   18.52    0.94
  -6   5   1   20.13    1.12
   5  -5  -1    6.47    0.53
   5  -5  -1    5.73    0.59
   4  -5  -1    0.04    0.11
   4  -5  -1    0.39    0.22
   4  -5  -1    0.05    0.12
  -4   5   1    0.04    0.13
   3  -5  -1    3.49    0.44
   3  -5  -1    3.09    0.38
   3  -5  -1    4.11    0.39
  -3   5   1    3.59    0.42
   2  -5  -1   13.63    0.69
   2  -5  -1   13.96    0.86
   2  -5  -1   13.69    0.81
  -2   5   1   13.95    0.82
   1  -5  -1    6.46    0.57
   1  -5  -1    6.33    0.44
   1  -5  -1    4.99    0.48
   1  -5  -1    5.17    0.49
  -1   5   1    6.15    0.53
   0  -5  -1   19.71    1.02
   0  -5  -1   21.18    0.90
   0  -5  -1   21.18    1.07
   0  -5  -1   18.51    1.00
   0   5   1   18.38    0.99
  -1  -5  -1    5.41    0.44
  -1  -5  -1    3.91    0.45
  -1  -5  -1    4.67    0.50
  -1  -5  -1    4.40    0.49
  -2  -5  -1   21.60    1.12
  -2  -5  -1   20.38    1.12
  -2  -5  -1   22.70    1.14
  -2  -5  -1   21.08    1.00
  -3  -5  -1    1.70    0.38
  -3  -5  -1    1.55    0.38
  -3  -5  -1    2.51    0.48
   3   5   1    2.16    0.31
  -4  -5  -1   12.18    0.86
  -4  -5  -1   12.96    0.87
  -4  -5  -1   12.85    0.96
   4   5   1   13.72    0.83
  -5  -5  -1    0.03    0.21
  -5  -5  -1    0.29    0.24
  -6  -5  -1    6.55    0.79
  -7  -5  -1    1.28    0.48
  -8  -5  -1    1.54    0.51
  12  -6  -1    0.36    0.39
 -12   6   1   -0.17    0.32
  11  -6  -1    8.10    1.02
 -11   6   1    8.45    0.98
  10  -6  -1    1.80    0.53
 -10   6   1    1.80    0.53
   9  -6  -1   36.75    1.87
   9  -6  -1   39.33    1.99
  -9   6   1   36.92    1.90
   8  -6  -1    9.88    0.91
   8  -6  -1   10.02    0.92
  -8   6   1   10.35    0.91
   7  -6  -1   23.11    1.33
   7  -6  -1   23.09    1.37
   7  -6  -1   22.79    1.16
  -7   6   1   23.36    1.34
  -7   6   1   23.28    1.16
   6  -6  -1    8.49    0.68
   6  -6  -1   10.76    0.80
   6  -6  -1   10.80    0.88
  -6   6   1    8.68    0.77
  -6   6   1    9.17    0.69
   5  -6  -1   42.66    1.74
   5  -6  -1   44.86    1.92
   5  -6  -1   44.23    1.74
  -5   6   1   41.51    1.80
   4  -6  -1    6.47    0.54
   4  -6  -1    5.37    0.55
   4  -6  -1    5.61    0.62
  -4   6   1    5.90    0.58
   3  -6  -1   24.58    1.19
   3  -6  -1   20.70    1.19
   3  -6  -1   22.22    1.04
  -3   6   1   21.30    1.14
   2  -6  -1    3.54    0.46
   2  -6  -1    4.42    0.42
   2  -6  -1    3.87    0.51
  -2   6   1    4.17    0.48
   1  -6  -1   76.75    2.61
   1  -6  -1   76.41    2.62
   1  -6  -1   77.53    2.68
   1  -6  -1   74.86    2.37
  -1   6   1   74.64    2.60
   0  -6  -1    2.82    0.43
   0  -6  -1    2.21    0.45
   0  -6  -1    3.03    0.36
   0  -6  -1    2.19    0.44
   0   6   1    2.27    0.43
  -1  -6  -1    6.01    0.52
  -1  -6  -1    5.77    0.60
  -1  -6  -1    6.60    0.64
  -1  -6  -1    6.87    0.65
  -2  -6  -1   -0.02    0.15
  -2  -6  -1    0.10    0.17
  -2  -6  -1    0.25    0.18
  -2  -6  -1    0.12    0.15
  -3  -6  -1    6.23    0.65
  -3  -6  -1    6.75    0.67
  -3  -6  -1    5.37    0.65
  -4  -6  -1    7.87    0.80
  -4  -6  -1    8.17    0.75
  -5  -6  -1    0.20    0.28
  -5  -6  -1    0.49    0.31
  -6  -6  -1    0.88    0.43
  -7  -6  -1    0.42    0.38
  11  -7  -1    0.48    0.44
 -11   7   1    0.69    0.44
  10  -7  -1   12.83    1.20
  10  -7  -1   12.76    1.14
 -10   7   1   14.09    1.20
   9  -7  -1    2.41    0.62
   9  -7  -1    2.02    0.55
  -9   7   1    2.29    0.56
   8  -7  -1    8.50    0.87
   8  -7  -1    6.85    0.81
  -8   7   1    7.74    0.90
  -8   7   1    9.64    0.92
   7  -7  -1    0.19    0.22
   7  -7  -1    0.03    0.24
   7  -7  -1   -0.08    0.17
  -7   7   1    0.12    0.21
  -7   7   1   -0.09    0.17
   6  -7  -1   16.74    1.07
   6  -7  -1   14.76    1.00
   6  -7  -1   16.77    1.20
  -6   7   1   18.42    1.07
  -6   7   1   15.97    1.12
   5  -7  -1    0.64    0.27
   5  -7  -1    0.53    0.31
   5  -7  -1    0.54    0.25
  -5   7   1    0.57    0.26
   4  -7  -1    6.61    0.66
   4  -7  -1    5.62    0.55
   4  -7  -1    6.30    0.69
  -4   7   1    5.46    0.62
   3  -7  -1    0.13    0.17
   3  -7  -1    0.00    0.16
   3  -7  -1    0.22    0.19
  -3   7   1    0.46    0.24
   2  -7  -1   13.25    0.93
   2  -7  -1   12.80    0.78
   2  -7  -1   11.54    0.92
  -2   7   1   13.16    0.93
   1  -7  -1    3.56    0.49
   1  -7  -1    4.00    0.54
   1  -7  -1    3.05    0.48
   1  -7  -1    3.92    0.44
  -1   7   1    4.60    0.56
   0  -7  -1    0.04    0.18
   0  -7  -1    0.16    0.17
   0  -7  -1    0.44    0.24
   0  -7  -1    0.24    0.23
   0   7   1    0.15    0.19
  -1  -7  -1   17.38    0.99
  -1  -7  -1   16.21    1.09
  -1  -7  -1   18.46    1.17
  -1  -7  -1   17.93    1.17
   1   7   1   20.29    1.20
  -2  -7  -1    5.43    0.67
  -2  -7  -1    8.36    0.80
  -2  -7  -1    6.80    0.73
  -3  -7  -1    5.10    0.65
  -3  -7  -1    4.92    0.66
  -3  -7  -1    4.39    0.62
  -4  -7  -1   20.68    1.33
  -4  -7  -1   21.47    1.40
  -5  -7  -1    0.26    0.29
  -5  -7  -1    0.31    0.31
  -6  -7  -1    5.49    0.81
  11  -8  -1    0.04    0.37
 -11   8   1    0.63    0.45
  10  -8  -1    1.53    0.56
  10  -8  -1    0.46    0.39
 -10   8   1    0.44    0.34
   9  -8  -1   15.38    1.32
   9  -8  -1   16.10    1.28
  -9   8   1   14.49    1.24
   8  -8  -1   -0.03    0.28
   8  -8  -1   -0.20    0.28
  -8   8   1   -0.05    0.24
  -8   8   1   -0.05    0.23
   7  -8  -1    3.20    0.62
   7  -8  -1    3.83    0.76
   7  -8  -1    2.78    0.56
  -7   8   1    3.57    0.65
  -7   8   1    3.11    0.58
   6  -8  -1    3.36    0.60
   6  -8  -1    2.36    0.50
   6  -8  -1    2.77    0.62
  -6   8   1    2.69    0.53
  -6   8   1    2.37    0.53
   5  -8  -1    0.96    0.33
   5  -8  -1    0.57    0.31
   5  -8  -1    0.69    0.35
  -5   8   1    1.30    0.42
   4  -8  -1    0.74    0.27
   4  -8  -1    0.82    0.35
   4  -8  -1    0.51    0.31
  -4   8   1    0.51    0.31
   3  -8  -1   22.87    1.35
   3  -8  -1   21.79    1.39
   3  -8  -1   22.13    1.16
  -3   8   1   22.17    1.33
   2  -8  -1    4.81    0.63
   2  -8  -1    5.54    0.55
   2  -8  -1    4.69    0.66
  -2   8   1    5.04    0.63
   1  -8  -1   31.45    1.69
   1  -8  -1   30.98    1.61
   1  -8  -1   29.85    1.39
   1  -8  -1   30.94    1.63
  -1   8   1   30.77    1.59
   0  -8  -1    1.40    0.42
   0  -8  -1    3.00    0.60
   0  -8  -1    2.22    0.53
   0   8   1    3.17    0.61
  -1  -8  -1   14.67    1.12
  -1  -8  -1   13.08    1.05
  -1  -8  -1   14.41    1.12
   1   8   1   14.49    1.10
  -2  -8  -1    1.78    0.46
  -2  -8  -1    1.37    0.42
  -2  -8  -1    1.07    0.43
   2   8   1    0.79    0.35
  -3  -8  -1   17.22    1.28
  -3  -8  -1   19.45    1.35
  -3  -8  -1   18.48    1.29
  -4  -8  -1    1.00    0.43
  -4  -8  -1    1.48    0.48
  -5  -8  -1    9.22    1.01
  10  -9  -1    2.58    0.72
  10  -9  -1    1.77    0.59
 -10   9   1    1.92    0.61
   9  -9  -1    0.13    0.34
   9  -9  -1   -0.02    0.30
  -9   9   1   -0.04    0.29
   8  -9  -1    4.62    0.89
   8  -9  -1    5.29    0.76
  -8   9   1    6.23    0.73
  -8   9   1    5.85    0.84
   7  -9  -1    1.12    0.50
   7  -9  -1    2.61    0.58
   7  -9  -1    2.84    0.64
  -7   9   1    0.74    0.37
  -7   9   1    1.16    0.49
   6  -9  -1   12.38    1.16
   6  -9  -1   11.11    1.00
   6  -9  -1   10.74    0.95
  -6   9   1   12.50    1.01
  -6   9   1   12.04    1.06
   5  -9  -1    0.48    0.28
   5  -9  -1    0.12    0.30
   5  -9  -1    0.43    0.30
  -5   9   1    0.42    0.32
   4  -9  -1    4.10    0.57
   4  -9  -1    3.66    0.74
   4  -9  -1    3.50    0.70
  -4   9   1    4.11    0.63
   3  -9  -1    0.33    0.29
   3  -9  -1    0.18    0.27
   3  -9  -1    0.16    0.22
  -3   9   1    0.08    0.23
   2  -9  -1   13.94    1.18
   2  -9  -1   11.90    1.06
  -2   9   1   15.99    1.16
   1  -9  -1    1.58    0.53
   1  -9  -1    0.88    0.39
   1  -9  -1    1.19    0.43
  -1   9   1    1.65    0.51
   0  -9  -1   10.09    0.97
   0  -9  -1   11.65    1.08
   0  -9  -1   11.36    1.03
   0   9   1   11.63    1.01
  -1  -9  -1    0.79    0.40
  -1  -9  -1    0.44    0.34
  -1  -9  -1    0.73    0.39
   1   9   1    0.37    0.30
  -2  -9  -1   10.26    1.05
  -2  -9  -1   12.34    1.12
  -2  -9  -1   11.88    1.09
   2   9   1   11.21    1.06
  -3  -9  -1    4.80    0.78
  -3  -9  -1    6.07    0.83
   3   9   1    3.63    0.71
  -4  -9  -1    4.16    0.82
  -4  -9  -1    4.33    0.80
   9 -10  -1    1.74    0.64
   9 -10  -1    1.64    0.57
  -9  10   1    1.94    0.65
   8 -10  -1    0.22    0.35
   8 -10  -1    0.44    0.46
   8 -10  -1   -0.03    0.37
  -8  10   1    0.39    0.33
  -8  10   1    0.01    0.29
   7 -10  -1   16.89    1.45
   7 -10  -1   16.54    1.26
   7 -10  -1   15.74    1.24
  -7  10   1   16.42    1.34
  -7  10   1   14.04    1.21
   6 -10  -1    1.56    0.56
   6 -10  -1    0.89    0.39
   6 -10  -1    1.35    0.53
  -6  10   1    2.26    0.58
  -6  10   1    0.98    0.47
   5 -10  -1   26.78    1.80
   5 -10  -1   28.51    1.70
  -5  10   1   27.71    1.71
   4 -10  -1    0.17    0.28
   4 -10  -1    0.57    0.37
  -4  10   1   -0.14    0.22
   3 -10  -1    6.43    0.84
   3 -10  -1    7.12    0.95
  -3  10   1    6.67    0.85
   2 -10  -1    2.19    0.62
   2 -10  -1    1.73    0.56
  -2  10   1    2.79    0.65
   1 -10  -1    2.60    0.67
   1 -10  -1    2.98    0.70
  -1  10   1    2.85    0.64
   0 -10  -1    0.52    0.37
   0 -10  -1    1.20    0.52
   0 -10  -1    0.73    0.43
   0  10   1    0.78    0.39
  -1 -10  -1    4.50    0.89
  -1 -10  -1    4.06    0.87
  -1 -10  -1    4.71    0.76
   1  10   1    4.70    0.87
  -2 -10  -1    0.12    0.36
  -2 -10  -1    0.16    0.36
  -2 -10  -1    0.40    0.40
   2  10   1    0.30    0.34
   7 -11  -1    2.65    0.74
   7 -11  -1    1.73    0.57
  -7  11   1    0.22    0.37
  -7  11   1    1.07    0.52
   6 -11  -1   11.54    1.18
   6 -11  -1   10.39    1.24
  -6  11   1   12.48    1.22
  -6  11   1   12.01    1.14
   5 -11  -1    0.92    0.52
   5 -11  -1    0.54    0.39
  -5  11   1    0.33    0.38
  -5  11   1    0.34    0.35
   4 -11  -1    7.79    1.07
   4 -11  -1    8.75    1.04
  -4  11   1    7.06    0.94
   3 -11  -1    0.17    0.37
   3 -11  -1    0.00    0.29
  -3  11   1    0.05    0.26
   2 -11  -1    0.90    0.54
   2 -11  -1    0.10    0.37
  -2  11   1    0.23    0.32
   1 -11  -1    0.17    0.36
   1 -11  -1    0.36    0.40
  -1  11   1   -0.16    0.27
   0 -11  -1    1.28    0.53
   0 -11  -1    0.86    0.50
   0  11   1    1.46    0.54
   1  12  -2    2.14    0.75
   1  12  -2    2.52    0.70
  -1 -12   2    2.53    0.71
  -1 -12   2    2.03    0.61
   0  12  -2    5.95    0.93
   0  12  -2    6.43    0.84
   0 -12   2    4.25    0.82
   0 -12   2    5.33    1.03
  -1  12  -2    1.68    0.50
  -1  12  -2    0.51    0.43
   1 -12   2    0.72    0.40
   1 -12   2    1.35    0.57
   1 -12   2    0.36    0.41
  -2  12  -2   18.03    1.44
  -2  12  -2   17.02    1.35
   2 -12   2   23.53    1.75
   2 -12   2   19.67    1.43
   2 -12   2   21.89    1.55
  -3  12  -2    1.61    0.51
  -3  12  -2    2.11    0.61
   3 -12   2    1.28    0.47
   3 -12   2    0.87    0.52
   3 -12   2    2.82    0.71
  -4  12  -2   10.72    1.09
  -4  12  -2    8.86    1.04
   4 -12   2    9.95    1.04
   4 -12   2   10.54    1.24
   4 -12   2   10.24    1.11
  -5  12  -2    1.37    0.51
  -5  12  -2    0.67    0.44
   5 -12   2    2.90    0.71
   5 -12   2    1.15    0.49
   5 -12   2    1.20    0.58
  -6  12  -2   10.18    1.14
  -6  12  -2    9.65    1.05
   6 -12   2   11.26    1.15
   6 -12   2    9.93    1.22
   3  11  -2    8.82    1.01
  -3 -11   2    7.63    0.97
  -3 -11   2    8.14    1.09
   2  11  -2    0.38    0.30
   2  11  -2    0.15    0.30
  -2 -11   2    0.12    0.33
  -2 -11   2    0.47    0.34
   1  11  -2    9.05    0.89
   1  11  -2    9.72    1.02
  -1 -11   2   12.31    1.14
  -1 -11   2   10.50    1.02
  -1 -11   2    9.18    1.11
   0  11  -2    0.31    0.27
   0  11  -2   -0.07    0.30
   0 -11   2    0.15    0.29
   0 -11   2    0.16    0.31
   0 -11   2    0.23    0.30
  -1  11  -2    0.97    0.45
  -1  11  -2    1.17    0.45
   1 -11   2    1.49    0.47
   1 -11   2    0.52    0.43
   1 -11   2    1.03    0.40
  -2  11  -2   -0.14    0.23
  -2  11  -2   -0.14    0.24
   2 -11   2   -0.18    0.25
   2 -11   2    0.22    0.35
   2 -11   2    0.26    0.29
  -3  11  -2   12.37    1.11
  -3  11  -2   13.43    1.07
   3 -11   2   12.99    1.24
   3 -11   2   11.86    1.09
   3 -11   2   10.56    0.99
  -4  11  -2    0.80    0.40
  -4  11  -2    0.74    0.40
   4 -11   2    1.03    0.40
   4 -11   2    1.27    0.45
   4 -11   2    0.73    0.49
  -5  11  -2   28.10    1.69
  -5  11  -2   26.55    1.65
   5 -11   2   27.72    1.68
   5 -11   2   26.41    1.66
   5 -11   2   26.23    1.78
  -6  11  -2    8.44    0.97
  -6  11  -2    6.89    0.90
   6 -11   2    7.92    0.95
   6 -11   2    7.47    1.02
  -7  11  -2    1.01    0.44
  -7  11  -2    0.55    0.38
   7 -11   2    2.05    0.59
   7 -11   2    1.21    0.51
  -8  11  -2    6.98    0.97
  -8  11  -2    9.02    1.01
   8 -11   2   12.13    1.25
   8 -11   2   10.58    1.19
   4  10  -2    5.96    0.81
  -4 -10   2    9.21    1.05
  -4 -10   2    5.26    0.78
   3  10  -2   17.05    1.76
   3  10  -2   17.68    1.31
  -3 -10   2   16.72    1.26
  -3 -10   2   17.61    1.22
  -3 -10   2   18.08    1.31
  -3 -10   2   17.76    1.44
   2  10  -2    0.22    0.27
   2  10  -2    0.24    0.24
  -2 -10   2    0.22    0.29
  -2 -10   2    0.21    0.29
  -2 -10   2    0.29    0.32
  -2 -10   2   -0.20    0.21
   1  10  -2    2.46    0.52
   1  10  -2    4.67    0.81
  -1 -10   2    3.02    0.63
  -1 -10   2    4.65    0.67
  -1 -10   2    4.30    0.86
   0  10  -2   26.12    1.44
   0  10  -2   27.59    1.59
   0 -10   2   24.18    1.45
   0 -10   2   23.32    1.48
   0 -10   2   24.00    1.62
  -1  10  -2    5.54    0.73
  -1  10  -2    5.76    0.67
   1 -10   2    4.79    0.68
   1 -10   2    5.86    0.80
   1 -10   2    5.37    0.68
  -2  10  -2   12.04    0.96
  -2  10  -2    9.59    0.94
   2 -10   2   11.70    1.00
   2 -10   2   10.68    1.08
   2 -10   2    9.82    0.89
  -3  10  -2    7.87    0.80
  -3  10  -2    6.59    0.78
   3 -10   2    7.94    0.84
   3 -10   2    8.14    0.81
   3 -10   2    7.98    0.94
  -4  10  -2    5.16    0.71
  -4  10  -2    6.09    0.75
   4 -10   2    6.46    0.77
   4 -10   2    6.09    0.76
   4 -10   2    7.03    0.87
  -5  10  -2    5.33    0.73
  -5  10  -2    4.48    0.69
   5 -10   2    5.65    0.73
   5 -10   2    5.54    0.80
   5 -10   2    5.58    0.75
  -6  10  -2   10.15    0.97
  -6  10  -2   10.61    1.01
   6 -10   2    9.66    0.98
   6 -10   2    8.96    0.99
  -7  10  -2   -0.21    0.24
  -7  10  -2    0.10    0.30
   7 -10   2   -0.22    0.21
   7 -10   2   -0.22    0.29
  -8  10  -2    5.53    0.84
  -8  10  -2    5.14    0.74
   8 -10   2    5.32    0.84
   8 -10   2    5.52    0.85
  -9  10  -2    0.49    0.44
   9 -10   2    0.24    0.33
  -5  -9   2   24.78    1.48
  -5  -9   2   22.65    1.59
   4   9  -2    9.51    0.89
  -4  -9   2    8.44    0.94
  -4  -9   2    8.40    0.89
  -4  -9   2    7.36    0.79
  -4  -9   2    9.16    0.89
   3   9  -2    2.43    0.54
   3   9  -2    3.55    0.54
  -3  -9   2    3.52    0.74
  -3  -9   2    2.91    0.59
  -3  -9   2    3.04    0.60
  -3  -9   2    2.70    0.57
   2   9  -2    0.15    0.21
   2   9  -2   -0.05    0.17
  -2  -9   2   -0.01    0.16
  -2  -9   2   -0.04    0.22
  -2  -9   2    0.28    0.25
  -2  -9   2    0.09    0.22
   1   9  -2   11.77    0.97
   1   9  -2    8.77    0.78
  -1  -9   2   11.38    0.93
  -1  -9   2   11.08    1.02
  -1  -9   2   11.29    0.94
   0   9  -2    2.17    0.45
   0   9  -2    3.52    0.55
   0  -9   2    1.72    0.50
   0  -9   2    1.92    0.47
   0  -9   2    2.17    0.48
  -1   9  -2    6.09    0.64
  -1   9  -2    6.03    0.69
   1  -9   2    5.37    0.66
   1  -9   2    6.14    0.77
   1  -9   2    6.16    0.67
  -2   9  -2    0.28    0.24
  -2   9  -2    0.07    0.23
   2  -9   2    0.16    0.26
   2  -9   2    0.55    0.29
   2  -9   2    0.15    0.21
  -3   9  -2    0.86    0.33
  -3   9  -2    1.07    0.36
   3  -9   2    1.36    0.46
   3  -9   2    1.43    0.40
   3  -9   2    0.70    0.30
  -4   9  -2    3.81    0.69
  -4   9  -2    2.72    0.54
   4  -9   2    3.69    0.62
   4  -9   2    3.67    0.67
   4  -9   2    2.79    0.54
  -5   9  -2   30.18    1.62
  -5   9  -2   29.95    1.56
   5  -9   2   29.42    1.60
   5  -9   2   29.13    1.57
   5  -9   2   27.95    1.65
  -6   9  -2    1.25    0.41
  -6   9  -2    1.02    0.41
   6  -9   2    1.28    0.45
   6  -9   2    1.19    0.42
  -7   9  -2   11.89    1.07
  -7   9  -2   11.19    0.98
   7  -9   2   12.90    1.11
   7  -9   2   12.74    1.11
  -8   9  -2    0.59    0.39
  -8   9  -2    1.00    0.43
   8  -9   2    0.69    0.39
   8  -9   2    0.41    0.32
  -9   9  -2   11.09    1.14
   9  -9   2   12.19    1.19
 -10   9  -2    1.62    0.63
  10  -9   2    1.21    0.56
   7   8  -2    2.77    0.67
   6   8  -2   30.71    1.73
   5   8  -2   10.49    0.99
  -5  -8   2    8.74    0.82
  -5  -8   2    9.58    0.85
  -5  -8   2    9.32    0.97
  -4  -8   2   22.06    1.30
  -4  -8   2   23.29    1.48
  -4  -8   2   24.59    1.44
  -4  -8   2   22.01    1.26
   3   8  -2    7.35    0.68
  -3  -8   2    6.59    0.66
  -3  -8   2    8.24    0.87
  -3  -8   2    7.01    0.73
  -3  -8   2    7.91    0.78
   2   8  -2    1.68    0.39
  -2  -8   2    1.68    0.48
  -2  -8   2    2.24    0.48
  -2  -8   2    2.00    0.46
  -2  -8   2    1.75    0.40
   1   8  -2    6.21    0.59
   1   8  -2    5.19    0.60
  -1  -8   2    6.31    0.60
  -1  -8   2    6.06    0.64
  -1  -8   2    6.24    0.66
  -1  -8   2    5.48    0.69
   0   8  -2   26.00    1.26
   0   8  -2   23.99    1.33
   0  -8   2   25.45    1.35
   0  -8   2   26.58    1.48
   0  -8   2   24.66    1.31
  -1   8  -2    0.88    0.29
  -1   8  -2    0.80    0.33
   1  -8   2    0.77    0.27
   1  -8   2    0.73    0.31
   1  -8   2    1.32    0.39
  -2   8  -2    4.69    0.54
  -2   8  -2    5.04    0.59
   2  -8   2    5.50    0.60
   2  -8   2    5.62    0.59
   2  -8   2    5.63    0.66
  -3   8  -2    0.59    0.26
  -3   8  -2    1.22    0.35
   3  -8   2    1.05    0.33
   3  -8   2    0.77    0.32
   3  -8   2    0.84    0.33
  -4   8  -2   93.13    3.17
  -4   8  -2   97.40    3.23
   4  -8   2   91.98    3.19
   4  -8   2   94.82    3.33
   4  -8   2   91.07    3.18
  -5   8  -2    7.70    0.77
  -5   8  -2    8.78    0.76
   5  -8   2    7.67    0.76
   5  -8   2    7.33    0.78
  -6   8  -2   37.32    1.74
  -6   8  -2   37.27    1.84
   6  -8   2   41.62    1.92
   6  -8   2   33.82    1.76
  -7   8  -2    1.87    0.46
  -7   8  -2    1.71    0.49
   7  -8   2    2.77    0.60
   7  -8   2    2.62    0.57
  -8   8  -2   55.87    2.55
   8  -8   2   55.44    2.56
  -9   8  -2    0.90    0.43
   9  -8   2    1.05    0.48
 -10   8  -2    0.36    0.37
  10  -8   2    0.44    0.41
   8   7  -2    0.60    0.41
   7   7  -2   10.59    1.00
   6   7  -2    0.76    0.35
  -6  -7   2    1.15    0.39
  -6  -7   2    0.48    0.32
   5   7  -2   14.59    1.11
  -5  -7   2   14.38    1.12
  -5  -7   2   14.75    0.97
  -5  -7   2   14.38    0.95
  -4  -7   2    4.17    0.53
  -4  -7   2    4.31    0.51
  -4  -7   2    3.27    0.54
  -4  -7   2    4.38    0.63
   3   7  -2   11.92    0.80
  -3  -7   2   14.74    1.05
  -3  -7   2   14.70    0.88
  -3  -7   2   12.65    0.93
  -3  -7   2   11.43    0.84
   2   7  -2   14.23    0.85
  -2  -7   2   15.36    0.88
  -2  -7   2   14.89    0.96
  -2  -7   2   13.32    1.00
  -2  -7   2   13.90    0.91
   1   7  -2   44.71    1.80
   1   7  -2   43.97    1.67
  -1  -7   2   43.14    1.67
  -1  -7   2   44.17    1.93
  -1  -7   2   44.31    1.79
  -1  -7   2   40.40    1.73
   0   7  -2    4.26    0.49
   0   7  -2    5.86    0.51
   0  -7   2    4.40    0.55
   0  -7   2    4.39    0.50
   0  -7   2    4.41    0.50
  -1   7  -2   13.46    0.81
  -1   7  -2   12.79    0.85
   1  -7   2   12.96    0.83
   1  -7   2   12.40    0.84
   1  -7   2   11.75    0.89
  -2   7  -2    0.08    0.14
  -2   7  -2   -0.07    0.12
   2  -7   2   -0.05    0.11
   2  -7   2    0.47    0.20
   2  -7   2    0.11    0.17
  -3   7  -2    8.81    0.70
  -3   7  -2    6.59    0.63
   3  -7   2    9.78    0.74
   3  -7   2    9.48    0.78
   3  -7   2    9.36    0.72
  -4   7  -2    0.25    0.22
  -4   7  -2    0.45    0.24
   4  -7   2    0.30    0.22
   4  -7   2    0.24    0.20
   4  -7   2    0.29    0.22
  -5   7  -2    6.20    0.61
  -5   7  -2    5.73    0.63
   5  -7   2    6.45    0.66
   5  -7   2    5.39    0.61
  -6   7  -2   15.49    1.08
  -6   7  -2   15.43    0.99
   6  -7   2   15.38    1.04
   6  -7   2   15.02    1.08
  -7   7  -2   15.64    1.17
  -7   7  -2   15.94    1.03
   7  -7   2   17.00    1.21
   7  -7   2   17.15    1.11
  -8   7  -2   13.39    1.13
   8  -7   2   12.70    1.11
  -9   7  -2   21.81    1.49
   9  -7   2   16.37    1.32
 -10   7  -2    0.81    0.44
  10  -7   2    1.68    0.57
 -11   7  -2    0.05    0.33
  11  -7   2    0.84    0.48
   9   6  -2   13.25    1.18
   8   6  -2    0.52    0.35
   7   6  -2    0.11    0.24
  -7  -6   2    0.01    0.20
   6   6  -2    6.96    0.73
   6   6  -2    7.60    0.78
  -6  -6   2    7.33    0.69
  -6  -6   2    6.61    0.74
   5   6  -2    6.66    0.70
  -5  -6   2    5.21    0.53
  -5  -6   2    5.62    0.56
  -5  -6   2    4.94    0.63
  -4  -6   2   22.55    1.11
  -4  -6   2   21.84    1.24
  -4  -6   2   22.87    1.28
  -4  -6   2   21.93    1.10
  -3  -6   2   -0.05    0.13
  -3  -6   2    0.06    0.13
  -3  -6   2    0.00    0.14
  -3  -6   2    0.12    0.11
   2   6  -2   30.82    1.25
  -2  -6   2   30.59    1.33
  -2  -6   2   30.17    1.45
  -2  -6   2   30.24    1.25
  -2  -6   2   30.69    1.39
   1   6  -2    0.46    0.17
   1   6  -2    0.54    0.20
  -1  -6   2    0.53    0.21
  -1  -6   2    0.95    0.32
  -1  -6   2   -0.01    0.12
  -1  -6   2    0.92    0.23
   0   6  -2   17.95    0.90
   0   6  -2   20.96    1.03
   0  -6   2   18.49    0.98
   0  -6   2   19.87    1.01
   0  -6   2   20.96    1.11
  -1   6  -2    1.07    0.29
  -1   6  -2    0.89    0.23
   1  -6   2    0.83    0.24
   1  -6   2    1.45    0.35
   1  -6   2    1.30    0.30
  -2   6  -2   12.08    0.77
  -2   6  -2   11.25    0.71
   2  -6   2   12.61    0.76
   2  -6   2   11.60    0.79
   2  -6   2   11.75    0.76
  -3   6  -2   33.61    1.44
  -3   6  -2   35.81    1.47
   3  -6   2   34.15    1.45
   3  -6   2   33.82    1.47
   3  -6   2   37.68    1.55
  -4   6  -2  106.79    3.18
  -4   6  -2   96.88    3.19
   4  -6   2  100.42    3.21
   4  -6   2   99.25    3.21
  -5   6  -2    4.07    0.52
  -5   6  -2    6.40    0.58
   5  -6   2    5.58    0.56
   5  -6   2    5.69    0.60
  -6   6  -2    2.94    0.53
  -6   6  -2    2.42    0.39
   6  -6   2    3.40    0.52
   6  -6   2    2.79    0.42
  -7   6  -2    4.52    0.54
  -7   6  -2    5.22    0.66
   7  -6   2    4.93    0.55
   7  -6   2    6.38    0.71
  -8   6  -2   19.84    1.34
   8  -6   2   19.47    1.33
  -9   6  -2    0.71    0.40
   9  -6   2    0.26    0.33
 -10   6  -2   10.15    1.10
  10  -6   2    9.59    1.08
 -11   6  -2    0.02    0.34
  11  -6   2   -0.02    0.33
   9   5  -2    3.65    0.72
   8   5  -2    4.61    0.67
  -8  -5   2    6.07    0.69
   7   5  -2   14.43    1.06
  -7  -5   2   14.34    0.95
   6   5  -2   36.71    1.71
   6   5  -2   34.18    1.61
  -6  -5   2   37.57    1.58
  -6  -5   2   37.63    1.71
   5   5  -2   13.67    0.91
   5   5  -2   15.40    0.96
  -5  -5   2   14.47    0.78
  -5  -5   2   13.61    0.83
  -5  -5   2   12.65    0.91
   4   5  -2    8.41    0.70
  -4  -5   2    9.30    0.74
  -4  -5   2    9.47    0.62
  -4  -5   2    9.81    0.63
  -4  -5   2    8.95    0.73
  -3  -5   2   21.89    0.99
  -3  -5   2   25.11    1.08
  -3  -5   2   25.64    1.25
  -3  -5   2   24.63    1.19
   2   5  -2    0.00    0.08
  -2  -5   2    0.03    0.08
  -2  -5   2    0.00    0.10
  -2  -5   2    0.00    0.10
  -2  -5   2    0.06    0.12
   1   5  -2   24.07    0.96
   1   5  -2   23.11    1.04
  -1  -5   2   23.98    1.05
  -1  -5   2   22.26    0.94
  -1  -5   2   23.93    1.15
  -1  -5   2   25.40    1.11
   0   5  -2   14.83    0.72
   0   5  -2   15.42    0.80
   0  -5   2   15.71    0.81
   0  -5   2   14.97    0.79
   0  -5   2   15.92    0.88
  -1   5  -2   46.43    1.57
  -1   5  -2   46.83    1.65
   1  -5   2   48.43    1.65
   1  -5   2   44.25    1.69
   1  -5   2   43.33    1.61
  -2   5  -2    1.55    0.30
  -2   5  -2    1.33    0.28
   2  -5   2    0.99    0.25
   2  -5   2    1.96    0.36
   2  -5   2    1.46    0.29
  -3   5  -2   48.82    1.76
  -3   5  -2   48.90    1.78
   3  -5   2   51.89    1.83
   3  -5   2   51.34    1.81
  -4   5  -2    3.23    0.40
  -4   5  -2    3.40    0.40
   4  -5   2    3.65    0.40
   4  -5   2    3.06    0.41
  -5   5  -2    1.31    0.34
  -5   5  -2    1.83    0.36
   5  -5   2    1.65    0.35
   5  -5   2    1.48    0.36
  -6   5  -2    0.33    0.24
  -6   5  -2    0.78    0.25
   6  -5   2    0.62    0.24
   6  -5   2    0.57    0.25
  -7   5  -2   23.47    1.36
  -7   5  -2   23.61    1.13
   7  -5   2   22.27    1.34
  -8   5  -2   -0.30    0.17
   8  -5   2   -0.08    0.19
  -9   5  -2    1.29    0.47
   9  -5   2    3.38    0.71
 -10   5  -2    4.81    0.78
  10  -5   2    4.20    0.80
 -11   5  -2    7.20    1.00
  11  -5   2    8.36    1.05
  10   4  -2   10.54    1.06
   9   4  -2    1.22    0.43
  -9  -4   2    1.49    0.50
   8   4  -2   17.27    1.19
  -8  -4   2   18.46    1.14
   7   4  -2    0.22    0.22
  -7  -4   2    0.08    0.20
   6   4  -2    0.59    0.27
   6   4  -2    0.18    0.19
  -6  -4   2    0.33    0.20
  -6  -4   2    0.48    0.26
   5   4  -2    4.01    0.48
   5   4  -2    3.70    0.45
  -5  -4   2    3.63    0.35
  -5  -4   2    3.89    0.40
  -5  -4   2    4.60    0.51
   4   4  -2   16.30    0.90
  -4  -4   2   16.14    0.92
  -4  -4   2   14.42    0.72
  -4  -4   2   15.96    0.77
  -3  -4   2   30.04    1.11
  -3  -4   2   28.35    1.25
  -3  -4   2   27.62    1.05
  -3  -4   2   29.40    1.27
   2   4  -2    0.33    0.14
  -2  -4   2    0.33    0.15
  -2  -4   2    0.19    0.15
  -2  -4   2    0.31    0.15
  -2  -4   2    0.52    0.15
   1   4  -2   22.93    0.86
   1   4  -2   24.49    0.98
  -1  -4   2   24.53    0.88
  -1  -4   2   26.16    1.05
  -1  -4   2   22.60    1.05
  -1  -4   2   23.85    0.96
   0   4  -2    1.47    0.22
   0   4  -2    1.26    0.18
   0  -4   2    0.95    0.21
   0  -4   2    1.41    0.22
   0  -4   2    1.31    0.28
  -1   4  -2  143.48    3.81
  -1   4  -2  145.04    3.88
   1  -4   2  142.01    3.93
   1  -4   2  142.57    3.88
   1  -4   2  141.70    3.87
  -2   4  -2  117.78    3.40
  -2   4  -2  123.80    3.40
   2  -4   2  125.09    3.44
   2  -4   2  122.39    3.43
  -3   4  -2    0.04    0.12
  -3   4  -2    0.00    0.10
   3  -4   2   -0.07    0.07
   3  -4   2   -0.05    0.06
  -4   4  -2   20.30    0.93
  -4   4  -2   19.93    1.01
   4  -4   2   19.61    1.00
   4  -4   2   20.43    0.90
  -5   4  -2    2.94    0.41
  -5   4  -2    3.38    0.37
   5  -4   2    3.01    0.42
   5  -4   2    3.27    0.35
  -6   4  -2   21.78    1.23
  -6   4  -2   23.97    1.05
   6  -4   2   23.16    1.01
   6  -4   2   22.34    1.23
  -7   4  -2    0.79    0.25
  -7   4  -2    0.94    0.35
   7  -4   2    1.43    0.38
  -8   4  -2   34.51    1.78
   8  -4   2   36.24    1.81
  -9   4  -2    0.03    0.23
   9  -4   2    0.35    0.27
 -10   4  -2   17.02    1.35
  10  -4   2   14.49    1.24
 -11   4  -2   -0.07    0.29
  11  -4   2    0.20    0.37
  11   3  -2   14.20    1.28
  10   3  -2    2.15    0.57
   9   3  -2   22.95    1.45
  -9  -3   2   24.01    1.36
   8   3  -2    1.10    0.39
  -8  -3   2    1.84    0.43
   7   3  -2  119.23    3.68
   7   3  -2  122.39    3.88
  -7  -3   2  122.58    3.69
   6   3  -2    0.63    0.24
   6   3  -2    0.33    0.22
  -6  -3   2    0.24    0.15
  -6  -3   2    0.63    0.16
   5   3  -2   86.68    2.50
   5   3  -2   88.72    2.90
   5   3  -2   92.40    2.85
  -5  -3   2   95.11    2.52
  -5  -3   2   94.64    2.71
   4   3  -2   16.91    0.87
   4   3  -2   16.80    0.68
  -4  -3   2   15.32    0.72
  -4  -3   2   17.69    0.69
  -4  -3   2   14.92    0.85
   3   3  -2   58.64    1.78
   3   3  -2   62.42    2.01
  -3  -3   2   58.24    1.99
  -3  -3   2   60.41    2.02
  -3  -3   2   64.48    1.80
  -3  -3   2   61.79    1.76
   2   3  -2    2.36    0.24
  -2  -3   2    2.05    0.28
  -2  -3   2    2.25    0.20
  -2  -3   2    2.22    0.28
  -2  -3   2    1.94    0.22
   1   3  -2   10.12    0.51
   1   3  -2   10.18    0.42
  -1  -3   2   10.19    0.55
  -1  -3   2   10.83    0.52
  -1  -3   2   10.17    0.58
  -1  -3   2   10.35    0.43
   0   3  -2  156.32    3.95
   0   3  -2  152.34    4.06
   0  -3   2  158.00    4.09
   0  -3   2  157.82    4.15
  -1   3  -2   32.37    1.08
  -1   3  -2   31.59    1.13
   1  -3   2   32.87    1.15
   1  -3   2   33.44    1.15
  -2   3  -2    0.85    0.19
  -2   3  -2    0.67    0.17
   2  -3   2    0.99    0.17
   2  -3   2    0.84    0.21
  -3   3  -2   57.12    1.90
  -3   3  -2   58.54    1.82
   3  -3   2   58.70    1.75
  -4   3  -2    8.94    0.63
  -4   3  -2   10.02    0.57
   4  -3   2    9.31    0.50
   4  -3   2    9.02    0.62
  -5   3  -2   48.81    1.65
  -5   3  -2   48.72    1.86
   5  -3   2   48.41    1.54
   5  -3   2   49.09    1.85
  -6   3  -2    8.47    0.74
  -6   3  -2    9.78    0.59
   6  -3   2    9.62    0.75
  -7   3  -2   46.30    1.99
   7  -3   2   43.32    1.93
  -8   3  -2    3.02    0.60
   8  -3   2    3.28    0.64
  -9   3  -2   10.67    0.99
   9  -3   2    9.61    0.96
 -10   3  -2   -0.13    0.27
  10  -3   2   -0.01    0.28
 -11   3  -2   15.72    1.38
  11  -3   2   12.44    1.22
  11   2  -2   -0.11    0.26
  10   2  -2    3.82    0.75
 -10  -2   2    4.90    0.65
   9   2  -2   -0.02    0.21
  -9  -2   2    0.33    0.24
   8   2  -2   70.67    2.69
  -8  -2   2   69.42    2.47
   7   2  -2   27.27    1.41
   7   2  -2   30.37    1.31
  -7  -2   2   29.70    1.30
   6   2  -2    3.50    0.44
   6   2  -2    2.82    0.37
  -6  -2   2    4.44    0.41
   5   2  -2    0.05    0.06
   5   2  -2    0.17    0.13
   5   2  -2    0.00    0.10
  -5  -2   2    0.05    0.08
  -5  -2   2   -0.03    0.05
   4   2  -2    3.70    0.23
   4   2  -2    4.02    0.38
   4   2  -2    3.72    0.38
  -4  -2   2    3.85    0.30
  -4  -2   2    4.05    0.24
   3   2  -2    4.73    0.27
   3   2  -2    3.82    0.35
  -3  -2   2    4.64    0.27
  -3  -2   2    4.47    0.28
   2   2  -2    0.13    0.11
   2   2  -2    0.09    0.07
  -2  -2   2    0.33    0.13
  -2  -2   2    0.14    0.06
  -2  -2   2    0.16    0.11
   1   2  -2   19.34    0.55
   1   2  -2   19.48    0.76
   1   2  -2   19.16    0.68
  -1  -2   2   18.62    0.73
  -1  -2   2   19.18    0.77
   0   2  -2   14.61    0.51
   0   2  -2   15.43    0.60
   0  -2   2   14.03    0.58
   0  -2   2   15.30    0.61
  -1   2  -2  128.84    3.33
  -1   2  -2  130.42    3.37
   1  -2   2  127.89    3.35
   1  -2   2  124.68    3.30
  -2   2  -2   66.70    1.93
  -2   2  -2   66.79    1.98
   2  -2   2   67.78    1.82
   2  -2   2   65.38    1.95
  -3   2  -2    4.64    0.35
  -3   2  -2    5.21    0.42
   3  -2   2    4.27    0.37
   3  -2   2    3.85    0.25
  -4   2  -2   51.35    1.82
  -4   2  -2   51.40    1.63
   4  -2   2   52.14    1.45
   4  -2   2   49.53    1.77
  -5   2  -2    2.64    0.31
  -5   2  -2    2.83    0.39
   5  -2   2    2.50    0.36
   5  -2   2    2.43    0.21
  -6   2  -2   67.36    2.11
  -6   2  -2   71.08    2.50
   6  -2   2   65.19    2.38
  -7   2  -2    2.86    0.56
   7  -2   2    2.90    0.47
  -8   2  -2    5.88    0.73
   8  -2   2    6.76    0.74
  -9   2  -2    1.30    0.45
   9  -2   2    1.85    0.49
 -10   2  -2   14.67    1.29
  10  -2   2   16.10    1.30
 -11   2  -2    0.63    0.46
  11  -2   2   -0.19    0.29
  12   1  -2    0.87    0.48
  11   1  -2    1.58    0.54
 -11  -1   2    2.47    0.58
  10   1  -2   13.17    1.09
 -10  -1   2   11.26    0.97
   9   1  -2    0.41    0.29
  -9  -1   2    0.32    0.23
   8   1  -2    0.01    0.14
   8   1  -2    0.04    0.17
  -8  -1   2   -0.04    0.14
   7   1  -2   37.52    1.65
   7   1  -2   34.97    1.45
  -7  -1   2   36.39    1.49
   6   1  -2    8.42    0.60
   6   1  -2    8.17    0.65
  -6  -1   2    9.19    0.60
   5   1  -2   23.52    1.07
   5   1  -2   23.59    1.01
  -5  -1   2   21.76    0.91
   4   1  -2   25.04    1.06
   4   1  -2   27.50    1.06
  -4  -1   2   26.44    0.93
   3   1  -2  111.98    2.83
   3   1  -2  115.11    3.14
   3   1  -2  114.37    3.13
  -3  -1   2  116.38    2.92
   2   1  -2   11.88    0.58
   2   1  -2   11.15    0.44
  -2  -1   2   10.93    0.37
   1   1  -2  345.77    8.62
   1   1  -2  354.07    8.37
   1   1  -2  359.43    8.55
  -1  -1   2  354.36    8.57
   0   1  -2  259.76    6.30
   0   1  -2  262.83    6.39
   0   1  -2  264.16    6.34
   0  -1   2  252.83    6.31
  -1   1  -2    6.30    0.37
  -1   1  -2    6.99    0.29
  -1   1  -2    6.72    0.37
   1  -1   2    7.00    0.29
   1  -1   2    7.10    0.34
  -2   1  -2    6.90    0.41
  -2   1  -2    7.05    0.44
   2  -1   2    6.81    0.40
  -3   1  -2    3.17    0.34
  -3   1  -2    3.17    0.29
   3  -1   2    3.57    0.32
  -4   1  -2    7.61    0.59
  -4   1  -2    9.43    0.52
   4  -1   2    8.78    0.57
  -5   1  -2    4.20    0.49
  -5   1  -2    4.37    0.37
   5  -1   2    5.47    0.50
  -6   1  -2   15.96    0.76
  -6   1  -2   15.88    1.02
   6  -1   2   16.45    0.97
  -7   1  -2    0.13    0.22
   7  -1   2    0.21    0.20
  -8   1  -2    0.56    0.33
   8  -1   2    1.88    0.47
  -9   1  -2    5.69    0.77
   9  -1   2    4.66    0.67
 -10   1  -2    4.01    0.80
  10  -1   2    4.36    0.72
 -11   1  -2   14.65    1.32
  11  -1   2   11.38    1.16
  12   0  -2    2.08    0.63
 -12   0   2    1.26    0.76
  11   0  -2    0.40    0.33
 -11   0   2    1.15    0.42
  10   0  -2    3.04    0.64
 -10   0   2    4.59    0.63
   9   0  -2    0.16    0.25
  -9   0   2    0.33    0.24
   8   0  -2   50.62    2.07
   8   0  -2   46.12    1.80
  -8   0   2   46.82    1.86
   7   0  -2    0.03    0.11
   7   0  -2   -0.10    0.14
  -7   0   2   -0.13    0.10
   6   0  -2   56.58    2.01
   6   0  -2   54.60    1.88
  -6   0   2   53.46    1.85
   5   0  -2    9.03    0.62
   5   0  -2    9.58    0.59
  -5   0   2    9.58    0.55
   4   0  -2    0.86    0.20
   4   0  -2    0.51    0.17
  -4   0   2    0.97    0.18
   3   0  -2    0.37    0.14
   3   0  -2    0.21    0.06
   3   0  -2    0.07    0.09
  -3   0   2    0.10    0.08
   2   0  -2    3.48    0.25
   2   0  -2    3.78    0.22
   2   0  -2    4.07    0.31
  -2   0   2    3.28    0.21
   1   0  -2   32.53    0.97
   1   0  -2   31.36    0.99
   1   0  -2   29.84    0.90
   0   0  -2    7.86    0.40
   0   0  -2    7.55    0.34
   0   0  -2    7.38    0.37
   0   0   2    7.74    0.26
  -1   0  -2   26.74    1.01
  -1   0  -2   26.85    1.00
  -1   0  -2   32.77    0.84
   1   0   2   34.39    0.92
  -2   0  -2    3.19    0.31
  -2   0  -2    2.90    0.27
   2   0   2    2.65    0.23
  -3   0  -2   60.96    1.88
  -3   0  -2   63.45    2.05
   3   0   2   64.41    1.92
  -4   0  -2   69.03    2.05
  -4   0  -2   66.13    2.27
   4   0   2   67.67    2.15
  -5   0  -2    0.35    0.21
  -5   0  -2    1.18    0.24
   5   0   2    1.20    0.29
  -6   0  -2   14.52    0.73
  -6   0  -2   13.43    0.95
   6   0   2   12.02    0.83
  -7   0  -2    0.87    0.32
   7   0   2    0.76    0.30
  -8   0  -2    0.50    0.30
   8   0   2    1.18    0.37
  -9   0  -2    0.39    0.32
   9   0   2   -0.08    0.24
 -10   0  -2    5.40    0.83
  10   0   2    4.62    0.76
  12  -1  -2    0.62    0.45
 -12   1   2    0.46    0.39
  11  -1  -2   15.75    1.29
 -11   1   2   17.08    1.22
  10  -1  -2    7.59    0.85
 -10   1   2    7.42    0.77
   9  -1  -2   23.03    1.39
  -9   1   2   22.17    1.25
   8  -1  -2    0.03    0.14
   8  -1  -2    0.13    0.17
  -8   1   2   -0.02    0.14
   7  -1  -2   36.53    1.59
   7  -1  -2   34.03    1.44
  -7   1   2   37.42    1.50
   6  -1  -2    0.95    0.27
   6  -1  -2    1.35    0.30
  -6   1   2    1.15    0.27
   5  -1  -2  156.55    4.33
   5  -1  -2  153.83    4.36
   5  -1  -2  160.49    3.89
  -5   1   2  161.42    4.26
   4  -1  -2   90.61    2.35
   4  -1  -2   92.39    2.64
   4  -1  -2   89.24    2.66
  -4   1   2   91.81    2.56
   3  -1  -2   40.54    1.19
   3  -1  -2   41.80    1.31
   3  -1  -2   40.88    1.38
  -3   1   2   41.17    1.28
   2  -1  -2   67.37    1.91
   2  -1  -2   70.40    1.87
   2  -1  -2   70.35    2.03
  -2   1   2   70.58    1.93
   1  -1  -2  242.69    5.98
   1  -1  -2  240.42    5.96
   1  -1  -2  241.93    5.99
   1  -1  -2  234.43    5.73
   0  -1  -2  124.59    3.26
   0  -1  -2  121.54    3.25
   0  -1  -2  121.31    3.17
  -1  -1  -2  186.69    4.79
  -1  -1  -2  184.65    4.61
  -1  -1  -2  185.36    4.84
   1   1   2  185.79    4.56
  -2  -1  -2   19.13    0.63
  -2  -1  -2   16.66    0.76
  -2  -1  -2   17.04    0.83
   2   1   2   18.59    0.69
  -3  -1  -2  149.30    4.05
  -3  -1  -2  154.43    3.75
  -3  -1  -2  152.76    4.27
   3   1   2  146.53    3.99
  -4  -1  -2    0.16    0.12
  -4  -1  -2    0.25    0.16
   4   1   2    0.26    0.14
   4   1   2    0.24    0.08
  -5  -1  -2    9.56    0.74
  -5  -1  -2    9.93    0.61
   5   1   2    9.56    0.66
  -6  -1  -2    3.11    0.38
  -6  -1  -2    2.79    0.53
   6   1   2    2.47    0.39
  -7  -1  -2   26.07    1.46
   7   1   2   24.41    1.33
  -8  -1  -2    9.92    0.97
   8   1   2   10.92    0.92
  -9  -1  -2    6.42    0.86
   9   1   2    7.35    0.83
 -10  -1  -2    0.25    0.40
  10   1   2    1.15    0.47
  12  -2  -2   18.02    1.46
 -12   2   2   17.49    1.34
  11  -2  -2    0.07    0.29
 -11   2   2    0.52    0.35
  10  -2  -2   23.19    1.49
 -10   2   2   22.50    1.35
   9  -2  -2    0.18    0.19
   9  -2  -2    0.06    0.22
  -9   2   2    0.09    0.18
   8  -2  -2   13.70    0.98
   8  -2  -2   12.05    0.85
  -8   2   2   13.73    0.91
   7  -2  -2    0.86    0.30
   7  -2  -2    1.07    0.29
  -7   2   2    0.87    0.27
   6  -2  -2   73.71    1.96
   6  -2  -2   68.30    2.38
   6  -2  -2   66.43    2.31
  -6   2   2   73.45    1.96
  -6   2   2   71.10    2.31
   5  -2  -2    6.64    0.37
   5  -2  -2    6.95    0.54
   5  -2  -2    6.86    0.53
  -5   2   2    6.61    0.49
   4  -2  -2   21.00    0.90
   4  -2  -2   21.54    0.78
   4  -2  -2   19.31    0.93
  -4   2   2   20.21    0.88
   3  -2  -2   40.61    1.29
   3  -2  -2   41.84    1.45
   3  -2  -2   41.03    1.30
  -3   2   2   39.37    1.35
   2  -2  -2    9.35    0.49
   2  -2  -2    8.68    0.49
   2  -2  -2    8.97    0.53
   2  -2  -2    9.64    0.41
  -2   2   2    7.48    0.47
   1  -2  -2   72.82    2.13
   1  -2  -2   71.64    2.10
   1  -2  -2   73.00    1.85
   1  -2  -2   71.21    2.12
   0  -2  -2    9.32    0.50
   0  -2  -2    9.21    0.54
   0  -2  -2    9.54    0.35
   0  -2  -2    8.74    0.52
  -1  -2  -2   22.24    0.83
  -1  -2  -2   19.61    0.91
  -1  -2  -2   21.29    0.91
   1   2   2   21.29    0.71
  -2  -2  -2   24.75    1.04
  -2  -2  -2   25.02    0.91
  -2  -2  -2   24.68    1.11
   2   2   2   25.45    0.89
  -3  -2  -2   57.24    1.92
  -3  -2  -2   59.59    2.07
  -3  -2  -2   57.78    1.73
   3   2   2   57.62    1.81
  -4  -2  -2   24.55    1.07
  -4  -2  -2   23.49    0.88
  -4  -2  -2   23.95    1.20
   4   2   2   23.26    1.03
  -5  -2  -2    0.24    0.21
  -5  -2  -2    0.04    0.14
   5   2   2    0.09    0.12
  -6  -2  -2   15.32    0.87
  -6  -2  -2   16.56    1.11
   6   2   2   15.99    0.96
  -7  -2  -2    0.57    0.34
   7   2   2    1.15    0.35
  -8  -2  -2   20.52    1.41
   8   2   2   21.93    1.34
  -9  -2  -2   -0.25    0.28
  12  -3  -2    0.23    0.33
 -12   3   2    0.26    0.32
  11  -3  -2   29.31    1.77
 -11   3   2   27.57    1.64
  10  -3  -2   -0.13    0.24
 -10   3   2    0.12    0.25
   9  -3  -2    1.58    0.39
   9  -3  -2    1.42    0.43
  -9   3   2    1.42    0.39
   8  -3  -2    0.27    0.22
   8  -3  -2    0.52    0.25
  -8   3   2    0.47    0.23
   7  -3  -2   12.10    0.86
   7  -3  -2   12.87    0.86
  -7   3   2   12.28    0.82
  -7   3   2   11.84    0.59
   6  -3  -2    3.54    0.44
   6  -3  -2    3.39    0.42
   6  -3  -2    3.51    0.32
  -6   3   2    4.04    0.44
   5  -3  -2   29.29    1.25
   5  -3  -2   31.42    1.35
   5  -3  -2   30.34    1.12
  -5   3   2   31.57    1.28
   4  -3  -2    7.82    0.52
   4  -3  -2    7.65    0.59
   4  -3  -2    8.43    0.50
  -4   3   2    7.51    0.54
   3  -3  -2    0.42    0.19
   3  -3  -2    0.21    0.10
   3  -3  -2    0.13    0.10
  -3   3   2    0.21    0.13
   2  -3  -2    0.74    0.21
   2  -3  -2    0.73    0.21
   2  -3  -2    0.83    0.15
   2  -3  -2    0.97    0.26
  -2   3   2    0.91    0.23
   1  -3  -2   20.44    0.91
   1  -3  -2   19.15    0.90
   1  -3  -2   20.17    0.91
   1  -3  -2   19.77    0.68
   0  -3  -2    0.03    0.10
   0  -3  -2    0.15    0.12
   0  -3  -2    0.05    0.10
   0  -3  -2    0.07    0.07
  -1  -3  -2   54.76    1.88
  -1  -3  -2   57.89    1.82
  -1  -3  -2   54.19    1.92
  -2  -3  -2   46.67    1.68
  -2  -3  -2   46.17    1.56
  -2  -3  -2   46.12    1.75
   2   3   2   44.81    1.45
  -3  -3  -2   92.66    2.70
  -3  -3  -2   90.82    2.84
  -3  -3  -2   92.43    2.99
   3   3   2   92.38    2.67
  -4  -3  -2    0.15    0.20
  -4  -3  -2    0.47    0.22
   4   3   2    0.29    0.15
  -5  -3  -2    0.62    0.31
  -5  -3  -2    0.66    0.25
   5   3   2    0.48    0.20
  -6  -3  -2    0.02    0.20
   6   3   2    0.14    0.18
  -7  -3  -2   19.62    1.36
  -8  -3  -2    0.41    0.35
  -9  -3  -2    7.73    1.01
  12  -4  -2   15.52    1.38
 -12   4   2   13.93    1.23
  11  -4  -2    3.37    0.70
 -11   4   2    3.91    0.75
  10  -4  -2    2.10    0.54
 -10   4   2    2.61    0.59
   9  -4  -2    3.34    0.62
   9  -4  -2    2.71    0.56
  -9   4   2    2.67    0.56
   8  -4  -2    5.05    0.63
   8  -4  -2    3.76    0.55
  -8   4   2    4.92    0.59
   7  -4  -2    0.23    0.18
   7  -4  -2    0.14    0.18
   7  -4  -2    0.09    0.12
  -7   4   2    0.26    0.18
  -7   4   2    0.09    0.13
   6  -4  -2   34.91    1.35
   6  -4  -2   36.96    1.62
   6  -4  -2   35.94    1.54
  -6   4   2   36.18    1.55
   5  -4  -2   13.55    0.77
   5  -4  -2   13.14    0.86
   5  -4  -2   11.30    0.67
  -5   4   2   12.35    0.79
   4  -4  -2    4.91    0.42
   4  -4  -2    4.71    0.42
   4  -4  -2    4.40    0.50
  -4   4   2    4.79    0.47
   3  -4  -2  127.66    3.83
   3  -4  -2  128.71    3.69
   3  -4  -2  130.12    3.53
  -3   4   2  132.56    3.75
   2  -4  -2   79.16    2.50
   2  -4  -2   75.32    2.20
   2  -4  -2   78.57    2.55
   2  -4  -2   80.25    2.48
  -2   4   2   75.17    2.46
   1  -4  -2    1.81    0.22
   1  -4  -2    1.86    0.30
   1  -4  -2    1.70    0.30
   1  -4  -2    1.95    0.31
  -1   4   2    2.35    0.33
   0  -4  -2   38.06    1.50
   0  -4  -2   39.19    1.26
   0  -4  -2   39.72    1.55
   0  -4  -2   37.60    1.51
  -1  -4  -2    4.02    0.44
  -1  -4  -2    4.36    0.43
  -1  -4  -2    4.03    0.46
  -1  -4  -2    4.15    0.34
  -2  -4  -2   25.22    1.12
  -2  -4  -2   24.06    1.23
  -2  -4  -2   22.88    1.15
   2   4   2   24.29    0.97
  -3  -4  -2    0.34    0.20
  -3  -4  -2    0.65    0.27
  -3  -4  -2    0.43    0.19
   3   4   2    0.57    0.19
  -4  -4  -2    2.75    0.42
  -4  -4  -2    2.06    0.48
  -5  -4  -2    8.00    0.69
  -5  -4  -2    6.62    0.73
  -6  -4  -2    1.79    0.47
  -7  -4  -2    0.82    0.39
  -8  -4  -2    3.61    0.75
  12  -5  -2    2.47    0.73
 -12   5   2    2.34    0.61
  11  -5  -2   15.70    1.32
 -11   5   2   13.47    1.17
  10  -5  -2   17.18    1.23
  10  -5  -2   14.88    1.21
 -10   5   2   15.88    1.20
   9  -5  -2   17.82    1.22
   9  -5  -2   16.63    1.22
  -9   5   2   18.45    1.22
   8  -5  -2    0.55    0.29
   8  -5  -2    0.23    0.24
  -8   5   2    0.88    0.34
   7  -5  -2   30.83    1.51
   7  -5  -2   32.79    1.36
   7  -5  -2   29.78    1.57
  -7   5   2   33.96    1.58
   5  -5  -2   49.73    2.05
   5  -5  -2   51.47    1.86
   5  -5  -2   51.91    1.87
  -5   5   2   50.12    1.97
   4  -5  -2    0.17    0.17
   4  -5  -2    0.51    0.20
   4  -5  -2    1.12    0.34
  -4   5   2    0.48    0.23
   3  -5  -2   24.55    1.20
   3  -5  -2   28.50    1.36
   3  -5  -2   28.03    1.10
  -3   5   2   27.05    1.27
   2  -5  -2    2.68    0.40
   2  -5  -2    3.36    0.42
   2  -5  -2    3.56    0.46
   2  -5  -2    2.73    0.30
  -2   5   2    3.11    0.40
   1  -5  -2   33.99    1.46
   1  -5  -2   31.84    1.41
   1  -5  -2   29.21    1.12
   1  -5  -2   30.54    1.40
  -1   5   2   31.88    1.41
   0  -5  -2    4.52    0.51
   0  -5  -2    4.63    0.38
   0  -5  -2    4.90    0.52
   0  -5  -2    4.49    0.50
  -1  -5  -2    5.36    0.43
  -1  -5  -2    5.81    0.56
  -1  -5  -2    6.35    0.61
  -1  -5  -2    5.17    0.57
  -2  -5  -2    5.92    0.61
  -2  -5  -2    6.09    0.58
  -2  -5  -2    6.07    0.64
  -3  -5  -2    4.87    0.53
  -3  -5  -2    4.64    0.58
  -3  -5  -2    4.92    0.60
  -4  -5  -2    0.36    0.27
  -4  -5  -2    0.54    0.31
  -5  -5  -2    7.35    0.84
  -5  -5  -2    6.20    0.68
  -6  -5  -2    0.17    0.31
  -7  -5  -2    0.65    0.43
  12  -6  -2   20.35    1.63
 -12   6   2   22.27    1.61
  11  -6  -2    0.18    0.33
 -11   6   2    0.05    0.27
  10  -6  -2    9.80    1.01
  10  -6  -2    9.74    1.00
 -10   6   2    7.83    0.89
   9  -6  -2    0.17    0.29
   9  -6  -2    0.27    0.28
  -9   6   2    0.52    0.28
   8  -6  -2   69.41    2.83
   8  -6  -2   68.45    2.72
  -8   6   2   73.98    2.79
   7  -6  -2    0.59    0.32
   7  -6  -2    0.13    0.27
   7  -6  -2    0.39    0.22
  -7   6   2    0.26    0.25
   6  -6  -2   15.12    1.12
   6  -6  -2   14.89    0.93
   6  -6  -2   15.67    0.97
  -6   6   2   14.93    1.02
   5  -6  -2    6.20    0.71
   5  -6  -2    7.52    0.65
   5  -6  -2    5.97    0.56
  -5   6   2    6.43    0.65
   4  -6  -2   16.80    0.91
   4  -6  -2   16.82    1.11
   4  -6  -2   17.43    1.02
  -4   6   2   18.40    1.08
   3  -6  -2    4.59    0.43
   3  -6  -2    4.35    0.53
   3  -6  -2    4.66    0.59
  -3   6   2    5.68    0.59
   2  -6  -2   14.39    0.75
   2  -6  -2   15.86    0.99
   2  -6  -2   13.05    0.91
   2  -6  -2   12.91    0.94
  -2   6   2   14.54    0.94
   1  -6  -2   40.29    1.45
   1  -6  -2   38.46    1.74
   1  -6  -2   37.05    1.70
   1  -6  -2   42.68    1.78
  -1   6   2   40.02    1.73
   0  -6  -2   31.27    1.52
   0  -6  -2   29.12    1.47
   0  -6  -2   33.21    1.56
   0  -6  -2   30.91    1.24
   0   6   2   31.87    1.53
  -1  -6  -2    1.44    0.40
  -1  -6  -2    1.93    0.44
  -1  -6  -2    2.44    0.52
  -2  -6  -2   30.60    1.50
  -2  -6  -2   30.81    1.59
  -2  -6  -2   28.95    1.52
  -3  -6  -2    2.04    0.61
  -3  -6  -2    2.04    0.50
  -3  -6  -2    2.43    0.54
  -4  -6  -2   10.00    0.89
  -4  -6  -2    7.74    0.84
  -5  -6  -2   -0.01    0.27
  -5  -6  -2    0.15    0.26
  -6  -6  -2    4.48    0.87
  -7  -6  -2    0.28    0.38
  11  -7  -2    5.64    0.90
 -11   7   2    6.53    0.89
  10  -7  -2    2.66    0.66
  10  -7  -2    2.55    0.65
 -10   7   2    1.76    0.57
   9  -7  -2   15.31    1.20
   9  -7  -2   16.66    1.31
  -9   7   2   15.42    1.22
   8  -7  -2    1.19    0.42
   8  -7  -2    0.70    0.37
  -8   7   2    0.60    0.36
  -8   7   2    1.11    0.36
   7  -7  -2   10.51    1.00
   7  -7  -2    8.61    0.80
   7  -7  -2   12.25    0.94
  -7   7   2    9.87    0.91
   6  -7  -2   19.15    1.32
   6  -7  -2   17.89    1.10
   6  -7  -2   19.57    1.17
  -6   7   2   22.12    1.31
   5  -7  -2   25.82    1.34
   5  -7  -2   21.32    1.16
   5  -7  -2   19.72    1.35
  -5   7   2   22.28    1.30
   4  -7  -2    3.67    0.60
   4  -7  -2    3.13    0.42
   4  -7  -2    2.52    0.51
  -4   7   2    3.29    0.52
   3  -7  -2   73.50    2.79
   3  -7  -2   66.50    2.32
   3  -7  -2   75.07    2.69
  -3   7   2   70.53    2.66
   2  -7  -2    5.52    0.50
   2  -7  -2    5.30    0.66
   2  -7  -2    4.79    0.62
   2  -7  -2    6.18    0.68
  -2   7   2    6.81    0.69
   1  -7  -2   27.04    1.46
   1  -7  -2   26.72    1.48
   1  -7  -2   25.46    1.42
  -1   7   2   26.85    1.47
   0  -7  -2    6.85    0.74
   0  -7  -2    7.67    0.78
   0  -7  -2    6.59    0.72
   0   7   2    8.51    0.80
  -1  -7  -2   16.52    1.16
  -1  -7  -2   17.11    1.18
  -1  -7  -2   17.47    1.17
  -2  -7  -2    5.64    0.69
  -2  -7  -2    5.65    0.71
  -2  -7  -2    7.18    0.81
  -3  -7  -2    9.44    0.94
  -3  -7  -2    8.95    0.91
  -4  -7  -2    1.29    0.51
  -4  -7  -2    0.34    0.29
  -5  -7  -2    6.36    0.86
  -5  -7  -2    4.38    0.77
  -6  -7  -2    1.38    0.53
  11  -8  -2   -0.11    0.30
  10  -8  -2    2.25    0.63
  10  -8  -2    2.67    0.69
 -10   8   2    2.59    0.67
   9  -8  -2    0.08    0.29
   9  -8  -2   -0.01    0.32
  -9   8   2   -0.05    0.28
   8  -8  -2    4.44    0.85
   8  -8  -2    5.37    0.73
  -8   8   2    3.76    0.74
  -8   8   2    4.07    0.62
   7  -8  -2    1.47    0.53
   7  -8  -2    1.02    0.39
   7  -8  -2    1.72    0.48
  -7   8   2    1.04    0.45
   6  -8  -2    0.09    0.28
   6  -8  -2    0.40    0.30
   6  -8  -2    0.50    0.27
  -6   8   2    0.62    0.34
   5  -8  -2   -0.01    0.24
   5  -8  -2    0.03    0.23
   5  -8  -2    0.00    0.17
  -5   8   2    0.13    0.22
   4  -8  -2   19.21    1.26
   4  -8  -2   18.40    1.08
   4  -8  -2   19.52    1.37
  -4   8   2   20.52    1.31
   3  -8  -2    5.40    0.70
   3  -8  -2    5.82    0.77
  -3   8   2    4.83    0.64
   2  -8  -2    0.06    0.22
   2  -8  -2   -0.02    0.20
   2  -8  -2    0.26    0.27
  -2   8   2    0.16    0.22
   1  -8  -2   24.68    1.48
   1  -8  -2   22.53    1.45
   1  -8  -2   24.08    1.49
  -1   8   2   25.79    1.50
   0  -8  -2   28.00    1.64
   0  -8  -2   28.72    1.66
   0  -8  -2   30.00    1.67
   0   8   2   32.78    1.72
  -1  -8  -2    3.21    0.63
  -1  -8  -2    3.65    0.63
  -1  -8  -2    4.58    0.68
   1   8   2    2.77    0.60
  -2  -8  -2   10.05    0.97
  -2  -8  -2    8.98    0.95
  -2  -8  -2    9.78    1.00
  -3  -8  -2    4.53    0.80
  -3  -8  -2    5.13    0.79
  -4  -8  -2   12.25    1.18
  -4  -8  -2   10.07    1.09
  10  -9  -2    3.03    0.80
  10  -9  -2    1.83    0.57
 -10   9   2    2.57    0.67
   9  -9  -2    4.72    0.96
   9  -9  -2    3.83    0.79
  -9   9   2    3.33    0.75
   8  -9  -2    1.74    0.53
   8  -9  -2    2.65    0.75
  -8   9   2    2.15    0.60
  -8   9   2    2.59    0.68
   7  -9  -2    1.75    0.50
   7  -9  -2    1.41    0.49
   7  -9  -2    1.69    0.57
  -7   9   2    1.55    0.54
   6  -9  -2    0.75    0.42
   6  -9  -2    0.43    0.33
  -6   9   2    0.49    0.34
   5  -9  -2    3.35    0.74
   5  -9  -2    4.24    0.69
  -5   9   2    4.49    0.69
   4  -9  -2    1.62    0.54
   4  -9  -2    1.16    0.42
  -4   9   2    1.21    0.45
   3  -9  -2   12.02    1.12
   3  -9  -2    9.88    0.98
  -3   9   2   10.82    1.01
   2  -9  -2    2.78    0.68
   2  -9  -2    1.51    0.49
  -2   9   2    2.84    0.62
   1  -9  -2   13.12    1.13
   1  -9  -2   12.67    1.14
   1  -9  -2   12.30    1.11
  -1   9   2   14.04    1.15
   0  -9  -2   10.96    1.08
   0  -9  -2   10.45    1.04
   0  -9  -2    9.15    0.98
   0   9   2   11.15    1.09
  -1  -9  -2   13.30    1.20
  -1  -9  -2   15.07    1.28
  -1  -9  -2   15.22    1.27
   1   9   2   14.95    1.25
  -2  -9  -2    0.68    0.40
  -2  -9  -2    0.79    0.41
   2   9   2    1.10    0.50
  -3  -9  -2    2.49    0.67
  -3  -9  -2    2.36    0.67
   3   9   2    2.07    0.62
   8 -10  -2    9.36    1.20
   8 -10  -2    9.98    1.07
  -8  10   2   10.57    1.07
  -8  10   2    8.12    1.00
   7 -10  -2    0.38    0.37
   7 -10  -2    0.45    0.41
  -7  10   2    1.07    0.47
  -7  10   2    1.20    0.40
   6 -10  -2   25.38    1.83
   6 -10  -2   25.44    1.63
  -6  10   2   25.43    1.69
   5 -10  -2    2.24    0.64
   5 -10  -2    1.75    0.57
  -5  10   2    1.95    0.60
   4 -10  -2   20.03    1.48
   4 -10  -2   22.58    1.67
  -4  10   2   24.88    1.62
   3 -10  -2    0.05    0.34
   3 -10  -2    0.31    0.38
  -3  10   2    0.21    0.33
   2 -10  -2    3.00    0.75
   2 -10  -2    3.31    0.76
  -2  10   2    3.12    0.67
   1 -10  -2    2.36    0.69
   1 -10  -2    2.16    0.64
   1 -10  -2    1.03    0.51
  -1  10   2    1.41    0.53
   0 -10  -2   16.79    1.38
   0 -10  -2   11.34    1.19
   0 -10  -2   10.67    1.14
   0  10   2   13.32    1.22
  -1 -10  -2    0.38    0.37
  -1 -10  -2   -0.09    0.34
  -1 -10  -2    0.05    0.37
   1  10   2    0.03    0.34
   6 -11  -2    0.10    0.41
   6 -11  -2    0.08    0.39
  -6  11   2    0.03    0.30
   5 -11  -2   12.78    1.35
   5 -11  -2   15.96    1.37
  -5  11   2   13.55    1.29
   4 -11  -2    3.19    0.83
   4 -11  -2    2.65    0.70
  -4  11   2    3.16    0.72
   3 -11  -2    1.25    0.56
   3 -11  -2    1.15    0.54
  -3  11   2    0.64    0.40
   2 -11  -2    0.13    0.41
   2 -11  -2    0.47    0.43
  -2  11   2    0.69    0.40
   2 -13   3    2.76    0.75
   2  12  -3    0.26    0.36
  -2 -12   3    0.94    0.43
  -2 -12   3    1.30    0.61
   1  12  -3    7.90    0.98
  -1 -12   3    8.98    1.16
  -1 -12   3    9.98    1.08
  -1 -12   3    9.05    1.01
   0  12  -3    1.81    0.55
   0  12  -3    2.08    0.64
   0 -12   3    0.91    0.41
   0 -12   3    1.58    0.61
   0 -12   3    2.20    0.60
  -1  12  -3   11.53    1.02
  -1  12  -3   11.09    1.11
   1 -12   3    8.54    0.99
   1 -12   3    8.70    1.12
   1 -12   3   11.51    1.13
  -2  12  -3    0.26    0.34
  -2  12  -3    0.92    0.38
   2 -12   3    0.35    0.36
   2 -12   3    0.87    0.41
   2 -12   3   -0.48    0.32
  -3  12  -3   15.63    1.26
  -3  12  -3   15.98    1.33
   3 -12   3   15.51    1.32
   3 -12   3   15.65    1.44
   3 -12   3   16.78    1.30
  -4  12  -3   -0.13    0.25
  -4  12  -3    0.17    0.34
   4 -12   3   -0.02    0.30
   4 -12   3   -0.18    0.28
   4 -12   3   -0.17    0.33
  -5  12  -3    0.76    0.43
  -5  12  -3    0.57    0.42
   5 -12   3    0.70    0.43
   5 -12   3    0.82    0.49
  -6  12  -3    0.10    0.35
  -6  12  -3   -0.27    0.26
   6 -12   3   -0.05    0.35
   6 -12   3   -0.09    0.33
   4  11  -3    4.66    0.85
  -4 -11   3    3.82    0.82
  -4 -11   3    3.98    0.89
  -4 -11   3    4.61    0.73
   3  11  -3    1.68    0.54
  -3 -11   3    3.40    0.85
  -3 -11   3    2.48    0.61
  -3 -11   3    2.46    0.67
   2  11  -3   21.20    1.52
  -2 -11   3   25.45    1.61
  -2 -11   3   25.97    1.65
  -2 -11   3   26.29    1.83
   1  11  -3    0.07    0.26
   1  11  -3    0.63    0.34
  -1 -11   3    0.50    0.35
  -1 -11   3   -0.01    0.31
  -1 -11   3    0.58    0.36
   0  11  -3    1.67    0.51
   0  11  -3    0.92    0.36
   0 -11   3    2.32    0.63
   0 -11   3    2.05    0.55
   0 -11   3    2.85    0.62
  -1  11  -3    0.39    0.27
  -1  11  -3    0.90    0.41
   1 -11   3    0.48    0.37
   1 -11   3    0.40    0.32
   1 -11   3    0.58    0.36
  -2  11  -3   -0.12    0.20
  -2  11  -3    0.64    0.40
   2 -11   3    0.03    0.35
   2 -11   3   -0.08    0.28
   2 -11   3    0.33    0.28
  -3  11  -3    0.37    0.29
  -3  11  -3    0.17    0.31
   3 -11   3    0.71    0.35
   3 -11   3    0.72    0.40
   3 -11   3    0.72    0.41
  -4  11  -3    1.98    0.54
  -4  11  -3    1.79    0.51
   4 -11   3    2.74    0.68
   4 -11   3    2.63    0.60
   4 -11   3    2.90    0.66
  -5  11  -3    0.43    0.34
  -5  11  -3   -0.25    0.26
   5 -11   3    0.44    0.38
   5 -11   3   -0.08    0.31
  -6  11  -3   17.70    1.37
  -6  11  -3   16.67    1.31
   6 -11   3   18.56    1.40
   6 -11   3   17.88    1.45
  -7  11  -3    1.03    0.47
  -7  11  -3    0.40    0.37
   7 -11   3    0.42    0.37
   7 -11   3    1.04    0.52
  -8  11  -3    0.50    0.40
  -8  11  -3    0.58    0.39
   8 -11   3    0.47    0.40
   5  10  -3    0.14    0.38
  -5 -10   3    0.12    0.38
   4  10  -3    4.18    0.77
  -4 -10   3    2.78    0.62
  -4 -10   3    3.05    0.76
  -4 -10   3    2.30    0.55
   3  10  -3    5.99    0.81
  -3 -10   3    6.62    0.84
  -3 -10   3    7.42    0.96
  -3 -10   3    3.99    0.66
   2  10  -3   10.04    0.97
   2  10  -3   10.58    0.92
  -2 -10   3    9.15    0.92
  -2 -10   3   11.09    1.11
  -2 -10   3    8.91    0.93
   1  10  -3   18.00    1.27
   1  10  -3   16.26    1.08
  -1 -10   3   17.16    1.22
  -1 -10   3   19.56    1.32
  -1 -10   3   17.77    1.38
   0  10  -3    1.25    0.38
   0  10  -3    1.23    0.41
   0 -10   3    1.31    0.43
   0 -10   3    1.55    0.52
   0 -10   3    1.34    0.43
  -1  10  -3   20.91    1.36
  -1  10  -3   20.43    1.23
   1 -10   3   21.12    1.34
   1 -10   3   20.66    1.47
   1 -10   3   20.71    1.35
  -2  10  -3    2.42    0.50
  -2  10  -3    3.27    0.66
   2 -10   3    2.26    0.59
   2 -10   3    2.88    0.60
   2 -10   3    2.71    0.62
  -3  10  -3    0.50    0.32
  -3  10  -3    0.48    0.34
   3 -10   3    0.43    0.30
   3 -10   3    0.34    0.34
   3 -10   3    0.57    0.36
  -4  10  -3    2.66    0.56
  -4  10  -3    2.22    0.52
   4 -10   3    1.96    0.52
   4 -10   3    2.46    0.62
  -5  10  -3    9.15    0.92
  -5  10  -3   10.41    0.95
   5 -10   3    8.40    0.88
   5 -10   3    9.04    0.99
  -6  10  -3    0.63    0.38
  -6  10  -3    0.62    0.36
   6 -10   3    0.36    0.33
   6 -10   3    0.38    0.37
  -7  10  -3    7.34    0.85
  -7  10  -3    7.63    0.92
   7 -10   3    7.28    0.92
   7 -10   3    7.13    0.90
  -8  10  -3    1.01    0.44
  -8  10  -3   -0.29    0.27
   8 -10   3    0.44    0.38
  -9  10  -3    0.89    0.48
   9 -10   3    1.08    0.49
   7   9  -3    0.12    0.35
  -6  -9   3   10.93    1.15
   5   9  -3    2.17    0.63
  -5  -9   3    1.32    0.54
  -5  -9   3    1.12    0.44
   4   9  -3    4.94    0.69
  -4  -9   3    3.32    0.65
  -4  -9   3    3.82    0.77
  -4  -9   3    5.20    0.65
   3   9  -3    0.01    0.24
  -3  -9   3    0.10    0.27
  -3  -9   3   -0.12    0.17
  -3  -9   3    0.12    0.29
  -3  -9   3    0.01    0.19
   2   9  -3    2.26    0.44
   2   9  -3    1.94    0.50
  -2  -9   3    2.14    0.49
  -2  -9   3    2.27    0.61
  -2  -9   3    1.78    0.45
   1   9  -3    1.10    0.37
   1   9  -3    1.48    0.38
  -1  -9   3    1.02    0.37
  -1  -9   3    0.56    0.32
  -1  -9   3    1.62    0.43
   0   9  -3   12.32    0.87
   0   9  -3   14.68    1.05
   0  -9   3   13.01    0.98
   0  -9   3   14.46    1.03
   0  -9   3   11.68    1.04
  -1   9  -3    5.05    0.65
  -1   9  -3    6.20    0.63
   1  -9   3    6.44    0.69
   1  -9   3    6.78    0.79
   1  -9   3    6.38    0.70
  -2   9  -3    2.79    0.51
  -2   9  -3    2.01    0.48
   2  -9   3    1.48    0.40
   2  -9   3    2.31    0.50
   2  -9   3    3.47    0.69
  -3   9  -3    0.35    0.25
  -3   9  -3    0.27    0.24
   3  -9   3    0.20    0.27
   3  -9   3    0.04    0.24
   3  -9   3    0.42    0.27
  -4   9  -3    0.56    0.30
  -4   9  -3    0.91    0.34
   4  -9   3    0.75    0.37
   4  -9   3    0.30    0.24
  -5   9  -3    9.03    0.86
  -5   9  -3    9.33    0.88
   5  -9   3   10.51    0.96
   5  -9   3   10.41    0.94
  -6   9  -3   33.25    1.79
  -6   9  -3   33.78    1.72
   6  -9   3   35.65    1.88
   6  -9   3   33.72    1.81
  -7   9  -3    0.71    0.42
  -7   9  -3    0.74    0.36
   7  -9   3    0.35    0.33
   7  -9   3    0.21    0.31
  -8   9  -3   12.14    1.14
   8  -9   3   11.23    1.12
  -9   9  -3    0.04    0.33
   9  -9   3   -0.26    0.29
   8   8  -3    0.22    0.34
   7   8  -3   12.65    1.15
   6   8  -3    1.84    0.55
  -6  -8   3    1.12    0.46
   5   8  -3    7.93    0.88
   5   8  -3    6.10    0.69
  -5  -8   3    7.74    0.90
  -5  -8   3    5.91    0.66
   4   8  -3    0.13    0.23
  -4  -8   3    0.24    0.27
  -4  -8   3   -0.05    0.14
  -4  -8   3    0.01    0.16
  -4  -8   3    0.05    0.22
   3   8  -3   41.66    1.72
   3   8  -3   41.20    1.86
  -3  -8   3   46.58    1.91
  -3  -8   3   45.68    2.03
  -3  -8   3   45.40    2.13
  -3  -8   3   43.23    1.74
   2   8  -3   13.01    0.82
   2   8  -3   12.79    0.93
  -2  -8   3   12.93    0.96
  -2  -8   3   11.15    0.86
  -2  -8   3   11.62    1.00
  -2  -8   3   13.48    0.84
   1   8  -3   15.88    1.03
   1   8  -3   16.30    0.92
  -1  -8   3   14.66    0.98
  -1  -8   3   16.31    1.06
  -1  -8   3   16.10    1.16
   0   8  -3    1.45    0.37
   0   8  -3    1.65    0.36
   0  -8   3    0.91    0.30
   0  -8   3    2.27    0.49
   0  -8   3    0.91    0.34
  -1   8  -3   42.67    1.73
  -1   8  -3   42.52    1.86
   1  -8   3   43.61    1.85
   1  -8   3   44.27    2.00
   1  -8   3   44.77    1.87
  -2   8  -3    5.63    0.58
  -2   8  -3    5.23    0.59
   2  -8   3    6.21    0.64
   2  -8   3    6.39    0.70
   2  -8   3    6.13    0.64
  -3   8  -3    0.21    0.20
  -3   8  -3    0.36    0.24
   3  -8   3    0.14    0.18
   3  -8   3    0.27    0.24
  -4   8  -3    2.52    0.51
  -4   8  -3    2.53    0.50
   4  -8   3    2.00    0.45
   4  -8   3    2.75    0.54
  -5   8  -3   97.25    3.28
  -5   8  -3   95.35    3.33
   5  -8   3   93.42    3.32
   5  -8   3   97.45    3.41
  -6   8  -3    2.95    0.62
  -6   8  -3    3.18    0.51
   6  -8   3    3.20    0.60
   6  -8   3    1.93    0.50
  -7   8  -3   41.79    1.88
  -7   8  -3   38.24    1.98
   7  -8   3   40.41    2.13
   7  -8   3   37.85    1.99
  -8   8  -3    0.28    0.28
   8  -8   3    0.59    0.38
  -9   8  -3   17.40    1.41
   9  -8   3   18.23    1.47
 -10   8  -3    0.24    0.33
  10  -8   3    0.05    0.31
   9   7  -3    1.74    0.57
   8   7  -3   12.70    1.14
   7   7  -3    1.66    0.50
  -7  -7   3    2.63    0.63
   6   7  -3    7.60    0.81
   6   7  -3    8.33    0.87
  -6  -7   3    7.86    0.87
   5   7  -3    4.46    0.64
   5   7  -3    3.95    0.52
  -5  -7   3    3.79    0.47
  -5  -7   3    4.97    0.68
  -5  -7   3    4.40    0.51
   4   7  -3    9.69    0.75
  -4  -7   3    7.17    0.61
  -4  -7   3    9.42    0.71
  -4  -7   3    9.80    0.88
  -4  -7   3    9.52    0.85
   3   7  -3    1.31    0.29
   3   7  -3    1.26    0.34
  -3  -7   3    1.63    0.41
  -3  -7   3    1.49    0.41
  -3  -7   3    1.91    0.39
  -3  -7   3    1.42    0.31
   2   7  -3    5.94    0.49
   2   7  -3    4.93    0.54
  -2  -7   3    4.80    0.56
  -2  -7   3    7.00    0.71
  -2  -7   3    5.47    0.54
  -2  -7   3    4.86    0.46
   1   7  -3    0.17    0.17
   1   7  -3   -0.13    0.08
  -1  -7   3    0.14    0.19
  -1  -7   3    0.17    0.16
  -1  -7   3    0.05    0.15
   0   7  -3   21.66    1.03
   0   7  -3   24.27    1.20
   0  -7   3   22.60    1.27
   0  -7   3   20.63    1.12
   0  -7   3   23.38    1.20
  -1   7  -3   10.86    0.77
  -1   7  -3   10.86    0.70
   1  -7   3   11.11    0.78
   1  -7   3    9.57    0.79
   1  -7   3   10.81    0.77
  -2   7  -3   27.65    1.33
  -2   7  -3   25.70    1.24
   2  -7   3   31.53    1.48
   2  -7   3   28.54    1.35
   2  -7   3   29.30    1.38
  -3   7  -3    4.06    0.50
  -3   7  -3    4.53    0.51
   3  -7   3    4.71    0.54
   3  -7   3    4.96    0.56
  -4   7  -3    2.13    0.44
  -4   7  -3    1.95    0.41
   4  -7   3    3.02    0.45
   4  -7   3    1.76    0.40
  -5   7  -3    0.80    0.31
  -5   7  -3    0.71    0.31
   5  -7   3    1.34    0.36
   5  -7   3    0.77    0.28
  -6   7  -3    3.02    0.53
  -6   7  -3    3.81    0.60
   6  -7   3    3.46    0.55
   6  -7   3    2.79    0.46
  -7   7  -3   -0.10    0.21
  -7   7  -3    0.22    0.21
   7  -7   3   -0.02    0.19
  -8   7  -3   14.34    1.21
   8  -7   3   15.25    1.23
  -9   7  -3   -0.17    0.25
   9  -7   3    0.25    0.36
 -10   7  -3    5.38    0.86
  10  -7   3    5.93    0.89
  10   6  -3   -0.10    0.29
   9   6  -3    1.42    0.49
   8   6  -3   -0.07    0.21
   7   6  -3   10.71    0.95
   7   6  -3    9.33    0.89
   6   6  -3    0.04    0.19
   6   6  -3    0.27    0.23
  -6  -6   3    0.69    0.35
  -6  -6   3    0.35    0.22
   5   6  -3   38.80    1.57
   5   6  -3   40.65    1.84
  -5  -6   3   37.94    1.53
  -5  -6   3   38.94    1.85
  -5  -6   3   41.61    1.57
   4   6  -3    3.92    0.53
   4   6  -3    3.56    0.43
  -4  -6   3    3.40    0.38
  -4  -6   3    3.34    0.52
  -4  -6   3    4.31    0.54
  -4  -6   3    4.13    0.43
   3   6  -3   42.77    1.49
   3   6  -3   41.87    1.62
  -3  -6   3   41.14    1.77
  -3  -6   3   38.90    1.79
  -3  -6   3   40.98    1.47
  -3  -6   3   41.24    1.59
   2   6  -3    0.15    0.12
   2   6  -3    0.19    0.15
  -2  -6   3    0.04    0.14
  -2  -6   3    0.22    0.18
  -2  -6   3    0.18    0.14
  -2  -6   3    0.25    0.14
   1   6  -3   63.36    2.16
   1   6  -3   61.79    1.96
  -1  -6   3   62.46    2.31
  -1  -6   3   60.68    2.13
  -1  -6   3   64.37    2.23
   0   6  -3    2.85    0.32
   0   6  -3    2.23    0.33
   0  -6   3    3.49    0.45
   0  -6   3    2.67    0.37
   0  -6   3    2.69    0.38
  -1   6  -3   37.14    1.53
  -1   6  -3   41.62    1.49
   1  -6   3   41.91    1.60
   1  -6   3   39.97    1.59
   1  -6   3   36.58    1.61
  -2   6  -3    5.89    0.50
  -2   6  -3    5.91    0.54
   2  -6   3    5.14    0.52
   2  -6   3    6.90    0.57
  -3   6  -3    1.94    0.37
  -3   6  -3    2.14    0.40
   3  -6   3    2.01    0.35
   3  -6   3    1.44    0.32
  -4   6  -3   13.04    0.85
  -4   6  -3   13.45    0.88
   4  -6   3   15.12    0.94
   4  -6   3   15.41    0.90
  -5   6  -3   -0.05    0.14
  -5   6  -3    0.22    0.19
   5  -6   3    0.04    0.16
   5  -6   3    0.04    0.15
  -6   6  -3    5.63    0.66
  -6   6  -3    5.74    0.58
   6  -6   3    7.48    0.74
   6  -6   3    5.85    0.56
  -7   6  -3    3.55    0.57
  -7   6  -3    3.52    0.49
   7  -6   3    2.65    0.57
  -8   6  -3    4.89    0.72
   8  -6   3    4.97    0.71
  -9   6  -3   15.44    1.29
   9  -6   3   13.52    1.19
 -10   6  -3   -0.25    0.28
  10  -6   3    0.41    0.41
  10   5  -3   11.07    1.12
   9   5  -3    0.47    0.31
   8   5  -3    6.55    0.78
   7   5  -3   32.64    1.63
   7   5  -3   36.29    1.77
  -7  -5   3   31.89    1.43
   6   5  -3   46.58    1.94
   6   5  -3   43.69    1.93
  -6  -5   3   43.31    1.66
   5   5  -3   12.96    0.91
   5   5  -3   12.45    0.72
  -5  -5   3   13.18    0.73
  -5  -5   3   13.64    0.95
  -5  -5   3   13.54    0.72
   4   5  -3   68.90    2.21
   4   5  -3   68.41    2.47
  -4  -5   3   69.23    2.12
  -4  -5   3   72.12    2.21
  -4  -5   3   66.79    2.47
  -4  -5   3   70.36    2.50
   3   5  -3    0.50    0.17
  -3  -5   3    0.83    0.20
  -3  -5   3    0.57    0.23
  -3  -5   3    0.87    0.22
  -3  -5   3    0.41    0.21
   2   5  -3   -0.03    0.08
   2   5  -3    0.12    0.09
  -2  -5   3    0.03    0.10
  -2  -5   3   -0.10    0.11
  -2  -5   3    0.01    0.08
  -2  -5   3    0.05    0.09
   1   5  -3    0.06    0.10
   1   5  -3   -0.05    0.06
  -1  -5   3    0.00    0.10
  -1  -5   3   -0.02    0.08
  -1  -5   3   -0.12    0.08
   0   5  -3   60.46    1.86
   0   5  -3   60.89    2.02
   0  -5   3   62.23    2.14
   0  -5   3   61.40    2.05
  -1   5  -3   49.86    1.75
  -1   5  -3   45.58    1.61
   1  -5   3   53.12    1.83
   1  -5   3   48.58    1.75
  -2   5  -3   45.90    1.60
  -2   5  -3   44.83    1.64
   2  -5   3   43.48    1.65
   2  -5   3   43.49    1.65
  -3   5  -3    0.03    0.11
  -3   5  -3    0.55    0.21
   3  -5   3    0.89    0.27
   3  -5   3    0.38    0.18
  -4   5  -3   15.61    0.87
  -4   5  -3   13.48    0.86
   4  -5   3   13.01    0.86
   4  -5   3   13.72    0.78
  -5   5  -3    3.01    0.45
  -5   5  -3    2.83    0.40
   5  -5   3    3.54    0.48
   5  -5   3    2.98    0.36
  -6   5  -3   19.15    1.01
  -6   5  -3   17.50    1.13
   6  -5   3   17.53    1.12
  -7   5  -3   11.54    0.96
  -7   5  -3   11.75    0.81
   7  -5   3   11.78    0.97
  -8   5  -3   14.66    1.15
   8  -5   3   14.52    1.13
  -9   5  -3   -0.23    0.24
   9  -5   3   -0.31    0.24
 -10   5  -3    2.84    0.68
  10  -5   3    5.01    0.81
  11   4  -3   15.09    1.33
  10   4  -3   13.93    1.22
   9   4  -3    4.28    0.70
   8   4  -3   26.95    1.54
   7   4  -3   60.30    2.34
   7   4  -3   64.91    2.48
  -7  -4   3   63.42    2.19
   6   4  -3    4.07    0.50
   6   4  -3    4.54    0.55
  -6  -4   3    3.36    0.40
  -6  -4   3    3.77    0.36
   5   4  -3   18.52    1.04
   5   4  -3   18.12    0.80
  -5  -4   3   18.62    1.06
  -5  -4   3   18.74    0.80
  -5  -4   3   19.52    0.84
   4   4  -3    6.76    0.45
   4   4  -3    6.31    0.56
  -4  -4   3    6.83    0.45
  -4  -4   3    7.19    0.61
  -4  -4   3    7.92    0.64
  -4  -4   3    6.24    0.41
   3   4  -3    0.28    0.16
   3   4  -3    0.21    0.12
  -3  -4   3    0.29    0.11
  -3  -4   3    0.26    0.13
  -3  -4   3    0.40    0.20
  -3  -4   3    0.23    0.16
   2   4  -3   -0.04    0.09
   2   4  -3   -0.02    0.05
  -2  -4   3   -0.02    0.05
  -2  -4   3   -0.14    0.06
  -2  -4   3    0.06    0.11
   1   4  -3   57.52    1.61
   1   4  -3   54.99    1.80
  -1  -4   3   56.72    1.88
   0   4  -3  127.47    3.29
   0   4  -3  126.74    3.48
   0  -4   3  121.58    3.54
   0  -4   3  121.98    3.47
  -1   4  -3  252.62    6.44
  -1   4  -3  250.80    6.56
   1  -4   3  257.80    6.60
   1  -4   3  257.17    6.57
  -2   4  -3  112.14    3.13
  -2   4  -3  110.52    3.16
   2  -4   3  108.65    3.11
   2  -4   3  105.56    3.16
  -3   4  -3   95.81    2.82
  -3   4  -3   91.51    2.84
   3  -4   3   95.04    2.72
   3  -4   3   90.68    2.85
  -4   4  -3    1.90    0.36
  -4   4  -3    1.53    0.30
   4  -4   3    1.79    0.37
   4  -4   3    1.43    0.23
  -5   4  -3   11.06    0.70
  -5   4  -3   10.93    0.80
   5  -4   3   10.44    0.59
   5  -4   3   11.15    0.79
  -6   4  -3    0.39    0.19
  -6   4  -3    0.33    0.23
   6  -4   3    0.04    0.16
  -7   4  -3   25.54    1.19
  -7   4  -3   26.93    1.48
   7  -4   3   23.20    1.37
  -8   4  -3    1.55    0.48
   8  -4   3    1.07    0.42
  -9   4  -3   19.14    1.40
   9  -4   3   20.78    1.42
 -10   4  -3    1.96    0.61
  10  -4   3    1.81    0.55
  11   3  -3    1.54    0.54
  10   3  -3   14.72    1.21
   9   3  -3    0.40    0.29
   8   3  -3    0.79    0.28
   8   3  -3    1.42    0.42
  -8  -3   3    0.98    0.31
   7   3  -3   12.48    0.92
   7   3  -3   13.95    0.91
  -7  -3   3   13.53    0.80
   6   3  -3  101.17    3.34
   6   3  -3  106.76    3.30
  -6  -3   3  105.57    3.03
   5   3  -3    7.04    0.39
   5   3  -3    7.38    0.60
   5   3  -3    6.78    0.58
  -5  -3   3    6.52    0.43
   4   3  -3    6.61    0.39
   4   3  -3    7.38    0.57
  -4  -3   3    7.27    0.39
   3   3  -3    9.43    0.49
   3   3  -3    9.44    0.62
  -3  -3   3    9.25    0.62
  -3  -3   3    9.45    0.63
  -3  -3   3    9.70    0.39
   2   3  -3    9.71    0.51
   2   3  -3   10.75    0.37
   2   3  -3   10.49    0.63
  -2  -3   3   10.63    0.64
  -2  -3   3   11.14    0.63
   1   3  -3   12.70    0.62
   1   3  -3   13.94    0.47
  -1  -3   3   12.52    0.65
  -1  -3   3   12.31    0.68
   0   3  -3   12.01    0.61
   0   3  -3   13.30    0.53
   0  -3   3   12.36    0.61
   0  -3   3   11.90    0.63
  -1   3  -3   55.53    1.78
  -1   3  -3   57.52    1.72
   1  -3   3   54.72    1.76
   1  -3   3   58.81    1.77
  -2   3  -3   49.23    1.64
  -2   3  -3   49.88    1.64
   2  -3   3   50.10    1.54
   2  -3   3   47.37    1.62
  -3   3  -3   18.78    0.91
  -3   3  -3   18.52    0.86
   3  -3   3   17.89    0.87
   3  -3   3   17.94    0.73
  -4   3  -3   76.63    2.34
  -4   3  -3   73.73    2.47
   4  -3   3   72.75    2.08
   4  -3   3   73.44    2.42
  -5   3  -3    0.55    0.24
  -5   3  -3    0.54    0.20
   5  -3   3    0.58    0.22
  -6   3  -3   20.47    1.00
  -6   3  -3   19.49    1.18
   6  -3   3   19.93    1.13
  -7   3  -3    1.94    0.47
   7  -3   3    3.07    0.49
  -8   3  -3   21.02    1.38
   8  -3   3   24.05    1.43
  -9   3  -3   -0.10    0.25
   9  -3   3    0.13    0.28
 -10   3  -3    3.29    0.74
  10  -3   3    3.46    0.77
  12   2  -3    0.11    0.35
  11   2  -3    2.30    0.62
  10   2  -3    0.46    0.35
   9   2  -3   26.47    1.52
  -9  -2   3   24.17    1.26
   8   2  -3    0.17    0.19
   8   2  -3    0.32    0.25
  -8  -2   3   -0.08    0.13
   7   2  -3   45.94    1.82
   7   2  -3   48.18    1.95
  -7  -2   3   45.98    1.68
   6   2  -3    1.13    0.30
   6   2  -3    2.20    0.43
  -6  -2   3    1.69    0.25
   5   2  -3   51.79    1.43
   5   2  -3   53.94    1.91
   5   2  -3   51.90    1.87
  -5  -2   3   51.52    1.60
   4   2  -3   28.09    0.90
   4   2  -3   27.36    1.17
   4   2  -3   29.75    1.18
  -4  -2   3   27.65    0.90
   3   2  -3   59.35    1.75
   3   2  -3   61.73    2.01
  -3  -2   3   66.08    1.62
  -3  -2   3   64.36    2.01
   2   2  -3   35.90    1.14
   2   2  -3   35.99    1.28
  -2  -2   3   34.63    1.24
   1   2  -3   87.76    2.45
   1   2  -3   87.89    2.13
   1   2  -3   85.23    2.36
  -1  -2   3   83.34    2.37
  -1  -2   3   80.59    2.43
   0   2  -3    8.28    0.45
   0   2  -3    8.11    0.39
   0   2  -3    6.48    0.42
   0  -2   3    8.64    0.46
   0  -2   3    8.66    0.44
  -1   2  -3   65.11    1.79
  -1   2  -3   63.73    1.86
  -1   2  -3   58.42    1.89
   1  -2   3   64.15    1.84
   1  -2   3   62.84    1.79
  -2   2  -3    1.16    0.25
  -2   2  -3    1.10    0.22
   2  -2   3    1.16    0.20
   2  -2   3    1.20    0.15
  -3   2  -3   36.16    1.39
  -3   2  -3   35.19    1.31
   3  -2   3   34.77    1.30
   3  -2   3   35.96    1.04
  -4   2  -3    0.29    0.19
  -4   2  -3    0.15    0.13
   4  -2   3    0.63    0.21
  -5   2  -3   24.77    1.11
  -5   2  -3   27.80    1.33
   5  -2   3   26.40    1.24
  -6   2  -3   -0.03    0.18
  -6   2  -3   -0.01    0.14
   6  -2   3    0.00    0.14
  -7   2  -3    3.62    0.58
   7  -2   3    4.31    0.58
  -8   2  -3   -0.17    0.20
   8  -2   3    0.24    0.26
  -9   2  -3   -0.06    0.24
   9  -2   3    0.06    0.27
 -10   2  -3    0.27    0.40
  10  -2   3    0.90    0.43
  12   1  -3    7.17    0.97
  11   1  -3    0.27    0.28
  10   1  -3    3.48    0.68
 -10  -1   3    4.10    0.58
   9   1  -3   12.52    1.00
   9   1  -3    8.64    0.97
  -9  -1   3   10.39    0.80
   8   1  -3   49.06    2.09
   8   1  -3   50.76    1.97
  -8  -1   3   51.10    1.89
   7   1  -3    0.27    0.20
   7   1  -3    0.15    0.17
  -7  -1   3    0.39    0.18
   6   1  -3   41.83    1.64
   6   1  -3   42.37    1.68
  -6  -1   3   43.32    1.48
   5   1  -3   39.52    1.55
   5   1  -3   42.76    1.58
  -5  -1   3   42.05    1.34
   4   1  -3    3.18    0.20
   4   1  -3    2.74    0.32
   4   1  -3    3.38    0.34
  -4  -1   3    2.89    0.23
   3   1  -3   19.63    0.67
   3   1  -3   17.59    0.76
   3   1  -3   18.99    0.84
  -3  -1   3   17.85    0.57
   2   1  -3  209.41    5.73
   2   1  -3  241.69    5.62
  -2  -1   3  220.86    5.39
  -2  -1   3  225.35    5.65
   1   1  -3   80.74    2.14
   1   1  -3   85.57    2.34
   1   1  -3   83.72    2.31
  -1  -1   3   82.45    2.23
   0   1  -3    2.23    0.21
   0   1  -3    2.17    0.21
   0   1  -3    1.99    0.23
   0  -1   3    2.40    0.19
  -1   1  -3   35.79    1.21
  -1   1  -3   37.62    1.04
  -1   1  -3   33.38    1.22
   1  -1   3   33.45    1.09
  -2   1  -3   34.56    1.33
  -2   1  -3   36.74    1.31
   2  -1   3   37.51    1.21
  -3   1  -3    3.22    0.38
  -3   1  -3    2.96    0.32
   3  -1   3    2.63    0.30
  -4   1  -3   12.06    0.80
  -4   1  -3   11.71    0.67
   4  -1   3   11.60    0.69
  -5   1  -3    1.11    0.33
  -5   1  -3    1.18    0.27
   5  -1   3    0.70    0.23
  -6   1  -3   -0.08    0.16
  -6   1  -3    0.20    0.17
   6  -1   3    0.09    0.15
  -7   1  -3   -0.13    0.20
   7  -1   3    0.03    0.20
  -8   1  -3    4.79    0.70
   8  -1   3    3.87    0.59
  -9   1  -3    0.66    0.38
   9  -1   3    1.13    0.46
 -10   1  -3    7.05    0.96
  10  -1   3    5.39    0.84
  12   0  -3    1.05    0.50
  11   0  -3   10.16    1.04
 -11   0   3   11.75    0.99
  10   0  -3    0.06    0.24
 -10   0   3    0.42    0.25
   9   0  -3    6.02    0.62
   9   0  -3    5.80    0.71
  -9   0   3    5.73    0.59
   8   0  -3   16.95    1.02
   8   0  -3   17.23    1.11
  -8   0   3   17.66    0.97
   7   0  -3   60.80    2.24
   7   0  -3   66.20    2.36
  -7   0   3   67.46    2.16
   6   0  -3    0.05    0.13
   6   0  -3   -0.05    0.11
  -6   0   3    0.05    0.11
   5   0  -3  137.54    3.27
   5   0  -3  128.67    3.77
   5   0  -3  136.75    3.78
  -5   0   3  125.03    3.52
   4   0  -3   20.81    0.67
   4   0  -3   19.57    0.92
   4   0  -3   18.18    0.84
  -4   0   3   20.29    0.75
   3   0  -3   93.57    2.63
   3   0  -3  102.21    2.89
   3   0  -3  103.32    2.75
  -3   0   3  103.01    2.63
   2   0  -3   18.76    0.65
   2   0  -3   18.82    0.66
   2   0  -3   17.62    0.70
   2   0  -3   18.01    0.78
  -2   0   3   18.20    0.64
   1   0  -3   45.09    1.41
   1   0  -3   46.17    1.36
   1   0  -3   45.89    1.43
  -1   0   3   44.21    1.22
   0   0  -3    6.05    0.41
   0   0  -3    6.34    0.36
   0   0  -3    6.44    0.40
   0   0   3    6.55    0.26
  -1   0  -3   78.65    2.44
  -1   0  -3   94.93    2.21
   1   0   3   78.27    2.19
  -2   0  -3    0.05    0.04
  -2   0  -3    0.02    0.10
  -2   0  -3    0.02    0.09
   2   0   3    0.13    0.09
  -3   0  -3   37.57    1.51
  -3   0  -3   40.11    1.43
   3   0   3   39.01    1.34
  -4   0  -3    5.54    0.46
  -4   0  -3    5.31    0.54
   4   0   3    6.04    0.47
  -5   0  -3   23.03    1.05
  -5   0  -3   23.64    1.26
   5   0   3   23.38    1.11
  -6   0  -3    8.15    0.61
  -6   0  -3    8.83    0.80
   6   0   3    8.16    0.69
  -7   0  -3    5.76    0.72
   7   0   3    6.35    0.66
  -8   0  -3    1.52    0.47
   8   0   3    2.16    0.50
  -9   0  -3    0.45    0.34
   9   0   3    0.19    0.25
 -10   0  -3    0.95    0.53
  12  -1  -3    9.12    1.05
  11  -1  -3    0.66    0.38
 -11   1   3    0.80    0.37
  10  -1  -3   71.61    2.90
 -10   1   3   72.45    2.68
   9  -1  -3   19.65    1.26
   9  -1  -3   18.29    1.12
  -9   1   3   19.12    1.11
   8  -1  -3   41.24    1.84
   8  -1  -3   42.37    1.77
  -8   1   3   44.49    1.74
   7  -1  -3    6.22    0.60
   7  -1  -3    6.76    0.60
  -7   1   3    5.51    0.50
   6  -1  -3   83.31    2.17
   6  -1  -3   82.93    2.67
   6  -1  -3   83.57    2.69
  -6   1   3   81.62    2.51
   5  -1  -3   35.80    1.34
   5  -1  -3   33.33    1.37
   5  -1  -3   32.11    1.03
  -5   1   3   33.70    1.22
   4  -1  -3   48.08    1.64
   4  -1  -3   56.62    1.53
   4  -1  -3   53.21    1.79
  -4   1   3   47.39    1.58
   3  -1  -3    4.18    0.31
   3  -1  -3    4.16    0.38
   3  -1  -3    4.20    0.30
  -3   1   3    3.10    0.28
   2  -1  -3    0.21    0.13
   2  -1  -3    0.62    0.17
   2  -1  -3    0.32    0.12
   2  -1  -3    0.36    0.10
  -2   1   3    0.19    0.10
   1  -1  -3   26.12    1.00
   1  -1  -3   24.90    0.96
   1  -1  -3   27.04    0.98
   0  -1  -3  223.55    5.67
   0  -1  -3  229.51    5.84
   0  -1  -3  222.66    5.80
  -1  -1  -3   68.92    1.89
  -1  -1  -3   67.12    2.11
  -1  -1  -3   66.30    2.14
   1   1   3   67.11    1.77
  -2  -1  -3   53.72    1.89
  -2  -1  -3   55.30    1.54
  -2  -1  -3   54.42    1.84
   2   1   3   54.43    1.60
  -3  -1  -3    2.02    0.30
  -3  -1  -3    1.97    0.17
  -3  -1  -3    1.90    0.39
   3   1   3    2.52    0.28
  -4  -1  -3   77.47    2.50
  -4  -1  -3   79.61    2.74
   4   1   3   79.26    2.44
  -5  -1  -3    0.20    0.22
  -5  -1  -3    0.01    0.14
   5   1   3    0.25    0.16
  -6  -1  -3   29.02    1.59
  -6  -1  -3   28.78    1.29
   6   1   3   27.12    1.32
  -7  -1  -3    0.15    0.25
   7   1   3    0.08    0.22
  -8  -1  -3   32.10    1.87
  -9  -1  -3    2.53    0.66
  12  -2  -3    0.13    0.34
 -12   2   3    0.36    0.31
  11  -2  -3    4.68    0.74
 -11   2   3    4.46    0.68
  10  -2  -3    1.04    0.41
  10  -2  -3    1.39    0.41
 -10   2   3    0.46    0.25
   9  -2  -3    1.37    0.41
   9  -2  -3    1.07    0.37
  -9   2   3    1.68    0.41
   8  -2  -3   17.56    1.08
   8  -2  -3   22.36    1.25
  -8   2   3   19.56    1.08
   7  -2  -3    3.68    0.48
   7  -2  -3    2.94    0.43
  -7   2   3    4.44    0.46
   6  -2  -3    0.00    0.08
   6  -2  -3   -0.04    0.12
   6  -2  -3    0.04    0.13
  -6   2   3    0.06    0.11
   5  -2  -3   53.27    1.65
   5  -2  -3   52.91    1.84
   5  -2  -3   55.86    1.98
  -5   2   3   54.37    1.82
   4  -2  -3   26.25    1.00
   4  -2  -3   23.83    1.10
   4  -2  -3   25.06    0.95
  -4   2   3   22.96    0.99
   3  -2  -3    3.75    0.28
   3  -2  -3    3.97    0.33
   3  -2  -3    3.69    0.38
  -3   2   3    3.16    0.32
   2  -2  -3    5.80    0.43
   2  -2  -3    5.61    0.28
   2  -2  -3    4.95    0.40
   2  -2  -3    6.01    0.46
  -2   2   3    5.85    0.43
   1  -2  -3   25.23    1.04
   1  -2  -3   23.60    1.00
   1  -2  -3   25.42    1.03
   0  -2  -3   14.87    0.78
   0  -2  -3   15.16    0.71
   0  -2  -3   15.49    0.79
  -1  -2  -3  371.99    9.29
  -1  -2  -3  361.29    9.04
  -1  -2  -3  356.43    9.29
   1   2   3  369.16    8.80
  -2  -2  -3    8.28    0.47
  -2  -2  -3    6.65    0.55
  -2  -2  -3    8.42    0.64
   2   2   3    7.95    0.42
  -3  -2  -3   16.03    0.97
  -3  -2  -3   15.21    0.66
  -3  -2  -3   14.80    0.85
   3   2   3   13.92    0.69
  -4  -2  -3    2.95    0.46
  -4  -2  -3    1.96    0.38
   4   2   3    2.96    0.34
  -5  -2  -3    6.35    0.60
  -5  -2  -3    5.18    0.65
   5   2   3    5.84    0.54
  -6  -2  -3    0.48    0.29
  -6  -2  -3    0.41    0.28
  -7  -2  -3   10.02    0.97
  -8  -2  -3    0.13    0.29
  -9  -2  -3    5.62    0.88
  12  -3  -3    5.92    0.89
 -12   3   3    5.67    0.79
  11  -3  -3    0.69    0.39
 -11   3   3    0.90    0.40
  10  -3  -3   35.36    1.74
  10  -3  -3   33.93    1.83
 -10   3   3   30.43    1.64
   9  -3  -3    0.14    0.21
   9  -3  -3    0.21    0.23
  -9   3   3    0.09    0.19
   8  -3  -3   13.39    0.96
   8  -3  -3   12.23    0.93
  -8   3   3   13.42    0.90
   7  -3  -3    0.82    0.28
   7  -3  -3    1.66    0.40
  -7   3   3    0.68    0.26
   6  -3  -3   69.16    2.46
   6  -3  -3   69.04    2.10
   6  -3  -3   68.83    2.33
  -6   3   3   66.65    2.30
   5  -3  -3   30.68    1.23
   5  -3  -3   28.06    1.14
   5  -3  -3   29.88    1.37
  -5   3   3   31.31    1.29
   4  -3  -3   60.89    1.98
   4  -3  -3   61.07    2.18
   4  -3  -3   63.62    1.95
  -4   3   3   62.87    2.07
   3  -3  -3   30.41    1.24
   3  -3  -3   32.47    1.37
   3  -3  -3   32.01    1.28
   3  -3  -3   33.79    1.10
  -3   3   3   30.03    1.26
   2  -3  -3    1.48    0.31
   2  -3  -3    1.10    0.28
   2  -3  -3    1.19    0.27
   2  -3  -3    1.58    0.17
  -2   3   3    1.17    0.28
   1  -3  -3   85.63    2.67
   1  -3  -3   83.98    2.67
   1  -3  -3   87.74    2.22
   1  -3  -3   85.94    2.65
   0  -3  -3   23.14    1.10
   0  -3  -3   24.54    1.10
   0  -3  -3   21.67    0.99
  -1  -3  -3   22.89    1.17
  -1  -3  -3   25.20    1.06
  -1  -3  -3   22.64    1.11
   1   3   3   26.29    0.83
  -2  -3  -3   15.29    0.77
  -2  -3  -3   16.18    0.97
  -2  -3  -3   13.04    0.83
   2   3   3   16.23    0.67
  -3  -3  -3   16.76    1.04
  -3  -3  -3   17.02    0.96
  -3  -3  -3   16.16    0.80
  -4  -3  -3    6.02    0.60
  -4  -3  -3    7.81    0.75
  -5  -3  -3    0.82    0.38
  -5  -3  -3    0.45    0.26
  -6  -3  -3    3.10    0.66
  -7  -3  -3    0.52    0.44
  -8  -3  -3    0.59    0.41
  12  -4  -3    0.56    0.42
 -12   4   3    0.73    0.42
  11  -4  -3   18.45    1.41
 -11   4   3   22.33    1.44
  10  -4  -3    2.03    0.58
  10  -4  -3    1.93    0.53
 -10   4   3    1.64    0.48
   9  -4  -3   13.95    1.07
   9  -4  -3   12.30    1.01
  -9   4   3   14.49    1.03
   8  -4  -3    2.60    0.51
   8  -4  -3    3.06    0.53
  -8   4   3    2.85    0.46
   7  -4  -3   17.46    1.16
   7  -4  -3   20.13    0.94
   7  -4  -3   19.93    1.13
  -7   4   3   17.99    1.08
   6  -4  -3    0.08    0.17
   6  -4  -3    0.16    0.15
  -6   4   3    0.35    0.18
   5  -4  -3   25.68    1.14
   5  -4  -3   27.03    1.15
   5  -4  -3   24.07    1.30
  -5   4   3   26.02    1.23
   4  -4  -3    0.37    0.17
   4  -4  -3    0.54    0.22
   4  -4  -3    0.39    0.23
  -4   4   3   -0.05    0.12
   3  -4  -3    0.66    0.17
   3  -4  -3    0.94    0.27
   3  -4  -3    0.88    0.29
   3  -4  -3    1.14    0.29
  -3   4   3    1.20    0.29
   2  -4  -3    0.20    0.10
   2  -4  -3    0.16    0.15
   2  -4  -3    0.34    0.19
   2  -4  -3    0.09    0.13
  -2   4   3    0.04    0.11
   1  -4  -3   72.07    1.95
   1  -4  -3   70.33    2.38
   1  -4  -3   71.53    2.42
   1  -4  -3   66.58    2.37
   0  -4  -3    1.40    0.18
   0  -4  -3    1.11    0.27
   0  -4  -3    1.39    0.32
   0  -4  -3    1.00    0.29
  -1  -4  -3   34.85    1.55
  -1  -4  -3   33.84    1.42
  -1  -4  -3   38.76    1.63
  -2  -4  -3    2.19    0.46
  -2  -4  -3    3.49    0.51
  -2  -4  -3    3.42    0.41
  -3  -4  -3   56.69    2.32
  -3  -4  -3   55.21    2.18
  -4  -4  -3    0.36    0.25
  -4  -4  -3    0.02    0.20
  -5  -4  -3    1.50    0.45
  -5  -4  -3    0.99    0.36
  -6  -4  -3    0.59    0.38
  -7  -4  -3    0.37    0.35
  12  -5  -3    6.64    0.95
 -12   5   3    5.56    0.86
  11  -5  -3   10.47    1.10
  11  -5  -3   10.89    1.05
 -11   5   3   12.46    1.08
  10  -5  -3   26.94    1.65
  10  -5  -3   29.96    1.73
 -10   5   3   30.95    1.68
   9  -5  -3    3.87    0.62
   9  -5  -3    4.34    0.68
  -9   5   3    3.19    0.60
   8  -5  -3   54.34    2.26
   8  -5  -3   57.84    2.43
  -8   5   3   53.95    2.25
   7  -5  -3    0.08    0.23
   7  -5  -3    0.29    0.18
   7  -5  -3    0.64    0.27
  -7   5   3    0.41    0.25
   6  -5  -3   74.68    2.80
   6  -5  -3   73.53    2.53
   6  -5  -3   75.95    2.51
  -6   5   3   72.69    2.63
   4  -5  -3   72.38    2.46
   4  -5  -3   69.63    2.22
   4  -5  -3   69.00    2.60
  -4   5   3   73.34    2.52
   3  -5  -3   21.96    1.25
   3  -5  -3   21.89    1.17
   3  -5  -3   22.25    1.19
   3  -5  -3   24.39    0.96
  -3   5   3   22.68    1.19
   2  -5  -3   23.08    1.24
   2  -5  -3   22.20    0.90
   2  -5  -3   26.35    1.27
   2  -5  -3   24.70    1.25
  -2   5   3   22.45    1.21
   1  -5  -3   27.88    1.36
   1  -5  -3   25.50    1.32
   1  -5  -3   26.53    1.03
   1  -5  -3   26.06    1.32
  -1   5   3   28.25    1.37
   0  -5  -3   26.65    1.33
   0  -5  -3   30.05    1.44
   0  -5  -3   27.56    1.41
  -1  -5  -3    0.47    0.27
  -1  -5  -3    0.65    0.27
  -1  -5  -3    0.47    0.22
  -2  -5  -3   31.53    1.55
  -2  -5  -3   29.62    1.40
  -2  -5  -3   30.10    1.57
  -3  -5  -3    0.55    0.29
  -3  -5  -3    0.78    0.35
  -4  -5  -3   27.86    1.52
  -4  -5  -3   27.93    1.64
  -5  -5  -3    2.58    0.64
  -5  -5  -3    1.61    0.48
  -6  -5  -3    6.99    0.96
  -7  -5  -3   -0.33    0.33
  12  -6  -3    0.13    0.37
 -12   6   3    0.93    0.46
  11  -6  -3   26.92    1.73
  11  -6  -3   23.55    1.66
 -11   6   3   28.38    1.72
  10  -6  -3    1.96    0.59
  10  -6  -3    3.02    0.66
 -10   6   3    2.45    0.59
   9  -6  -3    7.72    0.83
   9  -6  -3    7.08    0.89
  -9   6   3    7.39    0.83
   8  -6  -3    2.11    0.50
   8  -6  -3    1.34    0.46
  -8   6   3    1.71    0.45
   7  -6  -3   15.30    1.18
   7  -6  -3   14.21    0.95
   7  -6  -3   15.88    1.02
  -7   6   3   13.49    1.04
   6  -6  -3    0.02    0.22
   6  -6  -3    0.06    0.20
   6  -6  -3   -0.03    0.15
  -6   6   3    0.18    0.22
   5  -6  -3   14.70    0.86
   5  -6  -3   14.31    0.97
   5  -6  -3   16.13    1.16
  -5   6   3   15.03    1.03
   4  -6  -3    8.44    0.73
   4  -6  -3    6.97    0.75
   4  -6  -3    8.37    0.60
  -4   6   3    7.18    0.70
   3  -6  -3   20.98    0.95
   3  -6  -3   21.47    1.23
   3  -6  -3   21.43    1.22
   3  -6  -3   21.14    1.27
  -3   6   3   19.94    1.20
   2  -6  -3    0.57    0.30
   2  -6  -3    1.66    0.43
   2  -6  -3    1.99    0.47
  -2   6   3    1.47    0.41
   1  -6  -3    0.48    0.27
   1  -6  -3    1.44    0.42
   1  -6  -3    0.87    0.33
  -1   6   3    0.49    0.28
   0  -6  -3   19.75    1.22
   0  -6  -3   17.57    1.16
   0  -6  -3   16.30    1.08
  -1  -6  -3   12.06    0.98
  -1  -6  -3   12.88    0.94
  -1  -6  -3   13.09    1.03
  -2  -6  -3    3.82    0.62
  -2  -6  -3    3.31    0.66
  -2  -6  -3    3.46    0.69
  -3  -6  -3   44.89    2.11
  -3  -6  -3   48.13    2.25
  -4  -6  -3    0.04    0.27
  -4  -6  -3   -0.18    0.24
  -5  -6  -3    9.15    0.96
  -5  -6  -3    8.63    1.00
  -6  -6  -3   -0.41    0.25
  11  -7  -3    0.22    0.37
  11  -7  -3    0.05    0.33
 -11   7   3    0.11    0.29
  10  -7  -3   10.19    1.06
  10  -7  -3    8.41    1.03
 -10   7   3    8.91    0.99
   9  -7  -3    2.38    0.62
   9  -7  -3    2.15    0.55
  -9   7   3    3.81    0.71
   8  -7  -3    4.47    0.65
   8  -7  -3    5.65    0.82
  -8   7   3    4.98    0.70
   7  -7  -3    1.65    0.51
   7  -7  -3    1.53    0.43
   7  -7  -3    1.25    0.39
  -7   7   3    1.98    0.50
   6  -7  -3   16.81    1.12
   6  -7  -3   16.76    1.04
   6  -7  -3   16.54    1.28
  -6   7   3   18.64    1.24
   5  -7  -3   12.91    1.08
   5  -7  -3   12.14    0.83
   5  -7  -3   13.00    0.97
  -5   7   3   12.38    1.00
   4  -7  -3    7.36    0.84
   4  -7  -3    9.63    0.88
  -4   7   3    9.98    0.88
   3  -7  -3   -0.14    0.19
   3  -7  -3    0.05    0.23
  -3   7   3   -0.04    0.21
   2  -7  -3   59.45    2.45
   2  -7  -3   58.69    2.44
   2  -7  -3   57.62    2.47
  -2   7   3   60.13    2.46
   1  -7  -3   30.24    1.63
   1  -7  -3   32.94    1.70
   1  -7  -3   31.19    1.66
  -1   7   3   29.81    1.63
   0  -7  -3   11.32    0.99
   0  -7  -3   11.28    0.95
   0  -7  -3    9.82    0.92
   0   7   3    9.80    0.92
  -1  -7  -3    0.09    0.26
  -1  -7  -3    0.09    0.25
  -1  -7  -3   -0.05    0.25
  -2  -7  -3   43.04    2.20
  -2  -7  -3   49.25    2.25
  -3  -7  -3    1.21    0.46
  -3  -7  -3    2.82    0.67
  -4  -7  -3    5.56    0.85
  -4  -7  -3    4.75    0.85
  -5  -7  -3    2.55    0.71
  10  -8  -3   -0.26    0.30
  10  -8  -3   -0.22    0.32
 -10   8   3   -0.07    0.34
   9  -8  -3    2.77    0.71
   9  -8  -3    4.67    0.77
  -9   8   3    4.73    0.77
   8  -8  -3    5.42    0.71
   8  -8  -3    5.46    0.85
  -8   8   3    4.82    0.75
   7  -8  -3    0.56    0.40
   7  -8  -3    0.48    0.36
   7  -8  -3    0.38    0.29
  -7   8   3    0.91    0.38
   6  -8  -3    0.18    0.26
   6  -8  -3    0.40    0.37
  -6   8   3    0.31    0.31
   5  -8  -3   10.85    0.97
   5  -8  -3   11.75    1.12
  -5   8   3   10.29    0.97
   4  -8  -3    6.12    0.75
   4  -8  -3    6.42    0.85
  -4   8   3    5.17    0.72
   3  -8  -3   34.85    1.85
   3  -8  -3   36.90    1.96
  -3   8   3   33.11    1.82
   2  -8  -3    8.46    0.92
   2  -8  -3    9.78    0.97
   2  -8  -3   10.13    0.99
  -2   8   3    7.54    0.87
   1  -8  -3    0.03    0.25
   1  -8  -3    0.16    0.28
   1  -8  -3    0.33    0.25
  -1   8   3   -0.08    0.28
   0  -8  -3    1.91    0.55
   0  -8  -3    0.90    0.39
   0  -8  -3    0.75    0.37
   0   8   3    1.41    0.49
  -1  -8  -3   21.73    1.50
  -1  -8  -3   22.35    1.47
  -1  -8  -3   21.43    1.48
   1   8   3   22.45    1.52
  -2  -8  -3    0.07    0.27
  -2  -8  -3    0.39    0.30
  -3  -8  -3    3.67    0.85
  -3  -8  -3    3.13    0.71
   9  -9  -3    1.44    0.58
  -9   9   3    1.43    0.55
   8  -9  -3   13.44    1.35
   8  -9  -3   12.80    1.34
  -8   9   3   12.69    1.22
   7  -9  -3    4.23    0.84
   7  -9  -3    2.31    0.67
  -7   9   3    3.88    0.74
   6  -9  -3    2.69    0.69
   6  -9  -3    2.88    0.65
  -6   9   3    1.90    0.56
   5  -9  -3    0.14    0.31
   5  -9  -3    0.12    0.28
  -5   9   3    0.14    0.26
   4  -9  -3    3.73    0.81
   4  -9  -3    3.84    0.77
  -4   9   3    4.36    0.79
   3  -9  -3    0.17    0.31
   3  -9  -3   -0.05    0.29
  -3   9   3    0.04    0.25
   2  -9  -3    9.12    1.01
   2  -9  -3    9.91    1.05
   2  -9  -3    7.47    0.94
  -2   9   3    8.77    0.99
   1  -9  -3    0.44    0.37
   1  -9  -3    0.24    0.32
   1  -9  -3   -0.19    0.30
  -1   9   3    0.68    0.40
   0  -9  -3    4.49    0.86
   0  -9  -3    3.73    0.81
   0  -9  -3    4.26    0.82
   0   9   3    2.99    0.69
  -1  -9  -3    9.25    1.06
  -1  -9  -3    7.64    1.07
   1   9   3    7.98    1.01
  -2  -9  -3   17.89    1.49
  -2  -9  -3   15.58    1.38
   2   9   3   17.65    1.46
   8 -10  -3    1.88    0.58
  -8  10   3    1.86    0.57
   7 -10  -3   17.93    1.63
   7 -10  -3   20.05    1.49
  -7  10   3   21.50    1.57
   6 -10  -3    1.46    0.57
   6 -10  -3    0.48    0.42
  -6  10   3    1.24    0.52
   5 -10  -3   -0.16    0.30
   5 -10  -3    0.40    0.39
  -5  10   3    0.74    0.46
   4 -10  -3    1.90    0.65
   4 -10  -3    1.50    0.59
  -4  10   3    2.08    0.60
   3 -10  -3   20.99    1.60
   3 -10  -3   19.41    1.52
  -3  10   3   18.91    1.48
   2 -10  -3    0.67    0.48
   2 -10  -3    0.21    0.41
  -2  10   3    1.11    0.49
   1 -10  -3    6.50    0.96
   1 -10  -3    5.56    0.97
   1 -10  -3    6.00    0.93
  -1  10   3    6.54    0.93
   0 -10  -3    0.43    0.43
  -1  13  -4    4.51    0.93
   1 -13   4    3.16    0.81
   1 -13   4    3.19    0.84
   1 -13   4    3.74    0.81
  -2  13  -4   -0.20    0.31
  -2  13  -4   -0.08    0.32
   2 -13   4    0.23    0.42
   2 -13   4    0.12    0.29
  -3  13  -4    5.64    0.83
  -3  13  -4    4.89    0.92
   3 -13   4    6.13    0.94
   3 -13   4    5.36    1.05
   3  12  -4   -0.05    0.29
  -3 -12   4   -0.20    0.34
  -3 -12   4    0.33    0.34
  -3 -12   4    0.18    0.32
   2  12  -4    1.13    0.49
  -2 -12   4    0.33    0.32
  -2 -12   4    1.02    0.49
  -2 -12   4    0.39    0.42
   1  12  -4    1.49    0.55
  -1 -12   4    1.89    0.60
  -1 -12   4    1.30    0.52
  -1 -12   4    1.62    0.60
   0  12  -4    7.76    0.98
   0 -12   4   10.69    1.09
   0 -12   4    7.11    0.94
   0 -12   4    9.53    1.17
  -1  12  -4    0.90    0.35
  -1  12  -4    0.81    0.42
   1 -12   4    0.87    0.51
   1 -12   4    0.65    0.40
   1 -12   4    0.28    0.42
  -2  12  -4   11.91    1.12
  -2  12  -4    9.35    0.94
   2 -12   4    8.04    1.07
   2 -12   4    8.48    0.99
  -3  12  -4    0.35    0.33
  -3  12  -4    0.14    0.34
   3 -12   4    0.29    0.43
   3 -12   4    0.49    0.37
  -4  12  -4    2.86    0.71
  -4  12  -4    1.23    0.47
   4 -12   4    2.12    0.65
   4 -12   4    1.81    0.65
  -5  12  -4    0.25    0.34
  -5  12  -4    0.29    0.32
   5 -12   4    0.51    0.40
   5 -12   4    0.00    0.34
  -6  12  -4    0.08    0.31
  -6  12  -4   -0.01    0.34
   6 -12   4    0.04    0.35
   6 -12   4    0.28    0.41
   5  11  -4    8.58    1.15
  -5 -11   4    7.69    1.13
  -5 -11   4    6.81    0.99
   4  11  -4    0.07    0.29
  -4 -11   4    0.27    0.40
  -4 -11   4    0.06    0.31
  -4 -11   4    0.12    0.28
   3  11  -4   41.42    2.14
  -3 -11   4   43.36    2.42
  -3 -11   4   39.75    2.18
  -3 -11   4   41.80    2.11
   2  11  -4    2.50    0.63
  -2 -11   4    2.32    0.61
  -2 -11   4    1.67    0.60
  -2 -11   4    0.98    0.42
   1  11  -4   43.27    2.16
  -1 -11   4   47.07    2.22
  -1 -11   4   40.32    2.33
  -1 -11   4   44.02    2.22
   0  11  -4    0.13    0.30
   0  11  -4    0.23    0.24
   0 -11   4    0.17    0.28
   0 -11   4    0.53    0.38
   0 -11   4   -0.09    0.26
  -1  11  -4   19.19    1.36
  -1  11  -4   21.99    1.29
   1 -11   4   18.98    1.37
   1 -11   4   19.18    1.51
   1 -11   4   17.62    1.33
  -2  11  -4    4.93    0.73
  -2  11  -4    4.04    0.63
   2 -11   4    4.19    0.69
   2 -11   4    4.65    0.89
  -3  11  -4    5.24    0.72
  -3  11  -4    7.13    0.86
   3 -11   4    7.39    0.86
   3 -11   4    7.07    0.94
  -4  11  -4    0.28    0.35
  -4  11  -4    0.72    0.37
   4 -11   4    0.70    0.40
   4 -11   4    0.07    0.32
  -5  11  -4    1.63    0.54
  -5  11  -4    1.36    0.46
   5 -11   4    1.05    0.46
   5 -11   4    0.91    0.43
  -6  11  -4    0.64    0.41
  -6  11  -4    0.21    0.29
   6 -11   4    0.18    0.29
   6 -11   4   -0.07    0.28
  -7  11  -4    0.90    0.45
  -7  11  -4    0.69    0.45
   7 -11   4    0.86    0.48
   7 -11   4    0.54    0.34
   6  10  -4   10.30    1.17
  -6 -10   4   11.25    1.25
   5  10  -4    0.00    0.32
  -5 -10   4    0.04    0.33
  -5 -10   4    0.00    0.27
  -5 -10   4   -0.02    0.28
   4  10  -4    0.81    0.39
  -4 -10   4    0.61    0.40
  -4 -10   4    0.36    0.32
  -4 -10   4    0.38    0.33
   3  10  -4    0.68    0.38
  -3 -10   4    1.04    0.47
  -3 -10   4    0.38    0.33
  -3 -10   4    0.59    0.34
   2  10  -4    6.30    0.78
  -2 -10   4    7.38    0.85
  -2 -10   4    6.86    0.90
  -2 -10   4   10.15    0.91
   1  10  -4   -0.08    0.20
   1  10  -4   -0.08    0.19
  -1 -10   4    0.09    0.23
  -1 -10   4    0.08    0.29
  -1 -10   4    0.03    0.23
   0  10  -4   13.45    1.07
   0  10  -4   12.69    0.91
   0 -10   4   11.70    1.02
   0 -10   4   13.36    1.06
   0 -10   4   12.37    1.15
  -1  10  -4    0.17    0.23
  -1  10  -4    0.37    0.25
   1 -10   4    0.21    0.28
   1 -10   4    0.63    0.40
   1 -10   4    0.12    0.20
  -2  10  -4    4.26    0.64
  -2  10  -4    3.36    0.59
   2 -10   4    3.67    0.59
   2 -10   4    4.53    0.72
  -3  10  -4    0.04    0.22
  -3  10  -4   -0.17    0.16
   3 -10   4    0.01    0.26
   3 -10   4   -0.22    0.17
  -4  10  -4    1.26    0.41
  -4  10  -4    1.65    0.49
   4 -10   4    1.44    0.50
   4 -10   4    1.19    0.44
  -5  10  -4   -0.10    0.20
  -5  10  -4   -0.10    0.21
   5 -10   4    0.26    0.26
   5 -10   4    0.16    0.28
  -6  10  -4   14.99    1.19
  -6  10  -4   15.74    1.24
   6 -10   4   16.98    1.31
   6 -10   4   16.36    1.31
  -7  10  -4    4.23    0.69
  -7  10  -4    3.46    0.73
   7 -10   4    4.07    0.83
  -8  10  -4    9.18    1.07
   8 -10   4    9.75    1.13
   7   9  -4    2.06    0.59
  -7  -9   4    3.02    0.78
   6   9  -4    2.55    0.67
  -6  -9   4    2.69    0.69
   5   9  -4    3.39    0.74
  -5  -9   4    4.33    0.60
  -5  -9   4    5.29    0.78
  -5  -9   4    3.13    0.74
   4   9  -4    1.92    0.47
  -4  -9   4    1.51    0.52
  -4  -9   4    1.27    0.38
  -4  -9   4    1.57    0.52
   3   9  -4    0.23    0.23
  -3  -9   4    0.22    0.25
  -3  -9   4    0.39    0.27
  -3  -9   4    0.79    0.37
   2   9  -4    8.92    0.82
  -2  -9   4    8.47    0.86
  -2  -9   4   10.11    0.99
  -2  -9   4    8.42    0.80
   1   9  -4   14.52    1.04
   1   9  -4   14.11    0.89
  -1  -9   4   16.70    1.25
  -1  -9   4   13.00    1.00
  -1  -9   4   13.97    1.05
   0   9  -4    0.77    0.34
   0   9  -4    0.48    0.24
   0  -9   4    0.92    0.34
   0  -9   4    0.34    0.25
   0  -9   4    0.54    0.29
  -1   9  -4   22.99    1.32
  -1   9  -4   19.52    1.13
   1  -9   4   21.61    1.29
   1  -9   4   22.17    1.42
  -2   9  -4    1.08    0.36
  -2   9  -4    1.68    0.40
   2  -9   4    1.22    0.41
   2  -9   4    2.32    0.50
  -3   9  -4   29.64    1.58
  -3   9  -4   31.11    1.53
   3  -9   4   28.93    1.57
   3  -9   4   29.18    1.65
  -4   9  -4    6.40    0.69
  -4   9  -4    6.47    0.73
   4  -9   4    6.03    0.72
   4  -9   4    5.82    0.73
  -5   9  -4   11.89    0.98
  -5   9  -4   13.06    1.05
   5  -9   4   12.15    1.05
   5  -9   4   12.45    1.04
  -6   9  -4   -0.12    0.23
  -6   9  -4    0.14    0.26
   6  -9   4    0.24    0.27
   6  -9   4   -0.11    0.24
  -7   9  -4    3.75    0.72
  -7   9  -4    4.77    0.74
   7  -9   4    5.02    0.79
  -8   9  -4    1.19    0.49
   8  -9   4    1.50    0.54
  -9   9  -4    7.39    1.03
   9  -9   4    8.65    1.06
   8   8  -4    8.90    1.00
   7   8  -4   -0.05    0.21
   7   8  -4    0.26    0.31
  -7  -8   4    0.21    0.29
   6   8  -4   20.48    1.43
  -6  -8   4   19.82    1.45
   5   8  -4    0.34    0.24
   5   8  -4    0.12    0.22
  -5  -8   4    0.65    0.35
  -5  -8   4    0.54    0.32
  -5  -8   4    0.38    0.24
   4   8  -4   11.51    0.88
   4   8  -4   13.66    1.12
  -4  -8   4   13.27    1.06
  -4  -8   4   13.81    1.14
  -4  -8   4   12.60    0.91
   3   8  -4    3.10    0.48
  -3  -8   4    2.28    0.35
  -3  -8   4    4.42    0.66
  -3  -8   4    3.43    0.55
  -3  -8   4    4.05    0.52
   2   8  -4   20.58    1.01
   2   8  -4   22.02    1.21
  -2  -8   4   22.58    1.32
  -2  -8   4   20.19    1.35
  -2  -8   4   20.34    1.18
   1   8  -4    6.60    0.54
   1   8  -4    5.63    0.61
  -1  -8   4    7.10    0.70
  -1  -8   4    6.29    0.64
  -1  -8   4    6.65    0.74
   0   8  -4    9.18    0.76
   0   8  -4    8.62    0.64
   0  -8   4    9.44    0.76
   0  -8   4    8.12    0.74
   0  -8   4    7.52    0.78
  -1   8  -4    0.34    0.23
  -1   8  -4    0.44    0.20
   1  -8   4    0.32    0.21
   1  -8   4    0.23    0.22
  -2   8  -4    7.66    0.72
  -2   8  -4    7.01    0.63
   2  -8   4    7.74    0.76
   2  -8   4    7.59    0.72
  -3   8  -4    8.88    0.79
  -3   8  -4    7.96    0.72
   3  -8   4    8.60    0.80
   3  -8   4    9.62    0.81
  -4   8  -4    0.18    0.22
  -4   8  -4    0.30    0.23
   4  -8   4    0.22    0.24
   4  -8   4    0.06    0.17
  -5   8  -4   10.62    0.90
  -5   8  -4   10.93    0.91
   5  -8   4   10.47    0.94
   5  -8   4   10.45    0.89
  -6   8  -4   22.68    1.41
  -6   8  -4   21.29    1.30
   6  -8   4   21.11    1.38
   6  -8   4   19.76    1.24
  -7   8  -4    0.17    0.27
  -7   8  -4    0.03    0.26
   7  -8   4    0.02    0.28
  -8   8  -4   19.60    1.44
   8  -8   4   14.74    1.28
  -9   8  -4    1.64    0.53
   9  -8   4    2.91    0.69
   9   7  -4    5.65    0.85
   8   7  -4    5.16    0.79
   7   7  -4   25.28    1.55
   7   7  -4   25.35    1.56
   6   7  -4    2.05    0.53
  -6  -7   4    1.24    0.46
   5   7  -4   28.76    1.35
   5   7  -4   28.65    1.62
  -5  -7   4   29.33    1.63
  -5  -7   4   29.73    1.36
  -5  -7   4   29.33    1.67
   4   7  -4    0.66    0.35
   4   7  -4    0.61    0.25
  -4  -7   4    0.49    0.31
  -4  -7   4    0.30    0.28
  -4  -7   4    0.99    0.24
  -4  -7   4    0.47    0.23
   3   7  -4   28.45    1.33
   3   7  -4   27.52    1.12
  -3  -7   4   27.04    1.13
  -3  -7   4   26.43    1.45
  -3  -7   4   30.31    1.36
  -3  -7   4   26.79    1.50
   2   7  -4    9.80    0.59
   2   7  -4    9.74    0.73
  -2  -7   4    8.91    0.82
  -2  -7   4    9.03    0.77
  -2  -7   4    9.04    0.70
   1   7  -4   26.22    1.25
   1   7  -4   23.48    1.03
  -1  -7   4   24.54    1.36
  -1  -7   4   24.03    1.20
  -1  -7   4   23.32    1.26
   0   7  -4    2.42    0.32
   0   7  -4    3.29    0.44
   0  -7   4    1.95    0.43
   0  -7   4    3.38    0.45
  -1   7  -4   73.05    2.38
  -1   7  -4   72.32    2.54
   1  -7   4   71.59    2.55
   1  -7   4   73.04    2.65
  -2   7  -4    2.37    0.46
  -2   7  -4    2.01    0.38
   2  -7   4    1.56    0.39
   2  -7   4    3.12    0.45
  -3   7  -4  101.97    3.18
  -3   7  -4   96.09    3.21
   3  -7   4   98.26    3.26
   3  -7   4   96.88    3.24
  -4   7  -4    0.11    0.18
  -4   7  -4    0.04    0.17
   4  -7   4    0.13    0.19
   4  -7   4    0.33    0.21
  -5   7  -4    3.25    0.51
  -5   7  -4    3.06    0.48
   5  -7   4    3.64    0.49
   5  -7   4    2.01    0.45
  -6   7  -4    0.07    0.23
  -6   7  -4    0.23    0.25
   6  -7   4   -0.09    0.17
  -7   7  -4   24.03    1.36
  -7   7  -4   25.64    1.55
   7  -7   4   24.56    1.54
  -8   7  -4    0.36    0.33
   8  -7   4    0.12    0.28
  -9   7  -4    2.47    0.67
   9  -7   4    3.10    0.74
 -10   7  -4    0.30    0.42
  10  -7   4    0.33    0.39
  10   6  -4    8.14    0.99
   9   6  -4   -0.16    0.26
   8   6  -4    4.42    0.69
   7   6  -4    1.84    0.52
   7   6  -4    1.89    0.51
   6   6  -4  122.38    4.05
  -6  -6   4  122.48    4.12
   5   6  -4    2.92    0.58
   5   6  -4    1.48    0.32
  -5  -6   4    1.58    0.45
  -5  -6   4    1.48    0.29
  -5  -6   4    1.63    0.43
   4   6  -4   66.79    2.24
   4   6  -4   65.64    2.13
   4   6  -4   62.85    2.50
  -4  -6   4   67.45    2.23
  -4  -6   4   63.79    2.49
  -4  -6   4   69.46    2.05
  -4  -6   4   69.92    2.60
   3   6  -4    3.45    0.31
   3   6  -4    3.25    0.48
   3   6  -4    2.82    0.38
  -3  -6   4    2.97    0.48
  -3  -6   4    2.94    0.30
  -3  -6   4    2.59    0.43
   2   6  -4   28.97    1.31
   2   6  -4   32.13    1.13
  -2  -6   4   32.63    1.48
  -2  -6   4   31.81    1.53
   1   6  -4    1.73    0.36
   1   6  -4    1.07    0.22
  -1  -6   4    1.08    0.31
  -1  -6   4    1.22    0.33
   0   6  -4   36.38    1.32
   0   6  -4   36.34    1.50
   0  -6   4   37.16    1.53
   0  -6   4   35.97    1.60
  -1   6  -4    0.28    0.14
  -1   6  -4    0.43    0.20
   1  -6   4    0.39    0.19
   1  -6   4    0.12    0.13
  -2   6  -4   48.72    1.87
  -2   6  -4   49.86    1.79
   2  -6   4   50.06    1.89
   2  -6   4   49.28    1.90
  -3   6  -4    4.79    0.49
  -3   6  -4    4.93    0.51
   3  -6   4    4.91    0.52
   3  -6   4    4.08    0.47
  -4   6  -4    4.57    0.54
  -4   6  -4    5.85    0.61
   4  -6   4    6.18    0.62
   4  -6   4    6.43    0.57
  -5   6  -4    0.45    0.24
  -5   6  -4    0.56    0.25
   5  -6   4    0.76    0.30
   5  -6   4    0.53    0.22
  -6   6  -4    7.29    0.68
  -6   6  -4    7.35    0.77
   6  -6   4    7.76    0.78
  -7   6  -4    8.05    0.75
  -7   6  -4    9.44    0.91
   7  -6   4    8.09    0.85
  -8   6  -4    6.97    0.87
   8  -6   4    6.32    0.81
  -9   6  -4    1.76    0.57
   9  -6   4    2.20    0.58
 -10   6  -4    3.43    0.78
  10  -6   4    3.66    0.75
  10   5  -4    2.86    0.67
   9   5  -4    3.04    0.67
   8   5  -4    0.00    0.20
   8   5  -4    0.05    0.23
   7   5  -4   23.65    1.37
   7   5  -4   22.44    1.37
   6   5  -4    2.89    0.49
   5   5  -4   35.43    1.66
   5   5  -4   34.91    1.35
  -5  -5   4   36.17    1.25
  -5  -5   4   37.38    1.73
   4   5  -4    0.32    0.17
   4   5  -4    0.28    0.20
  -4  -5   4    0.20    0.10
  -4  -5   4    0.40    0.22
  -4  -5   4    0.21    0.18
   3   5  -4   58.67    2.18
   3   5  -4   56.81    1.67
   3   5  -4   59.05    1.95
  -3  -5   4   57.26    2.15
  -3  -5   4   54.87    2.17
  -3  -5   4   61.33    1.69
   2   5  -4    0.05    0.12
   2   5  -4   -0.05    0.06
  -2  -5   4   -0.05    0.10
  -2  -5   4   -0.02    0.11
   1   5  -4    2.18    0.31
   1   5  -4    1.79    0.21
  -1  -5   4    2.43    0.34
  -1  -5   4    2.17    0.35
   0   5  -4   23.45    1.06
   0   5  -4   22.77    0.89
   0  -5   4   20.51    1.02
   0  -5   4   22.37    1.11
  -1   5  -4   53.01    1.90
  -1   5  -4   53.70    1.77
   1  -5   4   56.00    1.94
   1  -5   4   55.00    1.95
  -2   5  -4    8.65    0.65
  -2   5  -4   10.69    0.67
   2  -5   4   11.97    0.73
   2  -5   4   10.96    0.72
  -3   5  -4   66.74    2.27
  -3   5  -4   64.94    2.25
   3  -5   4   65.29    2.20
   3  -5   4   66.23    2.29
  -4   5  -4    2.50    0.38
  -4   5  -4    2.01    0.40
   4  -5   4    1.66    0.36
   4  -5   4    2.08    0.30
  -5   5  -4   22.25    1.24
  -5   5  -4   22.39    1.15
   5  -5   4   22.73    1.25
  -6   5  -4    3.88    0.57
  -6   5  -4    4.43    0.53
   6  -5   4    4.22    0.57
  -7   5  -4   28.62    1.60
  -7   5  -4   28.04    1.38
   7  -5   4   28.15    1.56
  -8   5  -4    0.34    0.30
   8  -5   4    0.50    0.34
  -9   5  -4    1.83    0.62
   9  -5   4    1.44    0.51
 -10   5  -4   -0.25    0.32
  10  -5   4    0.10    0.34
  11   4  -4    4.19    0.83
  10   4  -4    3.06    0.72
   9   4  -4    1.56    0.47
   8   4  -4   21.63    1.34
   8   4  -4   19.60    1.24
   7   4  -4   14.71    1.02
   7   4  -4   14.89    1.05
   6   4  -4   56.75    2.22
   6   4  -4   57.66    2.24
  -6  -4   4   57.94    1.81
   5   4  -4   -0.03    0.14
   5   4  -4    0.14    0.11
  -5  -4   4    0.02    0.08
   4   4  -4   22.26    1.13
   4   4  -4   19.95    0.87
  -4  -4   4   18.85    1.06
  -4  -4   4   20.71    1.12
  -4  -4   4   20.72    0.71
   3   4  -4   65.88    1.74
   3   4  -4   67.43    2.06
   3   4  -4   67.24    2.31
  -3  -4   4   65.94    2.32
  -3  -4   4   65.08    2.27
   2   4  -4    0.43    0.09
   2   4  -4    0.32    0.17
   2   4  -4    0.29    0.14
  -2  -4   4    0.27    0.17
  -2  -4   4    0.34    0.18
   1   4  -4   19.13    0.97
   1   4  -4   19.65    0.91
   1   4  -4   20.45    0.71
  -1  -4   4   19.71    0.99
  -1  -4   4   21.18    0.96
   0   4  -4    3.92    0.30
   0   4  -4    3.72    0.38
   0  -4   4    4.12    0.39
   0  -4   4    3.95    0.40
  -1   4  -4    8.11    0.57
  -1   4  -4    8.72    0.52
   1  -4   4    7.95    0.55
   1  -4   4    9.03    0.58
  -2   4  -4  236.31    6.18
  -2   4  -4  239.59    6.26
   2  -4   4  235.05    6.23
   2  -4   4  231.49    6.12
  -3   4  -4    8.60    0.62
  -3   4  -4    6.93    0.56
   3  -4   4    8.19    0.52
   3  -4   4    9.02    0.63
  -4   4  -4   42.06    1.63
  -4   4  -4   40.78    1.69
   4  -4   4   40.72    1.40
   4  -4   4   38.93    1.63
  -5   4  -4    1.07    0.34
  -5   4  -4    1.15    0.30
   5  -4   4    1.42    0.35
  -6   4  -4   45.03    2.03
  -6   4  -4   47.10    1.84
   6  -4   4   47.00    1.99
  -7   4  -4   -0.02    0.21
  -7   4  -4   -0.17    0.17
   7  -4   4    0.13    0.22
  -8   4  -4   11.84    1.06
   8  -4   4   10.59    0.99
  -9   4  -4    0.16    0.36
   9  -4   4    0.41    0.33
 -10   4  -4   11.58    1.22
  10  -4   4   13.20    1.24
  11   3  -4    7.83    0.96
  10   3  -4    0.16    0.29
   9   3  -4    0.52    0.31
   9   3  -4    0.18    0.22
   8   3  -4   14.68    1.00
   8   3  -4   13.26    1.03
   7   3  -4    2.68    0.45
   7   3  -4    3.41    0.50
  -7  -3   4    2.65    0.33
   6   3  -4    0.02    0.14
   6   3  -4    0.01    0.14
  -6  -3   4   -0.02    0.09
   5   3  -4   41.20    1.71
   5   3  -4   44.51    1.37
  -5  -3   4   42.86    1.29
   4   3  -4    8.37    0.65
   4   3  -4    8.50    0.48
  -4  -3   4    9.37    0.67
  -4  -3   4    9.01    0.34
   3   3  -4   15.68    0.70
   3   3  -4   14.10    0.82
   2   3  -4    2.75    0.29
   2   3  -4    3.28    0.36
  -2  -3   4    3.07    0.34
  -2  -3   4    1.94    0.30
   1   3  -4   37.41    1.33
   1   3  -4   35.79    1.37
   1   3  -4   38.67    1.09
  -1  -3   4   35.53    1.37
  -1  -3   4   38.07    1.34
   0   3  -4    0.47    0.16
   0   3  -4    0.24    0.10
   0   3  -4    0.26    0.14
   0  -3   4    0.41    0.15
   0  -3   4    0.30    0.15
  -1   3  -4    2.48    0.28
  -1   3  -4    2.98    0.33
  -1   3  -4    2.38    0.28
   1  -3   4    2.62    0.29
   1  -3   4    2.75    0.31
  -2   3  -4    7.09    0.54
  -2   3  -4    6.85    0.51
   2  -3   4    6.94    0.43
   2  -3   4    6.69    0.49
  -3   3  -4  116.21    3.49
  -3   3  -4  115.69    3.43
   3  -3   4  118.35    3.43
   3  -3   4  120.25    3.14
  -4   3  -4    0.70    0.27
  -4   3  -4    0.77    0.25
   4  -3   4    0.86    0.25
  -5   3  -4   39.25    1.70
  -5   3  -4   34.25    1.48
   5  -3   4   35.69    1.56
  -6   3  -4   15.05    1.06
  -6   3  -4   13.53    0.88
   6  -3   4   13.44    0.95
  -7   3  -4    2.06    0.53
   7  -3   4    2.75    0.56
  -8   3  -4    0.65    0.39
   8  -3   4    0.89    0.39
  -9   3  -4    2.47    0.67
   9  -3   4    2.71    0.62
 -10   3  -4    1.39    0.54
  10  -3   4    1.66    0.58
  12   2  -4    2.99    0.75
  11   2  -4    0.92    0.45
  10   2  -4   24.35    1.54
   9   2  -4   16.93    1.22
   9   2  -4   18.75    1.17
   8   2  -4   77.45    2.78
   8   2  -4   78.64    2.87
  -8  -2   4   78.53    2.52
   7   2  -4    2.24    0.47
   7   2  -4    1.27    0.33
  -7  -2   4    2.32    0.30
   6   2  -4   10.17    0.75
   6   2  -4   10.89    0.77
  -6  -2   4   12.56    0.60
   5   2  -4    9.33    0.66
   5   2  -4   10.41    0.46
   5   2  -4    9.80    0.71
  -5  -2   4    9.23    0.44
   4   2  -4  759.15   19.72
   4   2  -4  803.79   19.34
  -4  -2   4  855.52   19.14
   3   2  -4   23.05    0.85
   3   2  -4   21.45    1.00
  -3  -2   4   20.44    0.94
   2   2  -4  102.27    2.98
   2   2  -4  102.19    2.85
  -2  -2   4  103.49    2.91
   1   2  -4   17.33    0.80
   1   2  -4   18.08    0.80
   1   2  -4   19.28    0.63
  -1  -2   4   17.46    0.75
   0   2  -4    3.57    0.32
   0   2  -4    3.93    0.35
   0   2  -4    3.66    0.29
   0  -2   4    3.49    0.29
  -1   2  -4  107.96    3.09
  -1   2  -4  115.06    2.97
  -1   2  -4  111.10    3.18
   1  -2   4  107.45    3.02
  -2   2  -4   30.99    1.26
  -2   2  -4   33.48    1.02
  -2   2  -4   30.44    1.26
   2  -2   4   32.60    1.19
  -3   2  -4    0.22    0.07
  -3   2  -4    0.23    0.18
  -3   2  -4    0.47    0.20
   3  -2   4    0.28    0.15
  -4   2  -4   47.36    1.93
  -4   2  -4   49.91    1.83
   4  -2   4   52.38    1.83
  -5   2  -4    2.31    0.47
  -5   2  -4    3.08    0.40
   5  -2   4    2.28    0.36
  -6   2  -4   27.01    1.48
  -6   2  -4   24.17    1.20
   6  -2   4   24.26    1.29
  -7   2  -4    0.40    0.30
   7  -2   4    0.74    0.32
  -8   2  -4    3.02    0.68
   8  -2   4    2.28    0.54
  -9   2  -4    0.30    0.34
   9  -2   4    0.51    0.33
 -10   2  -4    9.56    1.12
  10  -2   4    9.68    1.02
  12   1  -4    3.92    0.84
  11   1  -4    0.68    0.43
  10   1  -4   12.78    1.10
   9   1  -4   49.07    2.06
   9   1  -4   46.81    2.13
  -9  -1   4   49.69    1.87
   8   1  -4    9.26    0.82
   8   1  -4    9.22    0.76
  -8  -1   4    9.57    0.65
   7   1  -4   45.12    1.92
   7   1  -4   50.47    1.97
  -7  -1   4   51.58    1.69
   6   1  -4   10.17    0.74
   6   1  -4    9.35    0.71
  -6  -1   4   11.43    0.57
   5   1  -4   66.02    2.34
   5   1  -4   69.41    2.28
   5   1  -4   72.43    1.91
  -5  -1   4   70.52    1.97
   4   1  -4   24.63    0.85
   4   1  -4   23.95    1.10
   4   1  -4   22.31    0.98
  -4  -1   4   22.80    0.76
   3   1  -4   77.95    2.47
   3   1  -4   84.21    2.29
  -3  -1   4   79.00    2.07
   2   1  -4    0.10    0.10
   2   1  -4    0.04    0.05
   2   1  -4   -0.06    0.07
  -2  -1   4    0.12    0.08
   1   1  -4   52.48    1.57
   1   1  -4   53.68    1.71
  -1  -1   4   55.75    1.57
   0   1  -4    0.70    0.18
   0   1  -4    0.86    0.19
   0   1  -4    0.52    0.18
   0  -1   4    0.78    0.14
  -1   1  -4   54.63    1.74
   1  -1   4   51.01    1.55
  -2   1  -4   23.39    1.06
  -2   1  -4   24.54    0.73
  -2   1  -4   23.92    1.07
   2  -1   4   23.61    0.92
  -3   1  -4   59.29    2.11
  -3   1  -4   59.49    2.03
   3  -1   4   59.78    1.90
  -4   1  -4    7.08    0.58
  -4   1  -4    5.72    0.58
   4  -1   4    7.14    0.54
  -5   1  -4   34.03    1.62
  -5   1  -4   33.46    1.41
   5  -1   4   33.17    1.44
  -6   1  -4    0.95    0.36
  -6   1  -4    1.37    0.33
   6  -1   4    1.19    0.35
  -7   1  -4    0.07    0.22
   7  -1   4   -0.10    0.16
  -8   1  -4    5.26    0.78
   8  -1   4    5.02    0.70
  -9   1  -4   17.97    1.42
  12   0  -4    8.81    1.03
  11   0  -4    1.53    0.51
  10   0  -4    6.62    0.73
  10   0  -4    7.37    0.82
 -10   0   4    6.71    0.67
   9   0  -4   16.73    1.11
   9   0  -4   16.15    1.14
  -9   0   4   18.44    1.02
   8   0  -4   13.87    0.95
   8   0  -4   12.51    0.95
  -8   0   4   15.20    0.84
   7   0  -4    2.19    0.43
   7   0  -4    2.77    0.41
  -7   0   4    2.29    0.31
   6   0  -4   44.51    1.26
   6   0  -4   44.13    1.70
   6   0  -4   44.60    1.76
  -6   0   4   42.14    1.47
   5   0  -4    0.00    0.10
   5   0  -4    0.13    0.08
   5   0  -4    0.00    0.10
  -5   0   4   -0.08    0.07
   4   0  -4  173.02    4.30
   4   0  -4  168.17    4.63
   4   0  -4  158.21    4.41
  -4   0   4  165.20    4.26
   3   0  -4   37.80    1.24
   3   0  -4   36.49    1.16
   3   0  -4   35.34    1.37
   3   0  -4   35.62    1.19
  -3   0   4   36.86    1.16
   2   0  -4   41.06    1.32
   2   0  -4   43.60    1.49
   2   0  -4   42.45    1.24
   2   0  -4   43.00    1.43
   1   0  -4    4.70    0.36
   1   0  -4    5.02    0.41
   1   0  -4    4.93    0.39
  -1   0   4    5.36    0.26
   0   0  -4    0.08    0.10
   0   0  -4    0.08    0.10
   0   0  -4    0.06    0.10
   0   0   4    0.22    0.07
  -1   0  -4    9.85    0.46
  -1   0  -4   10.96    0.64
  -1   0  -4   11.26    0.67
   1   0   4    9.15    0.43
  -2   0  -4   14.16    0.50
  -2   0  -4   12.78    0.79
  -2   0  -4   12.05    0.75
   2   0   4   13.93    0.61
  -3   0  -4    0.27    0.18
  -3   0  -4    0.09    0.13
   3   0   4    0.05    0.10
  -4   0  -4   53.87    1.96
  -4   0  -4   56.04    2.16
   4   0   4   53.25    1.85
  -5   0  -4   53.02    1.95
  -5   0  -4   52.25    2.17
   5   0   4   49.73    1.87
  -6   0  -4   15.97    0.96
  -6   0  -4   17.75    1.21
   6   0   4   16.21    0.99
  -7   0  -4    2.23    0.57
  -8   0  -4   19.34    1.46
  -9   0  -4    0.62    0.47
  12  -1  -4    0.55    0.44
  11  -1  -4    0.14    0.28
 -11   1   4    0.17    0.27
  10  -1  -4    2.49    0.58
  10  -1  -4    2.70    0.56
 -10   1   4    1.88    0.44
   9  -1  -4   34.35    1.67
   9  -1  -4   34.79    1.71
  -9   1   4   31.84    1.49
   8  -1  -4   13.06    0.93
   8  -1  -4   11.40    0.88
  -8   1   4   14.46    0.85
   7  -1  -4    3.79    0.48
   7  -1  -4    3.03    0.45
  -7   1   4    3.63    0.39
   6  -1  -4   13.97    0.89
   6  -1  -4   12.40    0.78
   6  -1  -4   14.01    0.60
  -6   1   4   14.12    0.74
   5  -1  -4   88.38    2.61
   5  -1  -4   84.85    2.76
   5  -1  -4   83.28    2.37
  -5   1   4   83.63    2.49
   4  -1  -4    0.34    0.14
   4  -1  -4    0.63    0.24
   4  -1  -4    0.66    0.18
  -4   1   4    0.66    0.19
   3  -1  -4    6.93    0.53
   3  -1  -4    6.66    0.44
   3  -1  -4    7.13    0.47
   3  -1  -4    7.11    0.39
  -3   1   4    6.47    0.44
   2  -1  -4    1.33    0.21
   2  -1  -4    1.08    0.24
   2  -1  -4    1.06    0.12
   2  -1  -4    1.16    0.25
   1  -1  -4   23.30    0.98
   1  -1  -4   24.03    0.97
   1  -1  -4   22.92    1.02
   0  -1  -4   11.86    0.60
   0  -1  -4   12.56    0.73
   0  -1  -4   11.25    0.67
  -1  -1  -4   57.57    1.73
  -1  -1  -4   57.18    2.00
  -1  -1  -4   56.17    1.99
   1   1   4   59.29    1.56
  -2  -1  -4    4.54    0.48
  -2  -1  -4    4.86    0.51
  -2  -1  -4    5.13    0.33
   2   1   4    5.51    0.35
  -3  -1  -4    9.65    0.75
  -3  -1  -4    7.54    0.63
   3   1   4    9.72    0.54
  -4  -1  -4    1.31    0.38
  -4  -1  -4    1.93    0.38
   4   1   4    1.80    0.29
  -5  -1  -4   64.86    2.35
  -5  -1  -4   68.00    2.64
  -6  -1  -4    0.40    0.24
  -6  -1  -4    0.05    0.27
  -7  -1  -4    9.87    1.01
  -8  -1  -4    4.61    0.89
  -9  -1  -4    3.27    0.78
  12  -2  -4    8.60    1.04
  11  -2  -4    3.31    0.72
 -11   2   4    1.71    0.47
  10  -2  -4    1.44    0.47
  10  -2  -4    0.49    0.34
 -10   2   4    0.90    0.35
   9  -2  -4    0.13    0.22
   9  -2  -4    0.05    0.21
  -9   2   4    0.18    0.19
   8  -2  -4   27.43    1.43
   8  -2  -4   26.79    1.45
  -8   2   4   29.57    1.33
   7  -2  -4    7.86    0.67
   7  -2  -4    8.14    0.74
  -7   2   4    7.52    0.60
   6  -2  -4   90.30    2.81
   6  -2  -4   88.21    2.53
   6  -2  -4   85.49    2.96
  -6   2   4   87.41    2.71
   5  -2  -4    2.08    0.35
   5  -2  -4    1.89    0.26
   5  -2  -4    1.83    0.27
  -5   2   4    1.24    0.26
   4  -2  -4   40.18    1.61
   4  -2  -4   39.81    1.41
   4  -2  -4   39.52    1.35
  -4   2   4   40.71    1.46
   3  -2  -4    0.39    0.11
   3  -2  -4    0.53    0.18
   3  -2  -4    0.10    0.13
   3  -2  -4    0.15    0.14
  -3   2   4    0.27    0.15
   2  -2  -4   23.97    1.10
   2  -2  -4   25.18    1.08
   2  -2  -4   25.74    0.73
   2  -2  -4   23.39    1.08
   1  -2  -4    0.64    0.22
   1  -2  -4    0.52    0.18
   1  -2  -4    0.54    0.20
   0  -2  -4  126.72    3.73
   0  -2  -4  124.83    3.54
   0  -2  -4  130.30    3.75
  -1  -2  -4    0.10    0.16
  -1  -2  -4    0.22    0.14
  -1  -2  -4    0.37    0.21
  -2  -2  -4   70.68    2.08
  -2  -2  -4   65.85    2.36
  -2  -2  -4   69.73    2.46
  -3  -2  -4    1.05    0.30
  -3  -2  -4    0.99    0.35
  -4  -2  -4   27.32    1.36
  -4  -2  -4   27.03    1.49
  -5  -2  -4    4.54    0.68
  -5  -2  -4    5.52    0.63
  -6  -2  -4    9.07    0.93
  -7  -2  -4    1.28    0.50
  -8  -2  -4    3.93    0.82
  12  -3  -4    7.88    0.98
 -12   3   4    6.13    0.81
  11  -3  -4    1.19    0.50
  11  -3  -4    0.98    0.42
 -11   3   4    0.50    0.34
  10  -3  -4    0.32    0.30
  10  -3  -4    0.66    0.36
 -10   3   4    0.70    0.31
   9  -3  -4    4.38    0.63
   9  -3  -4    3.58    0.59
  -9   3   4    3.79    0.53
   8  -3  -4   32.76    1.57
   8  -3  -4   31.51    1.63
  -8   3   4   29.77    1.45
   7  -3  -4   20.54    1.25
   7  -3  -4   22.72    1.19
   7  -3  -4   23.33    1.10
  -7   3   4   21.43    1.14
   6  -3  -4   32.71    1.38
   6  -3  -4   32.96    1.58
   6  -3  -4   31.94    1.28
  -6   3   4   34.17    1.42
   5  -3  -4   64.87    2.43
   5  -3  -4   68.23    2.16
   5  -3  -4   66.64    2.18
  -5   3   4   69.13    2.29
   4  -3  -4    0.56    0.20
   4  -3  -4    0.62    0.17
   4  -3  -4    0.24    0.18
  -4   3   4    0.50    0.20
   3  -3  -4   69.01    2.25
   3  -3  -4   64.82    2.20
   3  -3  -4   63.69    1.85
   3  -3  -4   63.21    2.29
  -3   3   4   69.23    2.26
   2  -3  -4    0.96    0.12
   2  -3  -4    0.62    0.22
   2  -3  -4    1.05    0.28
   2  -3  -4    0.73    0.23
  -2   3   4    0.94    0.28
   1  -3  -4    3.86    0.44
   1  -3  -4    4.27    0.46
   1  -3  -4    4.42    0.47
   0  -3  -4   21.71    1.12
   0  -3  -4   21.33    1.02
   0  -3  -4   21.24    1.11
  -1  -3  -4   21.72    1.01
  -1  -3  -4   24.17    1.25
  -1  -3  -4   21.87    1.17
  -2  -3  -4    1.71    0.44
  -2  -3  -4    1.71    0.27
  -2  -3  -4    1.63    0.39
  -3  -3  -4   37.05    1.68
  -3  -3  -4   43.17    1.90
  -4  -3  -4    0.02    0.20
  -4  -3  -4   -0.14    0.19
  -5  -3  -4    6.92    0.81
  -5  -3  -4    5.88    0.68
  -6  -3  -4    0.94    0.45
  -7  -3  -4    7.51    0.97
  12  -4  -4    1.11    0.48
 -12   4   4    1.03    0.46
  11  -4  -4    0.18    0.31
  11  -4  -4    0.39    0.34
 -11   4   4    0.57    0.34
  10  -4  -4   30.64    1.72
  10  -4  -4   28.54    1.70
 -10   4   4   28.58    1.57
   9  -4  -4   -0.05    0.22
   9  -4  -4    0.14    0.24
  -9   4   4    0.18    0.22
   8  -4  -4   48.78    2.22
   8  -4  -4   50.26    2.08
  -8   4   4   49.72    2.05
   7  -4  -4    0.61    0.25
   7  -4  -4    0.95    0.34
   7  -4  -4    0.24    0.19
  -7   4   4    0.73    0.29
   6  -4  -4   43.47    1.67
   6  -4  -4   42.15    1.93
   6  -4  -4   41.72    1.63
  -6   4   4   42.47    1.76
   4  -4  -4   26.06    1.02
   4  -4  -4   27.74    1.40
   4  -4  -4   26.46    1.25
  -4   4   4   25.53    1.26
   3  -4  -4    0.12    0.17
   3  -4  -4    0.09    0.13
   3  -4  -4    0.51    0.24
   3  -4  -4    0.13    0.10
  -3   4   4    0.05    0.13
   2  -4  -4   15.87    0.98
   2  -4  -4   16.84    1.00
   2  -4  -4   17.75    1.01
  -2   4   4   15.32    0.96
   1  -4  -4    0.86    0.29
   1  -4  -4    0.60    0.25
   1  -4  -4    0.73    0.30
   0  -4  -4    0.95    0.28
   0  -4  -4    1.45    0.37
   0  -4  -4    1.16    0.32
  -1  -4  -4    1.58    0.39
  -1  -4  -4    2.33    0.36
  -1  -4  -4    2.22    0.48
  -2  -4  -4    8.28    0.78
  -2  -4  -4   10.38    0.89
  -3  -4  -4    0.18    0.23
  -3  -4  -4    0.11    0.20
  -4  -4  -4   59.10    2.40
  -4  -4  -4   56.02    2.53
  -5  -4  -4    1.30    0.49
  -5  -4  -4    1.17    0.41
  -6  -4  -4    5.68    0.85
  -7  -4  -4    1.99    0.60
  12  -5  -4   -0.14    0.33
 -12   5   4    0.08    0.31
  11  -5  -4    5.29    0.85
  11  -5  -4    5.75    0.88
 -11   5   4    3.92    0.74
  10  -5  -4    5.71    0.76
  10  -5  -4    4.54    0.77
 -10   5   4    6.17    0.75
   9  -5  -4    6.05    0.81
   9  -5  -4    4.88    0.69
  -9   5   4    6.31    0.72
   8  -5  -4    0.02    0.17
   8  -5  -4   -0.10    0.21
  -8   5   4    0.19    0.23
   7  -5  -4   17.56    1.05
   7  -5  -4   16.48    1.23
   7  -5  -4   17.81    1.01
  -7   5   4   17.55    1.12
   6  -5  -4    0.54    0.23
   6  -5  -4    1.32    0.43
   6  -5  -4    1.24    0.33
  -6   5   4    1.33    0.37
   5  -5  -4   21.21    1.02
   5  -5  -4   22.66    1.21
   5  -5  -4   24.36    1.39
  -5   5   4   21.44    1.22
   4  -5  -4    1.02    0.34
   3  -5  -4    8.88    0.76
   3  -5  -4    7.89    0.76
   3  -5  -4   10.21    0.81
  -3   5   4   10.01    0.79
   2  -5  -4   32.47    1.59
   2  -5  -4   34.39    1.62
   2  -5  -4   35.93    1.65
  -2   5   4   34.91    1.63
   1  -5  -4    0.20    0.19
   1  -5  -4    0.03    0.15
   1  -5  -4    0.04    0.19
   0  -5  -4    3.20    0.49
   0  -5  -4    3.68    0.55
   0  -5  -4    4.01    0.57
  -1  -5  -4   13.14    1.01
  -1  -5  -4   13.14    0.90
  -1  -5  -4   12.96    1.02
  -2  -5  -4   -0.10    0.20
  -2  -5  -4    0.12    0.23
  -3  -5  -4   49.93    2.34
  -3  -5  -4   51.99    2.28
  -4  -5  -4    0.32    0.28
  -4  -5  -4    0.13    0.29
  -5  -5  -4   10.88    1.13
  -5  -5  -4   13.90    1.13
  -6  -5  -4    1.06    0.54
  11  -6  -4   -0.30    0.28
  11  -6  -4    0.36    0.37
 -11   6   4    0.27    0.33
  10  -6  -4    5.81    0.79
  10  -6  -4    5.13    0.84
 -10   6   4    6.37    0.82
   9  -6  -4   -0.15    0.24
   9  -6  -4    0.13    0.32
  -9   6   4   -0.01    0.24
   8  -6  -4    5.16    0.80
   8  -6  -4    4.67    0.63
  -8   6   4    5.28    0.67
   7  -6  -4    0.70    0.30
   7  -6  -4    0.97    0.46
   7  -6  -4    0.40    0.27
  -7   6   4    1.03    0.37
   6  -6  -4    9.01    0.94
   6  -6  -4    8.20    0.76
   6  -6  -4    7.76    0.67
  -6   6   4    8.28    0.80
   5  -6  -4    0.74    0.35
   5  -6  -4    0.69    0.31
  -5   6   4    0.38    0.26
   4  -6  -4   57.23    2.41
   4  -6  -4   54.50    2.23
  -4   6   4   50.37    2.21
   3  -6  -4    0.79    0.32
   3  -6  -4    0.62    0.30
   3  -6  -4    0.06    0.21
  -3   6   4    1.00    0.36
   2  -6  -4   15.69    1.11
   2  -6  -4   14.43    1.06
   2  -6  -4   15.90    1.10
  -2   6   4   12.29    0.99
   1  -6  -4    0.22    0.23
   1  -6  -4    0.67    0.33
   1  -6  -4    0.70    0.34
  -1   6   4    0.66    0.31
   0  -6  -4    5.54    0.72
   0  -6  -4    7.15    0.79
   0  -6  -4    6.25    0.70
  -1  -6  -4    0.03    0.22
  -1  -6  -4   -0.06    0.22
  -1  -6  -4    0.18    0.24
  -2  -6  -4    9.51    0.94
  -2  -6  -4    7.42    0.88
  -3  -6  -4    5.98    0.80
  -3  -6  -4    5.69    0.82
  -4  -6  -4    9.33    1.01
  -4  -6  -4    8.86    1.03
  -5  -6  -4    0.09    0.33
  -5  -6  -4    0.16    0.41
  11  -7  -4   17.65    1.44
  11  -7  -4   17.86    1.54
 -11   7   4   16.66    1.37
  10  -7  -4    0.46    0.35
  10  -7  -4    0.41    0.43
 -10   7   4    0.25    0.35
   9  -7  -4    4.32    0.66
   9  -7  -4    3.02    0.74
  -9   7   4    3.01    0.68
   8  -7  -4    1.22    0.43
   8  -7  -4    1.59    0.56
  -8   7   4    1.30    0.46
   7  -7  -4    4.18    0.63
   7  -7  -4    4.27    0.75
  -7   7   4    4.50    0.66
   6  -7  -4    0.51    0.38
   6  -7  -4    0.54    0.32
  -6   7   4    0.49    0.31
   5  -7  -4   21.03    1.33
   5  -7  -4   20.40    1.44
  -5   7   4   20.96    1.36
   4  -7  -4   -0.09    0.22
   4  -7  -4   -0.07    0.24
  -4   7   4   -0.09    0.15
   3  -7  -4    7.22    0.80
   3  -7  -4    6.32    0.82
   3  -7  -4    5.74    0.78
  -3   7   4    6.47    0.77
   2  -7  -4    1.52    0.48
   2  -7  -4    2.04    0.51
   2  -7  -4    1.82    0.50
  -2   7   4    1.50    0.46
   1  -7  -4   37.50    1.92
   1  -7  -4   32.63    1.83
   1  -7  -4   33.60    1.78
  -1   7   4   34.92    1.86
   0  -7  -4    0.04    0.30
   0  -7  -4   -0.04    0.26
   0  -7  -4   -0.08    0.20
   0   7   4    0.18    0.26
  -1  -7  -4    2.72    0.65
  -1  -7  -4    1.57    0.52
  -2  -7  -4   -0.06    0.33
  -2  -7  -4    0.03    0.31
  -3  -7  -4   17.02    1.39
  -3  -7  -4   17.45    1.39
  -4  -7  -4    0.74    0.49
  -4  -7  -4    0.02    0.37
  10  -8  -4    3.58    0.86
 -10   8   4    1.99    0.61
   9  -8  -4   -0.03    0.33
  -9   8   4   -0.17    0.25
   8  -8  -4    6.09    0.95
  -8   8   4    6.16    0.84
   7  -8  -4    0.19    0.30
   7  -8  -4    0.10    0.33
  -7   8   4   -0.22    0.26
   6  -8  -4   11.87    1.18
   6  -8  -4    9.21    0.95
  -6   8   4   10.84    1.04
   5  -8  -4    3.85    0.73
   5  -8  -4    3.55    0.80
  -5   8   4    2.55    0.60
   4  -8  -4   21.18    1.53
   4  -8  -4   22.95    1.49
  -4   8   4   20.50    1.43
   3  -8  -4    2.53    0.65
   3  -8  -4    1.93    0.56
   3  -8  -4    2.18    0.58
  -3   8   4    2.73    0.65
   2  -8  -4   29.94    1.78
   2  -8  -4   28.41    1.74
   2  -8  -4   29.02    1.75
  -2   8   4   30.64    1.79
   1  -8  -4   -0.41    0.26
   1  -8  -4   -0.11    0.24
   1  -8  -4    0.12    0.32
  -1   8   4   -0.02    0.35
   0  -8  -4    7.56    0.97
   0  -8  -4    8.77    0.95
   0  -8  -4    7.61    0.96
   0   8   4    8.51    0.99
  -1  -8  -4    0.66    0.40
  -1  -8  -4   -0.46    0.28
   1   8   4   -0.30    0.29
  -2  -8  -4    8.97    1.07
  -2  -8  -4    5.17    0.96
   8  -9  -4    1.59    0.60
   8  -9  -4    1.58    0.59
  -8   9   4    1.95    0.58
   7  -9  -4    1.57    0.62
   7  -9  -4    2.68    0.67
  -7   9   4    2.01    0.60
   6  -9  -4    4.10    0.84
   6  -9  -4    4.90    0.78
  -6   9   4    3.61    0.75
   5  -9  -4    1.19    0.50
   5  -9  -4    1.05    0.51
  -5   9   4    1.12    0.49
   4  -9  -4    0.83    0.47
   4  -9  -4    0.91    0.44
  -4   9   4    0.79    0.41
   3  -9  -4    6.07    0.94
   3  -9  -4    5.20    0.85
  -3   9   4    5.33    0.82
   2  -9  -4   -0.07    0.35
   2  -9  -4    0.18    0.35
   2  -9  -4   -0.24    0.31
  -2   9   4    0.34    0.36
   1  -9  -4    3.61    0.81
   1  -9  -4    3.13    0.84
   1  -9  -4    3.13    0.73
  -1   9   4    3.57    0.84
   0  -9  -4    4.85    0.93
   0  -9  -4    2.27    0.69
   0   9   4    3.23    0.72
   6 -10  -4    3.29    0.83
   6 -10  -4    2.31    0.66
   5 -10  -4   -0.20    0.35
   5 -10  -4   -0.15    0.35
  -5  10   4   -0.15    0.30
   4 -10  -4    5.98    0.97
   4 -10  -4    7.29    1.01
  -4  10   4    4.79    0.91
   3 -10  -4    3.66    0.85
   3 -10  -4    2.82    0.75
  -3  10   4    3.20    0.79
   0  13  -5    7.32    0.98
   0 -13   5    5.42    0.91
   0 -13   5    6.30    1.04
  -1  13  -5    0.57    0.43
   1 -13   5    0.84    0.45
   1 -13   5    0.53    0.43
  -2  13  -5    3.43    0.81
   2 -13   5    1.76    0.63
   2 -13   5    1.60    0.64
  -3  13  -5    2.40    0.81
  -3  13  -5    1.30    0.53
   3 -13   5    1.02    0.48
   3 -13   5    1.65    0.69
   3  12  -5   23.34    1.63
  -3 -12   5   25.38    1.77
  -3 -12   5   23.96    1.88
   2  12  -5    0.28    0.34
  -2 -12   5    0.36    0.38
  -2 -12   5    0.23    0.34
   1  12  -5    1.67    0.60
  -1 -12   5    0.81    0.42
  -1 -12   5    1.58    0.62
   0  12  -5    0.45    0.42
   0 -12   5    0.28    0.33
   0 -12   5    0.58    0.40
  -1  12  -5   11.05    1.10
   1 -12   5   10.40    1.08
   1 -12   5    9.86    1.16
  -2  12  -5    0.02    0.24
  -2  12  -5   -0.01    0.29
   2 -12   5   -0.20    0.34
   2 -12   5    0.14    0.29
  -3  12  -5   11.90    1.15
  -3  12  -5   11.91    1.04
   3 -12   5   10.88    1.20
   3 -12   5   10.11    1.08
  -4  12  -5    0.25    0.32
  -4  12  -5    0.06    0.29
   4 -12   5    0.02    0.28
   4 -12   5    0.07    0.37
  -5  12  -5    1.25    0.48
  -5  12  -5    1.97    0.61
   5 -12   5    2.60    0.72
   5 -12   5    1.20    0.48
  -6  12  -5    0.25    0.39
  -6  12  -5    0.36    0.35
   6 -12   5   -0.03    0.27
   6 -12   5    0.29    0.38
   5  11  -5    0.78    0.52
  -5 -11   5    2.30    0.73
  -5 -11   5    1.41    0.61
   4  11  -5    9.86    1.16
   4  11  -5    7.76    0.91
  -4 -11   5    7.90    1.01
  -4 -11   5    8.67    1.13
   3  11  -5    0.07    0.28
  -3 -11   5    0.48    0.40
  -3 -11   5    0.03    0.32
   2  11  -5   53.88    2.43
  -2 -11   5   50.82    2.48
  -2 -11   5   47.76    2.58
   1  11  -5    1.27    0.47
  -1 -11   5    1.29    0.51
  -1 -11   5    2.12    0.59
   0  11  -5   22.53    1.49
   0 -11   5   24.92    1.58
   0 -11   5   22.41    1.66
  -1  11  -5    1.89    0.47
  -1  11  -5    3.72    0.74
   1 -11   5    1.19    0.46
   1 -11   5    2.07    0.66
  -2  11  -5   19.34    1.24
  -2  11  -5   20.69    1.43
   2 -11   5   19.31    1.38
   2 -11   5   18.19    1.47
  -3  11  -5    0.11    0.29
  -3  11  -5    0.01    0.22
   3 -11   5    0.50    0.38
   3 -11   5    0.01    0.24
  -4  11  -5    7.10    0.87
  -4  11  -5    7.09    0.82
   4 -11   5    6.27    0.84
   4 -11   5    8.42    1.00
  -5  11  -5    0.14    0.31
  -5  11  -5    0.13    0.28
   5 -11   5   -0.05    0.29
   5 -11   5    0.03    0.31
  -6  11  -5    0.93    0.43
  -6  11  -5    2.07    0.57
   6 -11   5    1.80    0.58
   6 -11   5    1.61    0.52
  -7  11  -5    1.52    0.54
  -7  11  -5    2.50    0.66
   7 -11   5    1.31    0.47
   6  10  -5    1.12    0.50
  -6 -10   5    0.73    0.50
   5  10  -5    0.70    0.43
  -5 -10   5    0.55    0.42
  -5 -10   5    1.12    0.48
   4  10  -5   12.57    1.04
   4  10  -5   13.06    1.27
  -4 -10   5   11.18    1.18
  -4 -10   5   11.84    1.15
   3  10  -5    8.53    0.88
  -3 -10   5   10.41    1.03
  -3 -10   5    8.36    1.01
   2  10  -5    3.88    0.63
  -2 -10   5    4.77    0.71
  -2 -10   5    4.86    0.78
   1  10  -5   11.98    1.02
  -1 -10   5   12.37    1.06
  -1 -10   5   12.28    1.15
   0  10  -5    0.33    0.26
   0  10  -5    0.04    0.23
   0 -10   5    0.08    0.29
   0 -10   5    0.20    0.23
  -1  10  -5    3.27    0.49
  -1  10  -5    3.04    0.62
   1 -10   5    2.38    0.54
   1 -10   5    2.70    0.61
  -2  10  -5    0.40    0.25
  -2  10  -5    0.50    0.30
   2 -10   5    0.32    0.25
   2 -10   5    0.42    0.32
  -3  10  -5   19.52    1.32
  -3  10  -5   20.09    1.25
   3 -10   5   18.98    1.32
   3 -10   5   17.47    1.33
  -4  10  -5    3.13    0.61
  -4  10  -5    2.14    0.56
   4 -10   5    1.93    0.50
   4 -10   5    2.54    0.61
  -5  10  -5    7.71    0.87
  -5  10  -5    8.72    0.92
   5 -10   5    8.05    0.92
   5 -10   5    8.53    0.93
  -6  10  -5    1.31    0.48
  -6  10  -5    2.16    0.57
   6 -10   5    2.00    0.60
  -7  10  -5    6.30    0.84
  -7  10  -5    7.35    0.94
   7 -10   5    7.76    0.99
  -8  10  -5   -0.09    0.35
   8 -10   5    0.35    0.39
   8   9  -5   16.56    1.44
   7   9  -5    0.09    0.34
  -7  -9   5    0.56    0.37
   6   9  -5    3.22    0.74
  -6  -9   5    2.45    0.67
   5   9  -5    0.16    0.27
   5   9  -5    0.34    0.26
  -5  -9   5    0.19    0.29
  -5  -9   5   -0.02    0.29
   4   9  -5    2.72    0.66
   4   9  -5    4.47    0.61
  -4  -9   5    3.45    0.67
  -4  -9   5    4.22    0.72
   3   9  -5    9.30    0.83
  -3  -9   5    7.26    0.84
  -3  -9   5    7.12    0.88
   2   9  -5    0.67    0.34
  -2  -9   5    0.59    0.31
  -2  -9   5    0.93    0.39
   1   9  -5    5.72    0.68
  -1  -9   5    5.44    0.68
  -1  -9   5    6.03    0.77
   0   9  -5    9.31    0.85
   0   9  -5    9.48    0.71
   0  -9   5    7.67    0.85
   0  -9   5    8.70    0.84
  -1   9  -5    1.07    0.32
  -1   9  -5    0.61    0.31
   1  -9   5    0.82    0.32
   1  -9   5    0.52    0.33
  -2   9  -5   12.62    0.90
  -2   9  -5   13.05    1.00
   2  -9   5   12.77    1.06
   2  -9   5   11.36    0.95
  -3   9  -5    0.53    0.30
  -3   9  -5    0.69    0.29
   3  -9   5    0.24    0.25
   3  -9   5    0.14    0.22
  -4   9  -5   27.10    1.54
  -4   9  -5   29.47    1.54
   4  -9   5   26.86    1.56
   4  -9   5   28.10    1.58
  -5   9  -5   23.01    1.42
  -5   9  -5   21.41    1.36
   5  -9   5   19.23    1.30
   5  -9   5   18.54    1.33
  -6   9  -5   16.57    1.21
  -6   9  -5   16.32    1.27
   6  -9   5   16.49    1.29
  -7   9  -5    3.04    0.64
  -7   9  -5    2.71    0.65
   7  -9   5    3.99    0.83
  -8   9  -5    1.93    0.55
   8  -9   5    2.28    0.61
   9   8  -5    5.25    0.96
   8   8  -5    0.51    0.37
   8   8  -5    0.25    0.45
   7   8  -5    1.99    0.60
   6   8  -5    4.67    0.76
  -6  -8   5    3.23    0.71
   5   8  -5   32.36    1.81
   5   8  -5   29.79    1.49
  -5  -8   5   30.05    1.80
  -5  -8   5   29.83    1.73
   4   8  -5    0.32    0.22
   4   8  -5    0.39    0.29
  -4  -8   5    0.58    0.32
  -4  -8   5    0.25    0.31
   3   8  -5   14.40    0.98
  -3  -8   5   14.75    1.10
  -3  -8   5   13.78    1.13
   2   8  -5   11.58    0.86
  -2  -8   5   11.25    0.93
  -2  -8   5    8.41    0.86
   1   8  -5   21.51    1.02
   1   8  -5   21.84    1.24
  -1  -8   5   22.56    1.31
  -1  -8   5   23.71    1.41
   0   8  -5    8.81    0.64
   0   8  -5    9.60    0.80
   0  -8   5    8.66    0.85
   0  -8   5   10.69    0.86
  -1   8  -5   49.40    2.03
  -1   8  -5   45.51    1.78
   1  -8   5   50.93    2.07
   1  -8   5   45.85    2.08
  -2   8  -5    3.37    0.45
  -2   8  -5    3.98    0.55
   2  -8   5    3.29    0.53
   2  -8   5    3.83    0.55
  -3   8  -5    5.42    0.59
  -3   8  -5    7.21    0.72
   3  -8   5    6.32    0.69
   3  -8   5    6.41    0.70
  -4   8  -5   18.08    1.20
  -4   8  -5   18.89    1.18
   4  -8   5   17.96    1.16
   4  -8   5   18.74    1.22
  -5   8  -5   19.04    1.23
  -5   8  -5   20.04    1.28
   5  -8   5   17.72    1.15
   5  -8   5   17.97    1.26
  -6   8  -5    6.22    0.73
  -6   8  -5    5.45    0.75
   6  -8   5    5.89    0.78
  -7   8  -5    1.13    0.46
  -7   8  -5    1.50    0.47
   7  -8   5    1.57    0.51
  -8   8  -5    0.35    0.36
   8  -8   5   -0.32    0.25
  -9   8  -5    7.84    1.03
   9  -8   5   10.23    1.13
   9   7  -5    0.43    0.39
   8   7  -5   15.27    1.29
   8   7  -5   17.38    1.33
   7   7  -5    8.68    0.92
   7   7  -5    9.41    0.98
   6   7  -5   81.72    3.11
  -6  -7   5   73.08    3.07
   5   7  -5    1.74    0.50
   5   7  -5    1.21    0.32
  -5  -7   5    1.10    0.41
  -5  -7   5    1.02    0.39
   4   7  -5  109.45    3.42
   4   7  -5  108.18    3.76
  -4  -7   5  104.86    3.69
  -4  -7   5  111.26    3.82
   3   7  -5   13.87    1.05
   3   7  -5   12.34    0.85
  -3  -7   5   13.67    1.00
  -3  -7   5   13.80    1.06
   2   7  -5   60.60    2.19
   2   7  -5   57.15    1.82
  -2  -7   5   55.44    2.28
  -2  -7   5   58.44    2.38
   1   7  -5    9.40    0.74
   1   7  -5   11.23    0.62
  -1  -7   5    9.10    0.77
  -1  -7   5    9.96    0.84
   0   7  -5   50.58    1.96
   0   7  -5   48.22    1.68
   0  -7   5   48.97    1.97
   0  -7   5   45.53    2.01
  -1   7  -5    0.07    0.13
  -1   7  -5    0.13    0.16
   1  -7   5    0.25    0.20
   1  -7   5    0.36    0.22
  -2   7  -5   26.18    1.23
  -2   7  -5   26.22    1.35
   2  -7   5   26.85    1.37
   2  -7   5   25.34    1.34
  -3   7  -5    9.87    0.75
  -3   7  -5    8.07    0.75
   3  -7   5    8.77    0.74
   3  -7   5    9.43    0.79
  -4   7  -5   19.06    1.14
  -4   7  -5   18.61    1.15
   4  -7   5   17.83    1.07
   4  -7   5   19.21    1.20
  -5   7  -5    0.37    0.25
  -5   7  -5    0.59    0.31
   5  -7   5    0.61    0.32
  -6   7  -5    6.80    0.72
  -6   7  -5    6.16    0.75
   6  -7   5    5.47    0.71
  -7   7  -5    0.14    0.28
  -7   7  -5    0.51    0.35
   7  -7   5    0.23    0.28
  -8   7  -5   32.95    1.97
   8  -7   5   40.45    2.11
  -9   7  -5    0.13    0.34
   9  -7   5    0.07    0.32
  10   6  -5    0.14    0.36
   9   6  -5    3.72    0.76
   8   6  -5    1.97    0.55
   8   6  -5    2.37    0.59
   7   6  -5    0.79    0.35
   7   6  -5    1.01    0.39
   6   6  -5    0.24    0.28
   5   6  -5   74.03    2.95
   5   6  -5   82.63    2.62
  -5  -6   5   78.56    3.04
  -5  -6   5   88.84    3.09
   4   6  -5    3.34    0.41
   4   6  -5    3.86    0.55
  -4  -6   5    3.41    0.51
  -4  -6   5    2.90    0.59
   3   6  -5    2.81    0.38
   3   6  -5    2.71    0.45
  -3  -6   5    2.92    0.47
   2   6  -5    8.91    0.46
   2   6  -5    6.20    0.57
  -2  -6   5    8.19    0.70
  -2  -6   5    7.93    0.73
   1   6  -5   37.33    1.27
   1   6  -5   36.38    1.53
  -1  -6   5   38.80    1.63
  -1  -6   5   37.38    1.67
   0   6  -5    1.67    0.25
   0   6  -5    1.91    0.39
   0  -6   5    2.36    0.36
   0  -6   5    2.13    0.44
  -1   6  -5   26.69    1.11
  -1   6  -5   23.35    1.21
   1  -6   5   25.17    1.24
   1  -6   5   24.73    1.25
  -2   6  -5    6.16    0.54
  -2   6  -5    6.34    0.61
   2  -6   5    6.29    0.58
   2  -6   5    6.11    0.58
  -3   6  -5   26.45    1.28
  -3   6  -5   25.26    1.31
   3  -6   5   26.39    1.25
   3  -6   5   24.88    1.30
  -4   6  -5    0.78    0.30
  -4   6  -5    0.76    0.29
   4  -6   5    1.23    0.29
   4  -6   5    0.81    0.30
  -5   6  -5   25.76    1.34
  -5   6  -5   24.29    1.37
   5  -6   5   24.75    1.39
  -6   6  -5    0.00    0.24
  -6   6  -5    0.01    0.21
   6  -6   5    0.16    0.23
  -9   6  -5   11.51    1.21
   9  -6   5   15.50    1.33
  11   5  -5    6.63    0.98
  10   5  -5    8.17    0.95
   9   5  -5    7.47    0.87
   9   5  -5    8.22    0.91
   8   5  -5    0.11    0.23
   8   5  -5   -0.04    0.20
   7   5  -5   -0.12    0.18
   7   5  -5    0.22    0.25
   6   5  -5   57.36    2.35
   5   5  -5    1.76    0.33
   5   5  -5    2.02    0.49
  -5  -5   5    1.68    0.42
   4   5  -5   33.13    1.58
   4   5  -5   31.62    1.29
  -4  -5   5   30.15    1.49
  -4  -5   5   34.94    1.63
   3   5  -5   10.83    0.82
   3   5  -5   13.20    0.75
   3   5  -5   13.12    0.48
  -3  -5   5   13.07    0.87
  -3  -5   5   12.68    0.89
   2   5  -5   55.55    1.94
   2   5  -5   56.09    1.57
   2   5  -5   56.67    2.12
  -2  -5   5   54.70    2.06
  -2  -5   5   55.93    2.12
   1   5  -5    0.02    0.18
   1   5  -5    0.02    0.09
   1   5  -5    0.08    0.14
  -1  -5   5   -0.01    0.12
  -1  -5   5    0.13    0.15
   0   5  -5   52.68    1.67
   0   5  -5   52.55    1.91
   0  -5   5   50.78    1.92
   0  -5   5   53.06    1.91
  -1   5  -5   19.20    1.02
  -1   5  -5   19.30    0.90
   1  -5   5   19.88    1.02
   1  -5   5   20.07    1.02
  -2   5  -5    5.51    0.55
  -2   5  -5    7.05    0.56
   2  -5   5    6.35    0.53
   2  -5   5    8.91    0.65
  -3   5  -5    2.70    0.40
  -3   5  -5    1.72    0.37
   3  -5   5    1.98    0.40
   3  -5   5    2.02    0.31
  -4   5  -5   29.02    1.42
  -4   5  -5   27.80    1.37
   4  -5   5   29.35    1.41
  -5   5  -5    0.29    0.23
  -5   5  -5    0.11    0.18
   5  -5   5    0.03    0.18
  -6   5  -5    2.21    0.48
  -6   5  -5    3.16    0.61
   6  -5   5    4.04    0.59
  -7   5  -5   49.21    2.10
  -7   5  -5   49.76    2.32
   7  -5   5   53.85    2.31
  -8   5  -5   16.11    1.30
   8  -5   5   16.70    1.26
  -9   5  -5    5.16    0.96
   9  -5   5    4.97    0.80
  11   4  -5    2.93    0.69
  10   4  -5    0.83    0.42
   9   4  -5    1.68    0.51
   9   4  -5    1.46    0.45
   8   4  -5   31.84    1.70
   8   4  -5   34.91    1.77
   7   4  -5    9.00    0.83
   7   4  -5   10.06    0.87
   6   4  -5    9.74    0.82
   6   4  -5   11.51    0.85
   5   4  -5    6.01    0.45
   5   4  -5    6.69    0.64
  -5  -4   5    5.93    0.32
   4   4  -5    0.17    0.13
   4   4  -5    0.40    0.21
  -4  -4   5    0.24    0.18
   3   4  -5   34.09    1.55
   3   4  -5   39.18    1.42
  -3  -4   5   40.20    1.65
  -3  -4   5   38.48    1.57
   2   4  -5    9.46    0.69
   2   4  -5    8.94    0.59
   2   4  -5    9.68    0.35
  -2  -4   5    7.87    0.64
  -2  -4   5    7.94    0.61
   1   4  -5    6.12    0.35
   1   4  -5    5.52    0.48
   1   4  -5    5.93    0.52
  -1  -4   5    5.11    0.50
  -1  -4   5    6.38    0.51
   0   4  -5   23.39    0.91
   0   4  -5   21.97    1.06
   0   4  -5   24.68    1.10
   0  -4   5   24.45    1.11
   0  -4   5   24.47    1.07
  -1   4  -5    1.82    0.35
  -1   4  -5    1.82    0.26
  -1   4  -5    2.05    0.29
   1  -4   5    2.16    0.31
   1  -4   5    1.85    0.29
  -2   4  -5    7.29    0.61
  -2   4  -5    7.78    0.54
  -2   4  -5    7.92    0.59
   2  -4   5    8.51    0.61
   2  -4   5    8.63    0.56
  -3   4  -5  119.12    3.53
  -3   4  -5  111.65    3.19
  -3   4  -5  110.97    3.48
   3  -4   5  114.39    3.45
   3  -4   5  113.93    3.21
  -4   4  -5    0.65    0.27
  -4   4  -5    0.44    0.22
   4  -4   5    0.61    0.26
  -5   4  -5   44.98    1.97
  -5   4  -5   47.41    1.91
   5  -4   5   45.51    1.91
  -6   4  -5   12.07    0.90
  -6   4  -5   14.80    1.08
   6  -4   5   13.35    0.98
  -7   4  -5   28.52    1.71
   7  -4   5   32.47    1.68
  -8   4  -5   10.69    1.07
   8  -4   5    9.75    0.98
  -9   4  -5    2.28    0.67
   9  -4   5    2.71    0.66
  12   3  -5    2.55    0.71
  11   3  -5   -0.13    0.26
  10   3  -5    9.08    0.98
  10   3  -5   10.32    1.23
   9   3  -5    2.75    0.56
   9   3  -5    3.23    0.67
   8   3  -5    3.27    0.54
   8   3  -5    3.07    0.50
   7   3  -5    0.75    0.29
   7   3  -5    1.15    0.37
   6   3  -5   69.17    2.48
   6   3  -5   68.08    2.52
  -6  -3   5   68.35    1.94
   5   3  -5   17.10    1.03
   5   3  -5   17.25    0.76
   4   3  -5  106.61    3.41
   4   3  -5  112.19    3.11
  -4  -3   5  111.56    3.38
   3   3  -5   11.51    0.75
   3   3  -5   10.20    0.61
  -3  -3   5   11.67    0.72
   2   3  -5  197.06    5.30
   2   3  -5  201.11    5.44
   2   3  -5  207.66    4.85
  -2  -3   5  192.57    5.32
   1   3  -5    8.67    0.41
   1   3  -5    7.87    0.56
   1   3  -5    7.37    0.54
  -1  -3   5    6.96    0.50
   0   3  -5   88.93    2.75
   0   3  -5   92.49    2.68
   0   3  -5   89.82    2.54
   0  -3   5   87.30    2.62
  -1   3  -5   18.19    0.82
  -1   3  -5   18.55    0.93
  -1   3  -5   16.84    0.83
   1  -3   5   17.59    0.83
  -2   3  -5   22.65    0.91
  -2   3  -5   23.48    1.09
  -2   3  -5   24.82    1.15
   2  -3   5   23.16    1.04
  -3   3  -5    0.37    0.13
  -3   3  -5    0.35    0.20
  -3   3  -5   -0.09    0.14
   3  -3   5    0.25    0.14
  -4   3  -5   57.43    2.22
  -4   3  -5   59.34    2.15
   4  -3   5   56.16    2.06
  -5   3  -5    8.03    0.78
  -5   3  -5    6.18    0.62
   5  -3   5    6.32    0.61
  -6   3  -5    5.00    0.58
  -6   3  -5    6.40    0.75
   6  -3   5    4.61    0.60
  -7   3  -5    8.69    0.94
   7  -3   5    9.16    0.85
  -8   3  -5   12.56    1.17
   8  -3   5   12.73    1.06
  -9   3  -5   -0.07    0.36
   9  -3   5   -0.04    0.30
  12   2  -5    2.50    0.69
  11   2  -5   23.11    1.58
  10   2  -5    8.51    0.86
  10   2  -5    7.99    0.89
   9   2  -5    8.01    0.84
   9   2  -5    7.17    0.77
   8   2  -5    2.48    0.50
   8   2  -5    3.07    0.50
   7   2  -5   24.50    1.33
   7   2  -5   22.33    1.25
  -7  -2   5   25.00    0.96
   6   2  -5    3.73    0.29
   6   2  -5    3.58    0.47
   6   2  -5    3.24    0.43
   5   2  -5    1.41    0.35
   5   2  -5    1.43    0.32
   5   2  -5    1.75    0.22
  -5  -2   5    1.21    0.14
   4   2  -5   12.94    0.65
   4   2  -5   12.63    0.81
   3   2  -5  484.90   12.11
   3   2  -5  498.45   12.37
  -3  -2   5  489.86   12.19
   2   2  -5   46.72    1.69
   2   2  -5   49.44    1.34
   2   2  -5   46.50    1.63
  -2  -2   5   45.94    1.57
   1   2  -5   11.39    0.69
   1   2  -5   11.76    0.55
   1   2  -5   13.74    0.71
  -1  -2   5   12.62    0.62
   0   2  -5    5.48    0.42
   0   2  -5    6.00    0.50
   0   2  -5    6.47    0.43
   0  -2   5    5.71    0.39
  -1   2  -5    1.13    0.25
  -1   2  -5    1.13    0.21
  -1   2  -5    1.61    0.34
   1  -2   5    1.03    0.21
  -2   2  -5    1.65    0.20
  -2   2  -5    2.21    0.39
  -2   2  -5    1.61    0.34
   2  -2   5    1.49    0.24
  -3   2  -5   31.04    1.37
  -3   2  -5   32.10    1.43
   3  -2   5   30.32    1.25
  -4   2  -5   23.67    1.28
  -4   2  -5   23.29    1.19
   4  -2   5   22.84    1.10
  -5   2  -5   12.20    0.85
  -5   2  -5   12.78    0.98
   5  -2   5   11.12    0.80
  -6   2  -5    0.17    0.25
  -6   2  -5    0.47    0.29
   6  -2   5    0.13    0.22
  -7   2  -5   30.13    1.72
   7  -2   5   26.77    1.48
  -8   2  -5    0.90    0.45
  -9   2  -5    7.94    1.03
  12   1  -5    7.88    0.98
  11   1  -5    0.08    0.29
  10   1  -5    3.09    0.62
  10   1  -5    4.02    0.75
   9   1  -5   30.68    1.60
   9   1  -5   30.74    1.65
   8   1  -5   46.72    1.98
   8   1  -5   42.67    1.93
  -8  -1   5   44.83    1.60
   7   1  -5    3.30    0.46
   7   1  -5    2.91    0.45
  -7  -1   5    3.75    0.35
   6   1  -5   32.15    1.52
   6   1  -5   35.47    1.12
   6   1  -5   35.13    1.47
  -6  -1   5   33.24    1.15
   5   1  -5    1.42    0.21
   5   1  -5    1.52    0.37
   5   1  -5    1.02    0.26
  -5  -1   5    1.29    0.17
   4   1  -5  111.18    3.36
   4   1  -5  114.55    3.07
   4   1  -5  101.89    3.11
  -4  -1   5  110.60    2.84
   3   1  -5    1.25    0.16
   3   1  -5    0.99    0.22
   3   1  -5    1.38    0.31
  -3  -1   5    1.55    0.17
   2   1  -5   60.48    2.00
   2   1  -5   63.80    1.80
   2   1  -5   62.66    2.06
  -2  -1   5   62.71    1.85
   1   1  -5    1.56    0.22
   1   1  -5    1.65    0.33
   1   1  -5    1.44    0.25
  -1  -1   5    1.67    0.20
   0   1  -5    0.04    0.09
   0   1  -5    0.20    0.12
   0   1  -5    0.05    0.13
   0  -1   5    0.09    0.08
  -1   1  -5   32.66    1.36
  -1   1  -5   35.31    1.12
   1  -1   5   29.80    1.08
  -2   1  -5   50.01    1.45
  -2   1  -5   50.21    1.88
  -2   1  -5   49.37    1.88
   2  -1   5   53.94    1.66
  -3   1  -5   15.38    0.95
  -3   1  -5   16.86    1.00
   3  -1   5   16.20    0.80
  -4   1  -5    4.75    0.53
  -4   1  -5    5.47    0.62
   4  -1   5    5.38    0.50
  -5   1  -5    0.13    0.21
  -5   1  -5    0.22    0.21
   5  -1   5    0.20    0.17
  -6   1  -5   31.31    1.49
  -6   1  -5   30.50    1.70
  -7   1  -5    1.83    0.55
  -8   1  -5    4.99    0.81
  -9   1  -5    0.33    0.42
  12   0  -5   -0.23    0.26
  11   0  -5   17.69    1.26
  11   0  -5   18.93    1.38
  10   0  -5    3.81    0.62
  10   0  -5    4.18    0.75
   9   0  -5    0.11    0.23
   9   0  -5    0.34    0.26
  -9   0   5    0.24    0.18
   8   0  -5   16.74    1.10
   8   0  -5   18.44    1.17
  -8   0   5   17.65    0.91
   7   0  -5   42.55    1.84
   7   0  -5   39.32    1.72
  -7   0   5   42.97    1.50
   6   0  -5   12.63    0.78
   6   0  -5   10.77    0.81
   6   0  -5   10.93    0.55
  -6   0   5   10.51    0.59
   5   0  -5    0.13    0.11
   5   0  -5    0.05    0.14
   5   0  -5   -0.06    0.09
  -5   0   5    0.07    0.09
   4   0  -5    8.34    0.52
   4   0  -5    9.38    0.54
   4   0  -5    7.11    0.60
  -4   0   5    8.34    0.47
   3   0  -5    7.67    0.46
   3   0  -5    7.61    0.52
   3   0  -5    7.79    0.44
   3   0  -5    7.23    0.58
  -3   0   5    7.15    0.44
   2   0  -5    3.84    0.39
   2   0  -5    4.48    0.43
   2   0  -5    3.70    0.33
   1   0  -5    2.06    0.31
   1   0  -5    1.67    0.27
   1   0  -5    1.34    0.28
  -1   0   5    1.65    0.15
   0   0  -5    0.26    0.17
   0   0  -5    0.29    0.15
   0   0  -5    0.16    0.12
   0   0   5    0.32    0.08
  -1   0  -5    1.80    0.23
  -1   0  -5    1.78    0.37
  -1   0  -5    2.14    0.33
   1   0   5    2.23    0.21
  -2   0  -5    1.09    0.16
  -2   0  -5    0.25    0.18
  -2   0  -5    0.80    0.29
   2   0   5    0.65    0.16
  -3   0  -5    0.21    0.17
  -3   0  -5    0.26    0.22
   3   0   5    0.50    0.18
  -4   0  -5    0.08    0.18
  -4   0  -5   -0.09    0.16
  -5   0  -5   27.23    1.56
  -5   0  -5   28.22    1.41
  -6   0  -5   32.18    1.80
  -6   0  -5   31.26    1.53
  -7   0  -5   14.18    1.24
  -8   0  -5    0.17    0.30
  12  -1  -5    7.86    0.98
  11  -1  -5    3.38    0.70
  11  -1  -5    4.15    0.79
  10  -1  -5    3.97    0.72
  10  -1  -5    3.74    0.70
 -10   1   5    4.26    0.81
   9  -1  -5    1.49    0.46
   9  -1  -5    2.06    0.49
  -9   1   5    1.53    0.36
   8  -1  -5   28.57    1.43
   8  -1  -5   30.32    1.54
  -8   1   5   24.88    1.19
   7  -1  -5   18.55    1.05
   7  -1  -5   18.43    1.15
  -7   1   5   18.86    0.93
   6  -1  -5    3.06    0.31
   6  -1  -5    2.88    0.44
   6  -1  -5    3.73    0.43
  -6   1   5    3.06    0.34
   5  -1  -5    9.98    0.64
   5  -1  -5    9.70    0.61
   5  -1  -5    8.98    0.72
  -5   1   5    9.82    0.59
   4  -1  -5   76.72    2.27
   4  -1  -5   76.39    2.60
   4  -1  -5   77.87    2.40
  -4   1   5   80.34    2.36
   3  -1  -5    0.11    0.12
   3  -1  -5    0.17    0.09
   3  -1  -5    0.17    0.14
   3  -1  -5    0.17    0.13
  -3   1   5    0.18    0.13
   2  -1  -5   39.95    1.45
   2  -1  -5   40.70    1.08
   2  -1  -5   38.09    1.52
   2  -1  -5   39.25    1.53
   1  -1  -5   12.87    0.79
   1  -1  -5   12.80    0.71
   1  -1  -5   11.98    0.71
   0  -1  -5   18.59    1.01
   0  -1  -5   18.41    0.97
   0  -1  -5   18.82    0.86
  -1  -1  -5    5.87    0.57
  -1  -1  -5    7.09    0.60
  -1  -1  -5    6.27    0.43
  -2  -1  -5    3.74    0.51
  -2  -1  -5    4.22    0.51
  -3  -1  -5    0.07    0.18
  -3  -1  -5    0.08    0.17
  -4  -1  -5    3.79    0.68
  -4  -1  -5    2.99    0.54
  -5  -1  -5    2.89    0.54
  -5  -1  -5    4.23    0.66
  -6  -1  -5   36.26    2.03
  -6  -1  -5   34.37    1.92
  -7  -1  -5    2.04    0.58
  -8  -1  -5    1.16    0.51
  12  -2  -5    0.25    0.35
  11  -2  -5    2.15    0.60
  11  -2  -5    1.67    0.53
  10  -2  -5   18.65    1.29
  10  -2  -5   17.31    1.26
 -10   2   5   19.52    1.17
   9  -2  -5    3.30    0.57
   9  -2  -5    3.72    0.57
  -9   2   5    3.49    0.48
   8  -2  -5   -0.04    0.20
   8  -2  -5    0.21    0.19
  -8   2   5    0.17    0.17
   7  -2  -5   93.47    3.27
   7  -2  -5   91.14    3.01
  -7   2   5   92.56    2.91
   6  -2  -5    0.68    0.31
   6  -2  -5    0.94    0.23
   6  -2  -5    0.83    0.26
  -6   2   5    0.55    0.21
   5  -2  -5   72.30    2.28
   5  -2  -5   70.22    2.59
   5  -2  -5   76.69    2.34
  -5   2   5   74.27    2.37
   4  -2  -5    1.40    0.30
   4  -2  -5    1.32    0.21
   4  -2  -5    1.83    0.34
   4  -2  -5    1.19    0.32
  -4   2   5    1.06    0.26
   3  -2  -5   42.50    1.61
   3  -2  -5   42.98    1.74
   3  -2  -5   43.32    1.28
   3  -2  -5   46.61    1.71
  -3   2   5   43.60    1.63
   2  -2  -5    0.04    0.11
   2  -2  -5   -0.09    0.08
   2  -2  -5    0.16    0.14
   1  -2  -5   66.41    2.29
   1  -2  -5   63.12    2.22
   1  -2  -5   63.62    2.16
   0  -2  -5    6.92    0.62
   0  -2  -5    7.42    0.54
   0  -2  -5    7.18    0.64
  -1  -2  -5   95.67    3.15
  -1  -2  -5   92.35    2.77
  -1  -2  -5   94.57    3.11
  -2  -2  -5    8.84    0.76
  -2  -2  -5    7.49    0.70
  -3  -2  -5    3.22    0.57
  -3  -2  -5    4.12    0.59
  -4  -2  -5   21.04    1.37
  -4  -2  -5   18.54    1.18
  -5  -2  -5   57.19    2.33
  -5  -2  -5   53.95    2.51
  -6  -2  -5    1.35    0.58
  -7  -2  -5    3.41    0.81
  12  -3  -5    9.35    1.02
  12  -3  -5    7.33    0.98
  11  -3  -5    1.36    0.47
  11  -3  -5    1.34    0.48
 -11   3   5    0.79    0.35
  10  -3  -5    1.34    0.47
  10  -3  -5    2.83    0.61
 -10   3   5    1.73    0.43
   9  -3  -5    6.85    0.75
   9  -3  -5    5.38    0.72
  -9   3   5    6.61    0.67
   8  -3  -5    0.25    0.22
   8  -3  -5    0.38    0.27
  -8   3   5    0.10    0.17
   7  -3  -5   26.18    1.16
   7  -3  -5   23.58    1.22
   7  -3  -5   25.52    1.45
  -7   3   5   25.82    1.27
   6  -3  -5   10.69    0.88
   6  -3  -5   10.93    0.71
   6  -3  -5   10.68    0.70
  -6   3   5   11.73    0.78
   5  -3  -5    7.28    0.52
   5  -3  -5    6.85    0.58
   5  -3  -5    6.62    0.68
  -5   3   5    7.36    0.61
   4  -3  -5   88.31    2.86
   4  -3  -5   89.81    3.04
   4  -3  -5   89.78    2.50
   4  -3  -5   86.80    2.85
  -4   3   5   89.74    2.87
   3  -3  -5   29.96    1.37
   3  -3  -5   29.36    1.43
   3  -3  -5   33.64    1.13
   3  -3  -5   29.65    1.37
  -3   3   5   31.03    1.39
   2  -3  -5   37.98    1.61
   2  -3  -5   35.33    1.55
   2  -3  -5   37.67    1.60
   1  -3  -5    0.18    0.16
   1  -3  -5    0.03    0.14
   1  -3  -5    0.08    0.15
   0  -3  -5    7.83    0.71
   0  -3  -5    8.26    0.73
   0  -3  -5    8.53    0.64
  -1  -3  -5    0.16    0.20
  -1  -3  -5    0.03    0.14
  -1  -3  -5   -0.10    0.15
  -2  -3  -5   10.13    0.90
  -2  -3  -5    8.96    0.82
  -3  -3  -5   17.69    1.15
  -3  -3  -5   16.13    1.19
  -4  -3  -5   12.41    1.08
  -4  -3  -5   12.95    1.01
  -5  -3  -5    0.13    0.27
  -5  -3  -5    0.19    0.31
  -6  -3  -5    2.53    0.63
  12  -4  -5    0.72    0.47
  12  -4  -5    0.25    0.38
 -12   4   5    0.18    0.34
  11  -4  -5   13.24    1.19
  11  -4  -5   14.37    1.27
 -11   4   5   14.43    1.11
  10  -4  -5    1.87    0.53
  10  -4  -5    1.27    0.46
 -10   4   5    2.52    0.54
   9  -4  -5   17.23    1.17
   9  -4  -5   15.05    1.23
  -9   4   5   19.05    1.18
   8  -4  -5    0.77    0.37
   8  -4  -5    1.70    0.44
  -8   4   5    2.08    0.48
   7  -4  -5    9.63    0.91
   7  -4  -5    9.20    0.74
   7  -4  -5    9.23    0.71
  -7   4   5    9.19    0.76
   6  -4  -5   14.07    1.06
   6  -4  -5   11.88    0.82
   6  -4  -5   12.42    0.77
  -6   4   5   12.48    0.89
   5  -4  -5   16.59    1.13
   5  -4  -5   15.07    0.78
   5  -4  -5   15.56    0.95
  -5   4   5   15.46    0.98
   4  -4  -5    2.65    0.49
   4  -4  -5    3.94    0.51
   4  -4  -5    2.89    0.56
  -4   4   5    3.06    0.44
   3  -4  -5    7.93    0.75
   3  -4  -5    8.71    0.74
   3  -4  -5    8.61    0.73
  -3   4   5    7.85    0.69
   2  -4  -5    0.53    0.25
   2  -4  -5    0.04    0.17
   2  -4  -5    0.10    0.17
  -2   4   5    0.01    0.19
   1  -4  -5    0.29    0.20
   1  -4  -5    0.16    0.18
   1  -4  -5    0.00    0.16
   0  -4  -5   28.84    1.39
   0  -4  -5   30.70    1.58
   0  -4  -5   30.76    1.56
  -1  -4  -5    0.01    0.17
  -1  -4  -5    0.22    0.23
  -1  -4  -5    0.22    0.23
  -2  -4  -5   -0.04    0.23
  -2  -4  -5   -0.08    0.20
  -3  -4  -5    4.51    0.75
  -3  -4  -5    4.82    0.73
  -4  -4  -5   -0.12    0.27
  -4  -4  -5    0.10    0.24
  -5  -4  -5   12.04    1.10
  -5  -4  -5   14.67    1.30
  -6  -4  -5   -0.11    0.34
  12  -5  -5    9.54    1.18
  12  -5  -5   10.31    1.16
 -12   5   5    9.88    1.03
  11  -5  -5    0.10    0.36
  11  -5  -5    0.28    0.34
 -11   5   5    0.19    0.30
  10  -5  -5   24.40    1.67
  10  -5  -5   22.27    1.47
 -10   5   5   22.81    1.45
   9  -5  -5    1.69    0.46
   9  -5  -5    1.81    0.60
  -9   5   5    1.20    0.41
   8  -5  -5   -0.11    0.18
   8  -5  -5    0.53    0.36
  -8   5   5   -0.01    0.20
   7  -5  -5    0.10    0.21
   7  -5  -5    0.19    0.20
   7  -5  -5    0.30    0.30
  -7   5   5    0.29    0.26
   6  -5  -5   20.19    1.19
   6  -5  -5   18.64    1.32
  -6   5   5   20.82    1.24
   4  -5  -5    9.18    0.81
   4  -5  -5    7.81    0.76
   4  -5  -5    7.57    0.81
  -4   5   5    9.36    0.81
   3  -5  -5    5.03    0.63
   3  -5  -5    5.89    0.66
   3  -5  -5    5.83    0.70
  -3   5   5    5.40    0.65
   2  -5  -5    0.12    0.22
   2  -5  -5    0.55    0.29
   2  -5  -5    0.53    0.29
  -2   5   5    0.10    0.23
   1  -5  -5   11.60    0.91
   1  -5  -5   12.83    1.01
   1  -5  -5   12.33    1.00
   0  -5  -5    1.12    0.38
   0  -5  -5    1.02    0.41
   0  -5  -5    1.86    0.44
  -1  -5  -5   -0.03    0.21
  -1  -5  -5   -0.03    0.23
  -2  -5  -5    0.78    0.39
  -2  -5  -5    0.81    0.41
  -3  -5  -5    0.50    0.32
  -3  -5  -5   -0.08    0.28
  -4  -5  -5   12.19    1.14
  -4  -5  -5   14.54    1.28
  -5  -5  -5    0.12    0.35
  -5  -5  -5    0.31    0.39
  11  -6  -5   22.02    1.55
  11  -6  -5   22.24    1.68
 -11   6   5   19.50    1.44
  10  -6  -5    1.35    0.47
  10  -6  -5    1.57    0.57
 -10   6   5    1.46    0.48
   9  -6  -5    1.81    0.54
   9  -6  -5    1.54    0.55
  -9   6   5    1.16    0.44
   8  -6  -5    2.15    0.63
  -8   6   5    1.80    0.49
   7  -6  -5    5.84    0.83
   7  -6  -5    4.77    0.65
  -7   6   5    5.37    0.69
   6  -6  -5    0.19    0.34
   6  -6  -5   -0.19    0.21
  -6   6   5    0.24    0.24
   5  -6  -5   35.19    1.81
   5  -6  -5   40.81    2.06
  -5   6   5   40.86    1.92
   4  -6  -5    0.78    0.36
   4  -6  -5    0.76    0.42
  -4   6   5    0.41    0.29
   3  -6  -5   38.53    1.91
   3  -6  -5   36.87    1.88
   3  -6  -5   39.64    1.96
  -3   6   5   39.28    1.93
   2  -6  -5    0.05    0.23
   2  -6  -5    0.40    0.27
   2  -6  -5    0.38    0.31
  -2   6   5    0.93    0.36
   1  -6  -5   19.01    1.31
   1  -6  -5   16.70    1.24
   1  -6  -5   17.18    1.20
  -1   6   5   19.54    1.32
   0  -6  -5    0.05    0.22
   0  -6  -5    0.15    0.27
   0  -6  -5    0.12    0.28
  -1  -6  -5    3.47    0.75
  -1  -6  -5    4.02    0.76
  -2  -6  -5    0.48    0.35
  -2  -6  -5    0.69    0.41
  -3  -6  -5    8.42    1.06
  -3  -6  -5   10.24    1.05
  -4  -6  -5    0.25    0.40
  -4  -6  -5    0.38    0.44
  10  -7  -5   12.19    1.31
 -10   7   5   10.33    1.09
   9  -7  -5    0.14    0.41
  -9   7   5   -0.13    0.26
   8  -7  -5    4.68    0.92
  -8   7   5    5.47    0.76
   7  -7  -5    0.20    0.31
   7  -7  -5    0.05    0.24
  -7   7   5   -0.28    0.20
   6  -7  -5   14.88    1.31
   6  -7  -5   18.16    1.25
  -6   7   5   13.95    1.16
   5  -7  -5    0.32    0.33
   5  -7  -5    0.56    0.35
  -5   7   5    0.49    0.33
   4  -7  -5   16.98    1.34
   4  -7  -5   16.33    1.26
  -4   7   5   17.41    1.28
   3  -7  -5   -0.06    0.23
   3  -7  -5   -0.15    0.27
   3  -7  -5    0.06    0.28
  -3   7   5    0.10    0.27
   2  -7  -5   20.79    1.47
   2  -7  -5   21.57    1.46
   2  -7  -5   23.00    1.52
  -2   7   5   22.22    1.52
   1  -7  -5    3.42    0.74
   1  -7  -5    2.41    0.62
   1  -7  -5    3.52    0.71
  -1   7   5    2.73    0.65
   0  -7  -5   15.82    1.31
   0  -7  -5   14.77    1.27
   0   7   5   14.60    1.26
  -1  -7  -5    3.95    0.80
  -1  -7  -5    3.57    0.83
  -2  -7  -5    0.08    0.34
  -2  -7  -5   -0.02    0.35
   9  -8  -5    4.79    0.99
  -9   8   5    4.33    0.85
   8  -8  -5    1.17    0.54
   8  -8  -5    0.79    0.62
  -8   8   5    1.14    0.51
   7  -8  -5    9.21    0.99
   7  -8  -5    7.13    1.01
  -7   8   5   10.59    1.06
   6  -8  -5   -0.05    0.29
   6  -8  -5   -0.25    0.27
  -6   8   5    0.06    0.27
   5  -8  -5    8.57    1.03
   5  -8  -5    7.26    0.92
  -5   8   5    8.95    1.00
   4  -8  -5    0.39    0.36
   4  -8  -5   -0.22    0.34
  -4   8   5    0.25    0.32
   3  -8  -5    6.82    0.93
   3  -8  -5    7.88    0.98
   3  -8  -5    8.14    0.99
  -3   8   5    7.55    0.95
   2  -8  -5    0.79    0.40
   2  -8  -5    0.09    0.30
   2  -8  -5    0.25    0.36
  -2   8   5    0.33    0.38
   1  -8  -5   11.18    1.12
   1  -8  -5   12.02    1.22
   1  -8  -5   12.90    1.22
  -1   8   5   15.25    1.30
   0  -8  -5    3.78    0.85
   0  -8  -5    3.70    0.83
   0   8   5    4.13    0.84
  -1  -8  -5    8.99    1.14
  -1  -8  -5   11.72    1.23
   1   8   5    8.10    1.07
   7  -9  -5    1.43    0.55
   7  -9  -5    2.30    0.73
  -7   9   5    1.91    0.61
   6  -9  -5    0.29    0.37
   6  -9  -5    0.26    0.46
  -6   9   5    0.15    0.35
   5  -9  -5    0.58    0.45
   5  -9  -5   -0.03    0.35
  -5   9   5    0.40    0.35
   4  -9  -5    4.13    0.88
   4  -9  -5    3.01    0.77
  -4   9   5    4.19    0.83
   3  -9  -5    0.19    0.39
   3  -9  -5    0.08    0.41
  -3   9   5    0.27    0.33
   2  -9  -5    4.85    0.97
   2  -9  -5    4.35    0.88
   2  -9  -5    6.35    0.95
  -2   9   5    6.70    0.95
  -1 -13   6    5.64    0.97
   0  13  -6    0.10    0.35
   0 -13   6   -0.12    0.29
   0 -13   6    0.09    0.37
  -1  13  -6   13.75    1.31
   1 -13   6   12.65    1.41
   1 -13   6   15.47    1.39
  -2  13  -6    0.23    0.37
   2 -13   6    0.40    0.45
   2 -13   6   -0.08    0.32
  -3  13  -6    3.53    0.80
   3 -13   6    3.44    0.90
   3 -13   6    2.61    0.72
   4  12  -6   11.30    1.13
  -4 -12   6    8.96    1.26
   3  12  -6   18.81    1.47
  -3 -12   6   18.39    1.56
  -3 -12   6   18.59    1.64
   2  12  -6   40.56    2.16
  -2 -12   6   35.27    2.28
  -2 -12   6   37.65    2.19
   1  12  -6    1.47    0.54
  -1 -12   6    0.82    0.49
  -1 -12   6    1.25    0.53
   0  12  -6    4.98    0.82
   0 -12   6    6.12    0.96
   0 -12   6    7.22    0.94
  -1  12  -6    0.10    0.33
   1 -12   6    0.09    0.30
   1 -12   6    0.64    0.50
  -2  12  -6    7.47    0.93
   2 -12   6    7.65    1.06
   2 -12   6    7.56    0.95
  -3  12  -6   -0.09    0.29
  -3  12  -6   -0.07    0.36
   3 -12   6    0.55    0.42
   3 -12   6    0.15    0.31
  -4  12  -6    2.50    0.67
  -4  12  -6    1.53    0.48
   4 -12   6    1.40    0.49
   4 -12   6    0.60    0.45
  -5  12  -6    0.99    0.44
  -5  12  -6    0.44    0.39
   5 -12   6    1.01    0.53
   5 -12   6    0.56    0.43
   5  11  -6    1.14    0.53
  -5 -11   6    1.55    0.59
  -5 -11   6    0.58    0.46
   4  11  -6    2.61    0.70
   4  11  -6    2.11    0.57
  -4 -11   6    2.48    0.71
  -4 -11   6    3.11    0.85
   3  11  -6    0.58    0.37
  -3 -11   6    0.36    0.36
  -3 -11   6    0.24    0.37
   2  11  -6    1.15    0.46
  -2 -11   6    0.66    0.37
  -2 -11   6    0.84    0.43
   1  11  -6    5.01    0.76
  -1 -11   6    3.87    0.76
  -1 -11   6    4.98    0.95
   0  11  -6    0.19    0.32
   0 -11   6    0.86    0.38
   0 -11   6    1.03    0.52
  -1  11  -6   11.71    1.07
   1 -11   6   12.69    1.13
   1 -11   6   10.61    1.14
  -2  11  -6    0.90    0.45
  -2  11  -6    1.24    0.48
   2 -11   6    1.69    0.52
   2 -11   6    1.71    0.58
  -3  11  -6   12.98    1.04
  -3  11  -6   13.23    1.16
   3 -11   6   11.52    1.11
   3 -11   6   12.80    1.20
  -4  11  -6   -0.19    0.27
  -4  11  -6    0.13    0.26
   4 -11   6   -0.11    0.24
   4 -11   6    0.26    0.34
  -5  11  -6    2.65    0.64
  -5  11  -6    1.72    0.56
   5 -11   6    1.88    0.58
   5 -11   6    1.51    0.55
  -6  11  -6   -0.24    0.26
  -6  11  -6    0.17    0.32
   6 -11   6    0.41    0.36
  -7  11  -6    1.69    0.58
   7  10  -6    0.76    0.45
  -7 -10   6    0.52    0.47
   6  10  -6    0.98    0.48
  -6 -10   6    1.39    0.51
  -6 -10   6    1.81    0.61
   5  10  -6   10.38    1.17
  -5 -10   6   11.00    1.23
  -5 -10   6   11.97    1.19
   4  10  -6    9.42    1.07
   4  10  -6   10.33    0.96
  -4 -10   6    9.05    1.01
  -4 -10   6    8.92    1.11
   3  10  -6   -0.10    0.24
   3  10  -6   -0.03    0.28
  -3 -10   6   -0.42    0.21
  -3 -10   6    0.28    0.31
   2  10  -6   24.73    1.50
  -2 -10   6   25.47    1.72
  -2 -10   6   26.93    1.65
   1  10  -6    3.05    0.62
  -1 -10   6    3.19    0.73
  -1 -10   6    2.41    0.58
   0  10  -6   33.59    1.76
   0 -10   6   32.04    1.89
   0 -10   6   31.65    1.77
  -1  10  -6    2.02    0.51
   1 -10   6    2.19    0.63
   1 -10   6    1.46    0.46
  -2  10  -6   17.16    1.24
  -2  10  -6   15.11    1.04
   2 -10   6   18.32    1.29
   2 -10   6   17.05    1.32
  -3  10  -6    0.42    0.27
  -3  10  -6    0.17    0.26
   3 -10   6    0.19    0.26
   3 -10   6    0.16    0.27
  -4  10  -6   26.65    1.63
  -4  10  -6   27.62    1.56
   4 -10   6   24.84    1.61
   4 -10   6   27.58    1.66
  -5  10  -6    1.82    0.51
  -5  10  -6    4.76    0.73
   5 -10   6    2.65    0.61
   5 -10   6    3.63    0.75
  -6  10  -6    2.89    0.67
  -6  10  -6    3.05    0.73
   6 -10   6    3.10    0.70
  -7  10  -6    2.58    0.69
  -7  10  -6    3.20    0.71
   7 -10   6    4.29    0.87
   8   9  -6    0.19    0.34
   8   9  -6    0.32    0.44
   7   9  -6   12.29    1.26
   6   9  -6   10.39    1.14
  -6  -9   6   11.49    1.21
  -6  -9   6    9.26    1.06
   5   9  -6    5.41    0.67
   5   9  -6    4.75    0.91
  -5  -9   6    4.82    0.77
  -5  -9   6    4.33    0.76
   4   9  -6    0.09    0.21
   4   9  -6    0.03    0.25
  -4  -9   6    0.15    0.27
  -4  -9   6    0.04    0.25
   3   9  -6    3.44    0.55
   3   9  -6    1.54    0.51
  -3  -9   6    3.79    0.63
  -3  -9   6    2.20    0.59
   2   9  -6    6.97    0.75
  -2  -9   6    7.66    0.85
  -2  -9   6    8.85    0.94
   1   9  -6    7.43    0.76
  -1  -9   6    5.65    0.71
  -1  -9   6    6.97    0.83
   0   9  -6    2.07    0.49
   0  -9   6    1.65    0.45
   0  -9   6    2.31    0.60
  -1   9  -6    4.25    0.61
  -1   9  -6    3.03    0.45
   1  -9   6    4.81    0.68
   1  -9   6    2.33    0.51
  -2   9  -6    0.64    0.26
  -2   9  -6    0.61    0.35
   2  -9   6    0.37    0.25
   2  -9   6    0.60    0.30
  -3   9  -6   17.02    1.20
  -3   9  -6   15.26    1.05
   3  -9   6   15.50    1.17
   3  -9   6   15.31    1.16
  -4   9  -6    0.28    0.22
  -4   9  -6    0.44    0.30
   4  -9   6    0.58    0.35
   4  -9   6    0.24    0.27
  -5   9  -6   15.42    1.19
  -5   9  -6   13.79    1.12
   5  -9   6   14.14    1.16
  -6   9  -6    0.23    0.32
  -6   9  -6    0.21    0.28
   6  -9   6    0.23    0.31
  -7   9  -6   12.77    1.17
  -7   9  -6   11.05    1.06
   7  -9   6   11.77    1.20
  -8   9  -6    0.53    0.43
   8  -9   6    0.43    0.40
   9   8  -6    0.04    0.33
   8   8  -6    1.62    0.51
   8   8  -6    1.11    0.49
   7   8  -6    4.86    0.84
   6   8  -6    6.18    0.84
  -6  -8   6    5.04    0.76
  -6  -8   6    4.26    0.83
   5   8  -6   20.69    1.45
   5   8  -6   20.80    1.20
  -5  -8   6   22.09    1.47
  -5  -8   6   21.40    1.50
   4   8  -6   17.41    1.10
   4   8  -6   17.20    1.29
  -4  -8   6   18.16    1.35
  -4  -8   6   18.35    1.29
   3   8  -6    3.85    0.63
   3   8  -6    3.05    0.48
  -3  -8   6    2.76    0.64
  -3  -8   6    2.16    0.49
   2   8  -6    4.29    0.57
  -2  -8   6    4.08    0.59
  -2  -8   6    4.09    0.63
   1   8  -6   32.37    1.58
  -1  -8   6   32.08    1.65
  -1  -8   6   31.85    1.72
   0   8  -6   76.29    2.83
   0   8  -6   78.34    2.50
   0  -8   6   82.27    2.93
   0  -8   6   76.45    2.96
  -1   8  -6    0.60    0.24
  -1   8  -6    0.40    0.26
   1  -8   6    0.35    0.26
   1  -8   6    0.62    0.29
  -2   8  -6   29.60    1.41
  -2   8  -6   30.15    1.58
   2  -8   6   29.90    1.58
   2  -8   6   31.25    1.61
  -3   8  -6    1.41    0.38
  -3   8  -6    2.54    0.54
   3  -8   6    2.38    0.55
   3  -8   6    1.47    0.42
  -4   8  -6    2.88    0.58
  -4   8  -6    3.86    0.58
   4  -8   6    4.17    0.61
   4  -8   6    3.75    0.57
  -5   8  -6    2.85    0.59
  -5   8  -6    1.85    0.50
   5  -8   6    3.45    0.70
  -6   8  -6   12.58    1.11
  -6   8  -6   12.29    1.05
   6  -8   6   14.60    1.20
  -7   8  -6    1.10    0.46
  -7   8  -6    0.58    0.40
   7  -8   6    0.38    0.34
  -8   8  -6    0.43    0.41
   8  -8   6    0.30    0.33
  10   7  -6   -0.13    0.27
   9   7  -6    2.02    0.60
   9   7  -6    3.55    0.75
   8   7  -6    0.06    0.26
   8   7  -6    0.23    0.33
   7   7  -6    4.02    0.77
   6   7  -6    7.37    0.88
  -6  -7   6    6.27    0.80
   5   7  -6   52.14    2.42
   5   7  -6   55.53    2.09
  -5  -7   6   54.54    2.49
  -5  -7   6   57.71    2.46
   4   7  -6    0.00    0.22
   4   7  -6    0.00    0.16
  -4  -7   6    0.09    0.21
  -4  -7   6    0.08    0.20
   3   7  -6   39.93    1.92
   3   7  -6   39.15    1.69
  -3  -7   6   38.57    1.92
  -3  -7   6   41.23    1.89
   2   7  -6    0.35    0.25
   2   7  -6    0.60    0.27
  -2  -7   6   -0.05    0.18
  -2  -7   6    0.47    0.27
   1   7  -6   24.05    1.28
   1   7  -6   25.65    1.03
  -1  -7   6   23.10    1.32
  -1  -7   6   28.06    1.48
   0   7  -6   10.96    0.66
   0   7  -6   10.01    0.81
   0  -7   6   10.31    0.82
   0  -7   6   11.89    0.91
  -1   7  -6   18.37    1.12
  -1   7  -6   17.47    0.93
   1  -7   6   17.49    1.09
   1  -7   6   18.70    1.14
  -2   7  -6    0.02    0.18
  -2   7  -6    0.02    0.13
   2  -7   6    0.06    0.16
   2  -7   6   -0.06    0.17
  -3   7  -6    2.48    0.49
  -3   7  -6    2.00    0.43
   3  -7   6    2.03    0.45
   3  -7   6    2.56    0.43
  -4   7  -6    6.37    0.71
  -4   7  -6    7.08    0.72
   4  -7   6    6.90    0.74
  -5   7  -6    4.40    0.62
  -5   7  -6    4.60    0.65
   5  -7   6    4.60    0.66
  -6   7  -6    9.95    0.96
  -6   7  -6   10.22    0.94
   6  -7   6   11.43    1.03
  -7   7  -6   13.28    1.06
  -7   7  -6   12.05    1.13
   7  -7   6   11.84    1.12
  -8   7  -6    0.24    0.35
   8  -7   6    0.02    0.31
  10   6  -6   -0.01    0.31
   9   6  -6    0.06    0.31
   9   6  -6    0.05    0.25
   8   6  -6   13.92    1.17
   8   6  -6   14.82    1.21
   7   6  -6    1.21    0.44
   6   6  -6    3.58    0.60
   5   6  -6    7.67    0.63
   5   6  -6    8.08    0.83
  -5  -6   6    7.52    0.78
   4   6  -6   12.86    1.02
   4   6  -6   15.72    0.90
  -4  -6   6   13.32    0.99
  -4  -6   6   12.06    0.99
   3   6  -6    6.83    0.70
   3   6  -6    7.02    0.60
  -3  -6   6    5.22    0.64
  -3  -6   6    6.67    0.66
   2   6  -6   15.96    0.96
   2   6  -6   16.74    1.07
  -2  -6   6   17.03    1.10
  -2  -6   6   15.47    1.00
   1   6  -6   -0.02    0.16
   1   6  -6    0.08    0.13
   1   6  -6   -0.04    0.07
  -1  -6   6   -0.05    0.13
  -1  -6   6    0.04    0.13
   0   6  -6   18.76    1.09
   0   6  -6   16.34    1.01
   0   6  -6   18.38    0.85
   0  -6   6   18.98    1.11
   0  -6   6   18.51    1.05
  -1   6  -6    0.80    0.28
  -1   6  -6    1.28    0.29
   1  -6   6    1.44    0.35
   1  -6   6    1.36    0.36
  -2   6  -6    8.80    0.67
  -2   6  -6    9.87    0.79
   2  -6   6   11.50    0.79
   2  -6   6    9.31    0.75
  -3   6  -6    1.67    0.40
  -3   6  -6    1.41    0.37
   3  -6   6    1.87    0.43
   3  -6   6    2.15    0.37
  -4   6  -6    2.10    0.46
  -4   6  -6    2.12    0.49
   4  -6   6    3.04    0.51
  -5   6  -6    2.06    0.50
  -5   6  -6    2.23    0.51
   5  -6   6    2.15    0.51
  -6   6  -6   20.06    1.37
  -6   6  -6   18.85    1.23
   6  -6   6   21.81    1.38
  -7   6  -6    0.67    0.34
  -7   6  -6    0.81    0.37
   7  -6   6    1.51    0.47
  -8   6  -6    5.36    0.85
   8  -6   6    5.18    0.83
  -9   6  -6    3.53    0.84
   9  -6   6    3.09    0.77
  11   5  -6   18.08    1.48
  10   5  -6    0.90    0.46
  10   5  -6    1.14    0.43
   9   5  -6   22.34    1.51
   9   5  -6   21.97    1.46
   8   5  -6    0.15    0.26
   8   5  -6    0.24    0.26
   7   5  -6    0.44    0.27
   7   5  -6    0.37    0.29
   6   5  -6    3.15    0.54
   5   5  -6   30.50    1.27
   5   5  -6   29.64    1.56
  -5  -5   6   30.04    1.55
   4   5  -6    6.82    0.69
   4   5  -6    7.71    0.59
  -4  -5   6    7.47    0.70
   3   5  -6    9.33    0.77
   3   5  -6   10.28    0.70
  -3  -5   6    9.42    0.79
  -3  -5   6    9.09    0.74
   2   5  -6    3.38    0.47
   2   5  -6    3.87    0.44
   2   5  -6    4.32    0.26
  -2  -5   6    3.08    0.43
  -2  -5   6    3.88    0.51
   1   5  -6   25.55    1.27
   1   5  -6   24.96    0.93
   1   5  -6   26.35    1.24
  -1  -5   6   27.86    1.33
  -1  -5   6   24.74    1.21
   0   5  -6   13.77    0.68
   0   5  -6   10.49    0.76
   0   5  -6   12.14    0.80
   0  -5   6   12.10    0.81
   0  -5   6   12.12    0.78
  -1   5  -6   54.74    2.01
  -1   5  -6   60.25    2.15
  -1   5  -6   55.14    1.90
   1  -5   6   57.80    2.05
   1  -5   6   54.12    2.03
  -2   5  -6   25.55    1.17
  -2   5  -6   25.37    1.31
  -2   5  -6   23.83    1.17
   2  -5   6   26.52    1.25
   2  -5   6   25.98    1.18
  -3   5  -6    6.07    0.50
  -3   5  -6    6.00    0.63
  -3   5  -6    4.89    0.54
   3  -5   6    6.37    0.61
   3  -5   6    5.18    0.49
  -4   5  -6    2.16    0.46
  -4   5  -6    2.35    0.50
   4  -5   6    2.36    0.48
  -5   5  -6    8.35    0.77
  -5   5  -6    9.66    0.87
   5  -5   6    6.91    0.73
  -6   5  -6    0.32    0.28
  -6   5  -6   -0.05    0.23
   6  -5   6    0.12    0.28
  -7   5  -6    0.29    0.38
  -7   5  -6    0.79    0.44
   7  -5   6    0.45    0.31
  -8   5  -6   14.82    1.31
   8  -5   6   15.05    1.23
  -9   5  -6   10.01    1.20
   9  -5   6    8.44    1.02
  11   4  -6    1.45    0.56
  10   4  -6    4.79    0.74
  10   4  -6    6.04    0.81
   9   4  -6    0.20    0.24
   9   4  -6   -0.03    0.24
   8   4  -6    3.99    0.61
   8   4  -6    4.31    0.64
   7   4  -6   10.24    0.88
   7   4  -6   10.12    0.90
   6   4  -6    7.71    0.76
   5   4  -6    0.21    0.14
   5   4  -6    0.66    0.30
  -5  -4   6    0.18    0.18
   4   4  -6   77.31    2.42
   4   4  -6   75.11    2.71
  -4  -4   6   77.87    2.66
   3   4  -6   43.95    1.82
   3   4  -6   47.55    1.68
  -3  -4   6   43.13    1.76
   2   4  -6   90.09    2.29
   2   4  -6   86.34    2.77
   2   4  -6   88.17    2.89
  -2  -4   6   87.93    2.82
   1   4  -6    7.89    0.62
   1   4  -6    6.93    0.60
   1   4  -6    8.15    0.45
  -1  -4   6    8.74    0.62
   0   4  -6   22.54    1.08
   0   4  -6   21.89    0.93
   0   4  -6   22.55    1.13
   0  -4   6   22.42    1.05
   0  -4   6   21.16    1.06
  -1   4  -6    5.83    0.56
  -1   4  -6    5.66    0.49
  -1   4  -6    5.73    0.48
   1  -4   6    5.29    0.48
   1  -4   6    5.96    0.51
  -2   4  -6   24.52    1.04
  -2   4  -6   20.66    1.15
  -2   4  -6   23.23    1.13
   2  -4   6   23.87    1.13
   2  -4   6   23.07    1.02
  -3   4  -6    0.63    0.20
  -3   4  -6    0.55    0.24
  -3   4  -6    0.72    0.28
   3  -4   6    0.55    0.24
  -4   4  -6   13.42    0.98
  -4   4  -6   11.92    0.91
   4  -4   6   15.67    0.96
  -5   4  -6    2.57    0.58
  -5   4  -6    1.36    0.38
   5  -4   6    2.32    0.48
  -6   4  -6    7.72    0.87
  -6   4  -6    7.83    0.78
   6  -4   6    7.71    0.77
  -7   4  -6    0.22    0.28
   7  -4   6    0.02    0.25
  -8   4  -6    8.87    1.03
   8  -4   6    7.05    0.84
  -9   4  -6    1.44    0.60
  12   3  -6    0.59    0.43
  11   3  -6   16.26    1.34
  10   3  -6   -0.41    0.23
  10   3  -6    0.14    0.26
   9   3  -6   11.18    1.01
   9   3  -6   13.57    1.09
   8   3  -6    1.53    0.43
   8   3  -6    1.35    0.42
   7   3  -6    0.01    0.17
   7   3  -6   -0.07    0.15
   6   3  -6    0.05    0.13
   6   3  -6    0.20    0.18
   6   3  -6    0.07    0.10
   5   3  -6   51.61    2.09
   5   3  -6   52.41    1.75
   4   3  -6   31.26    1.21
   4   3  -6   26.09    1.35
  -4  -3   6   30.66    1.35
   3   3  -6   50.36    1.91
   3   3  -6   48.64    1.72
  -3  -3   6   46.57    1.76
   2   3  -6   23.60    0.77
   2   3  -6   21.64    1.05
   2   3  -6   21.83    1.10
  -2  -3   6   22.63    1.04
   1   3  -6   18.13    0.73
   1   3  -6   15.82    0.89
   1   3  -6   17.55    0.92
  -1  -3   6   15.73    0.82
   0   3  -6   16.39    0.94
   0   3  -6   17.10    0.79
   0   3  -6   16.54    0.85
   0  -3   6   16.23    0.81
  -1   3  -6   86.60    2.55
  -1   3  -6   85.00    2.64
  -1   3  -6   84.21    2.81
   1  -3   6   83.57    2.57
  -2   3  -6   45.48    1.51
  -2   3  -6   45.78    1.78
  -2   3  -6   44.67    1.84
   2  -3   6   47.31    1.69
  -3   3  -6   34.72    1.57
  -3   3  -6   32.62    1.53
   3  -3   6   32.69    1.39
  -4   3  -6    0.12    0.21
  -4   3  -6   -0.13    0.17
   4  -3   6    0.08    0.15
  -5   3  -6   16.94    1.08
  -5   3  -6   15.41    1.13
   5  -3   6   16.46    1.03
  -6   3  -6   18.97    1.17
  -6   3  -6   18.00    1.30
   6  -3   6   17.71    1.13
  -7   3  -6    9.19    0.99
   7  -3   6   10.03    1.16
  -8   3  -6    0.75    0.46
  12   2  -6    5.04    0.97
  11   2  -6    0.66    0.40
  11   2  -6    0.47    0.34
  10   2  -6   34.70    1.82
  10   2  -6   30.00    1.76
   9   2  -6    9.66    0.91
   9   2  -6    8.91    0.88
   8   2  -6    1.69    0.45
   8   2  -6    1.84    0.46
   7   2  -6    6.74    0.71
   7   2  -6    7.12    0.68
   6   2  -6   14.79    1.01
   6   2  -6   17.01    0.98
   6   2  -6   14.98    0.72
   5   2  -6    6.20    0.54
   5   2  -6    6.60    0.63
   5   2  -6    7.27    0.49
  -5  -2   6    6.53    0.30
   4   2  -6   29.26    1.37
   4   2  -6   28.87    1.20
  -4  -2   6   30.16    0.87
   3   2  -6    2.02    0.32
   3   2  -6    2.63    0.21
   3   2  -6    2.96    0.39
  -3  -2   6    2.36    0.31
   2   2  -6   25.21    0.91
   2   2  -6   24.79    1.16
   2   2  -6   27.14    1.19
  -2  -2   6   25.83    1.05
   1   2  -6    6.05    0.53
   1   2  -6    5.62    0.47
   1   2  -6    5.52    0.40
  -1  -2   6    5.04    0.40
   0   2  -6   20.85    0.94
   0   2  -6   19.78    1.05
   0   2  -6   18.42    0.89
   0  -2   6   19.76    0.84
  -1   2  -6    3.32    0.34
  -1   2  -6    3.42    0.39
  -1   2  -6    3.34    0.44
   1  -2   6    3.88    0.35
  -2   2  -6   21.45    0.81
  -2   2  -6   19.84    1.11
  -2   2  -6   20.56    1.09
   2  -2   6   20.97    0.95
  -3   2  -6   10.00    0.79
  -3   2  -6   10.94    0.83
   3  -2   6   10.22    0.67
  -4   2  -6   -0.04    0.19
  -4   2  -6    0.10    0.22
   4  -2   6    0.18    0.16
  -5   2  -6    2.15    0.48
  -5   2  -6    3.14    0.62
  -6   2  -6    0.44    0.32
  -6   2  -6    0.33    0.24
  -7   2  -6    0.22    0.30
  -8   2  -6    6.68    0.93
  12   1  -6   -0.10    0.32
  11   1  -6   40.72    2.16
  11   1  -6   41.77    2.13
  10   1  -6    0.27    0.30
  10   1  -6    0.37    0.30
   9   1  -6   63.51    2.58
   9   1  -6   58.81    2.49
   8   1  -6   10.97    0.90
   8   1  -6   11.77    0.95
   7   1  -6   22.44    1.30
   7   1  -6   21.17    1.17
   6   1  -6    9.34    0.54
   6   1  -6    8.15    0.65
   6   1  -6    8.46    0.75
  -6  -1   6    8.71    0.47
   5   1  -6   42.27    1.50
   5   1  -6   42.69    1.62
   5   1  -6   41.04    1.78
  -5  -1   6   44.60    1.33
   4   1  -6   19.35    1.08
   4   1  -6   21.08    0.97
   4   1  -6   21.08    0.93
  -4  -1   6   19.32    0.75
   3   1  -6   21.54    1.01
   3   1  -6   18.39    1.03
   3   1  -6   21.07    0.81
   2   1  -6   13.46    0.65
   2   1  -6   13.85    0.81
   2   1  -6   12.23    0.77
  -2  -1   6   13.25    0.63
   1   1  -6    5.53    0.48
   1   1  -6    6.50    0.56
   1   1  -6    5.31    0.42
  -1  -1   6    6.56    0.39
   0   1  -6    2.69    0.35
   0   1  -6    2.06    0.41
   0   1  -6    2.08    0.29
   0  -1   6    2.43    0.23
  -1   1  -6    3.28    0.41
  -1   1  -6    3.17    0.45
  -1   1  -6    3.80    0.34
   1  -1   6    3.82    0.31
  -2   1  -6    1.43    0.35
  -2   1  -6    1.21    0.32
   2  -1   6    1.87    0.26
  -3   1  -6   32.78    1.59
  -3   1  -6   30.59    1.49
  -4   1  -6   25.98    1.49
  -4   1  -6   25.19    1.35
  -5   1  -6   10.57    0.87
  -5   1  -6   10.06    0.96
  -6   1  -6    1.62    0.41
  -6   1  -6    4.51    0.84
  -7   1  -6   14.51    1.33
  -8   1  -6    0.20    0.39
  12   0  -6   13.85    1.26
  11   0  -6    0.65    0.38
  11   0  -6    0.26    0.32
  10   0  -6   17.88    1.29
  10   0  -6   20.18    1.34
   9   0  -6    0.67    0.31
   9   0  -6    0.55    0.37
   8   0  -6    6.74    0.75
   8   0  -6    7.51    0.71
  -8   0   6    9.14    0.72
   7   0  -6    5.24    0.65
   7   0  -6    5.36    0.57
  -7   0   6    6.35    0.47
   6   0  -6   44.45    1.69
   6   0  -6   41.80    1.49
   6   0  -6   40.79    1.84
  -6   0   6   43.86    1.47
   5   0  -6    9.09    0.59
   5   0  -6    9.03    0.75
   5   0  -6    9.17    0.60
  -5   0   6    8.57    0.51
   4   0  -6    5.75    0.43
   4   0  -6    6.00    0.59
   4   0  -6    5.73    0.49
   4   0  -6    5.66    0.43
  -4   0   6    6.13    0.43
   3   0  -6    6.34    0.46
   3   0  -6    6.82    0.55
   3   0  -6    6.26    0.58
   3   0  -6    6.51    0.40
   2   0  -6   53.14    1.51
   2   0  -6   53.26    1.92
   2   0  -6   53.92    1.93
   2   0  -6   52.52    1.78
   1   0  -6   -0.03    0.14
   1   0  -6   -0.10    0.09
   1   0  -6    0.09    0.13
  -1   0   6    0.04    0.06
   0   0  -6   23.20    1.01
   0   0  -6   24.37    1.20
   0   0  -6   22.21    1.10
  -1   0  -6    1.78    0.38
  -1   0  -6    3.03    0.31
  -1   0  -6    1.90    0.41
  -2   0  -6   15.61    1.02
  -2   0  -6   16.56    1.03
  -3   0  -6    1.36    0.37
  -3   0  -6    1.17    0.39
  -4   0  -6    5.97    0.75
  -4   0  -6    6.23    0.69
  -5   0  -6    0.08    0.24
  -5   0  -6   -0.01    0.24
  -6   0  -6    6.63    0.85
  -6   0  -6    7.52    0.80
  -7   0  -6    0.22    0.35
  12  -1  -6   -0.10    0.31
  12  -1  -6    0.36    0.39
  11  -1  -6    9.69    1.02
  11  -1  -6   10.32    1.04
  10  -1  -6    0.60    0.37
  10  -1  -6    0.54    0.34
   9  -1  -6    5.65    0.68
   9  -1  -6    6.23    0.77
   8  -1  -6   17.72    1.09
   8  -1  -6   16.98    1.19
  -8   1   6   17.73    0.95
   7  -1  -6   51.22    2.19
   7  -1  -6   52.10    1.96
  -7   1   6   50.06    1.79
   6  -1  -6    7.33    0.59
   6  -1  -6    8.51    0.59
   6  -1  -6    9.34    0.80
  -6   1   6    8.06    0.57
   5  -1  -6   18.33    0.86
   5  -1  -6   18.25    1.10
   5  -1  -6   16.62    0.89
  -5   1   6   16.20    0.83
   4  -1  -6    5.21    0.38
   4  -1  -6    5.10    0.44
   4  -1  -6    4.61    0.53
   4  -1  -6    4.67    0.47
  -4   1   6    5.17    0.45
   3  -1  -6   76.34    2.61
   3  -1  -6   74.42    2.41
   3  -1  -6   76.30    2.07
   3  -1  -6   78.01    2.55
   2  -1  -6    0.30    0.16
   2  -1  -6    0.75    0.26
   2  -1  -6    0.39    0.20
   1  -1  -6   89.37    2.95
   1  -1  -6   86.52    2.77
   1  -1  -6   90.22    2.85
   0  -1  -6    6.05    0.60
   0  -1  -6    6.33    0.63
   0  -1  -6    5.91    0.49
  -1  -1  -6   -0.02    0.15
  -1  -1  -6    0.23    0.22
  -1  -1  -6    0.01    0.11
  -2  -1  -6    1.59    0.43
  -2  -1  -6    1.04    0.35
  -3  -1  -6   16.05    1.17
  -3  -1  -6   16.23    1.08
  -4  -1  -6    6.23    0.80
  -4  -1  -6    5.48    0.68
  -5  -1  -6    6.47    0.88
  -5  -1  -6    4.22    0.73
  -6  -1  -6    0.23    0.30
  -7  -1  -6    7.51    1.02
  12  -2  -6    1.30    0.53
  12  -2  -6    3.00    0.70
  11  -2  -6    0.18    0.30
  11  -2  -6    0.28    0.29
  10  -2  -6    4.09    0.70
  10  -2  -6    4.05    0.66
   9  -2  -6   21.66    1.45
   9  -2  -6   21.58    1.32
  -9   2   6   22.07    1.18
   8  -2  -6    0.14    0.19
   8  -2  -6    0.07    0.26
  -8   2   6   -0.01    0.15
   7  -2  -6   20.63    1.31
   7  -2  -6   18.47    0.96
   7  -2  -6   20.09    1.08
  -7   2   6   18.47    1.01
   6  -2  -6   47.99    1.75
   6  -2  -6   46.19    2.06
   6  -2  -6   48.22    1.74
  -6   2   6   44.61    1.74
   5  -2  -6    0.28    0.23
   5  -2  -6    0.20    0.17
   5  -2  -6    0.40    0.16
  -5   2   6    0.73    0.23
   4  -2  -6   31.59    1.08
   4  -2  -6   31.23    1.41
   4  -2  -6   30.01    1.33
   4  -2  -6   31.37    1.50
  -4   2   6   31.54    1.36
   3  -2  -6    0.30    0.19
   3  -2  -6    0.26    0.20
   3  -2  -6    0.10    0.14
  -3   2   6    0.26    0.18
   2  -2  -6   87.28    2.91
   2  -2  -6   85.08    2.82
   2  -2  -6   84.98    2.83
   1  -2  -6    0.57    0.22
   1  -2  -6    0.35    0.24
   1  -2  -6    1.22    0.33
   0  -2  -6   20.91    1.19
   0  -2  -6   19.77    1.01
   0  -2  -6   21.87    1.24
  -1  -2  -6    0.60    0.32
  -1  -2  -6    1.37    0.42
  -2  -2  -6   16.28    1.14
  -2  -2  -6   13.32    1.03
  -3  -2  -6    3.65    0.59
  -3  -2  -6    3.23    0.65
  -4  -2  -6    6.98    0.84
  -4  -2  -6    6.94    0.80
  -5  -2  -6   10.39    1.08
  -5  -2  -6   10.21    0.98
  -6  -2  -6    5.51    0.90
  12  -3  -6    0.28    0.39
  12  -3  -6    0.12    0.37
  11  -3  -6   18.02    1.37
  11  -3  -6   22.75    1.60
  10  -3  -6    0.09    0.27
  10  -3  -6    0.26    0.31
 -10   3   6    0.10    0.21
   9  -3  -6   35.15    1.73
   9  -3  -6   36.18    1.94
  -9   3   6   34.45    1.63
   8  -3  -6   24.46    1.53
   8  -3  -6   24.34    1.31
  -8   3   6   25.26    1.30
   7  -3  -6    1.76    0.37
   7  -3  -6    2.99    0.43
   7  -3  -6    2.65    0.58
  -7   3   6    2.67    0.49
   6  -3  -6    6.32    0.53
   6  -3  -6    6.80    0.74
   6  -3  -6    6.54    0.61
  -6   3   6    7.89    0.66
   5  -3  -6   29.78    1.57
   5  -3  -6   29.72    1.40
  -5   3   6   29.45    1.39
   4  -3  -6    0.70    0.26
   4  -3  -6    2.10    0.43
   4  -3  -6    1.28    0.38
  -4   3   6    1.56    0.39
   3  -3  -6   36.17    1.68
   3  -3  -6   36.56    1.64
   3  -3  -6   35.76    1.61
  -3   3   6   34.45    1.58
   2  -3  -6    0.02    0.17
   2  -3  -6   -0.15    0.14
   2  -3  -6    0.00    0.16
   1  -3  -6   13.51    0.94
   1  -3  -6   10.09    0.77
   1  -3  -6    9.43    0.83
   0  -3  -6    2.48    0.51
   0  -3  -6    3.54    0.53
   0  -3  -6    3.42    0.44
  -1  -3  -6   19.53    1.27
  -1  -3  -6   20.82    1.30
  -2  -3  -6    4.32    0.67
  -2  -3  -6    3.31    0.66
  -3  -3  -6    4.48    0.84
  -3  -3  -6    3.81    0.68
  -4  -3  -6    2.92    0.69
  -4  -3  -6    3.50    0.71
  -5  -3  -6    3.16    0.68
  -5  -3  -6    3.53    0.79
  12  -4  -6   23.07    1.66
  12  -4  -6   25.64    1.80
  11  -4  -6   -0.29    0.28
  11  -4  -6    0.07    0.31
 -11   4   6    0.07    0.26
  10  -4  -6   26.09    1.55
  10  -4  -6   28.12    1.79
 -10   4   6   23.42    1.44
   9  -4  -6    1.77    0.55
   9  -4  -6    1.39    0.41
  -9   4   6    1.54    0.43
   8  -4  -6    5.28    0.79
   8  -4  -6    5.72    0.64
  -8   4   6    5.66    0.65
   7  -4  -6   16.30    1.24
   7  -4  -6   14.89    0.98
  -7   4   6   14.04    0.99
   6  -4  -6    0.46    0.29
   6  -4  -6    1.22    0.36
  -6   4   6    1.08    0.35
   4  -4  -6   19.77    1.26
   4  -4  -6   17.86    1.14
   4  -4  -6   18.36    1.14
  -4   4   6   18.45    1.14
   3  -4  -6    3.10    0.59
   3  -4  -6    1.84    0.48
   3  -4  -6    2.99    0.50
  -3   4   6    2.23    0.48
   2  -4  -6    7.21    0.74
   2  -4  -6    6.99    0.73
   2  -4  -6    8.08    0.78
   1  -4  -6    0.46    0.27
   1  -4  -6    1.23    0.37
   1  -4  -6    1.46    0.42
   0  -4  -6    0.14    0.26
   0  -4  -6    0.08    0.22
   0  -4  -6    0.12    0.19
  -1  -4  -6   11.07    1.00
  -1  -4  -6   11.93    1.03
  -2  -4  -6   11.48    1.09
  -2  -4  -6   13.85    1.12
  -3  -4  -6   -0.53    0.29
  -3  -4  -6   -0.14    0.28
  -4  -4  -6    1.74    0.55
  -4  -4  -6    1.62    0.60
  -5  -4  -6   -0.02    0.36
  -5  -4  -6    0.63    0.43
  11  -5  -6   23.47    1.57
  11  -5  -6   20.80    1.68
 -11   5   6   24.13    1.54
  10  -5  -6   12.58    1.16
  10  -5  -6   13.90    1.33
 -10   5   6   13.13    1.08
   9  -5  -6   23.36    1.68
  -9   5   6   24.18    1.44
   8  -5  -6    0.23    0.32
  -8   5   6    0.15    0.22
   7  -5  -6   16.77    1.33
   7  -5  -6   16.76    1.13
  -7   5   6   16.14    1.13
   6  -5  -6    3.50    0.75
   6  -5  -6    4.34    0.64
  -6   5   6    5.35    0.66
   5  -5  -6   32.21    1.79
   5  -5  -6   29.80    1.61
  -5   5   6   34.83    1.71
   3  -5  -6    5.76    0.71
   3  -5  -6    6.74    0.78
   3  -5  -6    5.17    0.72
  -3   5   6    6.05    0.72
   2  -5  -6    0.67    0.37
   2  -5  -6    0.75    0.35
   2  -5  -6    0.48    0.29
  -2   5   6    0.91    0.35
   1  -5  -6    7.91    0.81
   1  -5  -6    6.90    0.82
   1  -5  -6    9.23    0.91
   0  -5  -6   -0.01    0.23
   0  -5  -6    0.29    0.33
  -1  -5  -6    8.31    0.93
  -1  -5  -6    6.66    0.87
  -2  -5  -6    2.25    0.64
  -2  -5  -6    2.61    0.69
  -3  -5  -6    5.24    0.94
  -3  -5  -6    5.37    0.86
  -4  -5  -6    0.18    0.37
  -4  -5  -6   -0.48    0.30
  11  -6  -6    2.21    0.74
 -11   6   6    1.08    0.50
  10  -6  -6   18.70    1.56
 -10   6   6   17.16    1.32
   9  -6  -6    0.28    0.36
  -9   6   6    0.38    0.35
   8  -6  -6    7.49    0.97
  -8   6   6    7.92    0.85
   7  -6  -6    0.39    0.35
   7  -6  -6   -0.30    0.29
  -7   6   6    0.04    0.24
   6  -6  -6    7.32    0.85
   6  -6  -6    7.47    0.96
  -6   6   6    8.24    0.86
   5  -6  -6   -0.10    0.31
   5  -6  -6    0.03    0.28
  -5   6   6    0.01    0.17
   4  -6  -6   39.30    1.98
   4  -6  -6   37.13    1.95
   4  -6  -6   38.49    2.05
  -4   6   6   37.56    1.94
   3  -6  -6    0.50    0.34
   3  -6  -6    0.19    0.31
   3  -6  -6    0.36    0.32
  -3   6   6    0.38    0.35
   2  -6  -6   22.41    1.48
   2  -6  -6   20.64    1.43
   2  -6  -6   17.13    1.28
  -2   6   6   22.19    1.47
   1  -6  -6    1.88    0.50
   1  -6  -6    1.51    0.51
   1  -6  -6    1.74    0.52
  -1   6   6    3.51    0.70
   0  -6  -6   19.17    1.46
   0  -6  -6   22.71    1.56
  -1  -6  -6    1.00    0.51
  -1  -6  -6    1.39    0.56
  -2  -6  -6    2.80    0.65
  -2  -6  -6    6.12    0.93
  10  -7  -6    1.92    0.65
 -10   7   6    1.46    0.59
   9  -7  -6    8.35    1.10
  -9   7   6    5.69    0.86
   8  -7  -6    0.15    0.38
  -8   7   6    0.20    0.32
   7  -7  -6   11.38    1.24
   7  -7  -6   10.61    1.03
  -7   7   6   12.29    1.12
   6  -7  -6    0.95    0.47
   6  -7  -6    0.84    0.44
  -6   7   6    1.50    0.51
   5  -7  -6   11.43    1.17
   5  -7  -6    7.73    0.99
  -5   7   6   10.97    1.04
   4  -7  -6    2.83    0.67
   4  -7  -6    2.07    0.65
   4  -7  -6    2.68    0.68
  -4   7   6    1.70    0.56
   3  -7  -6   15.46    1.28
   3  -7  -6   12.95    1.21
   3  -7  -6   14.87    1.27
  -3   7   6   15.81    1.30
   2  -7  -6   -0.24    0.33
   2  -7  -6    0.06    0.31
   2  -7  -6    0.05    0.30
  -2   7   6    0.12    0.30
   1  -7  -6   12.54    1.22
   1  -7  -6    9.36    1.07
  -1   7   6   10.02    1.11
   0  -7  -6    0.51    0.39
   0  -7  -6    1.41    0.57
   0   7   6    0.19    0.37
  -1  -7  -6    3.53    0.81
  -1  -7  -6    4.46    0.88
   8  -8  -6   13.76    1.44
   8  -8  -6   15.74    1.63
  -8   8   6   14.31    1.32
   7  -8  -6    2.03    0.61
   7  -8  -6    1.93    0.68
  -7   8   6    2.26    0.65
   6  -8  -6    4.31    0.90
   6  -8  -6    4.11    0.81
  -6   8   6    4.64    0.91
   5  -8  -6    1.07    0.50
   5  -8  -6    0.98    0.52
  -5   8   6    0.79    0.43
   4  -8  -6    6.42    0.93
   4  -8  -6    8.50    1.10
  -4   8   6    8.72    1.02
   3  -8  -6   -0.05    0.38
   3  -8  -6    0.43    0.44
   3  -8  -6    0.10    0.36
  -3   8   6    0.49    0.35
   2  -8  -6    7.56    1.02
   2  -8  -6    8.05    1.02
   2  -8  -6    6.84    1.04
  -2   8   6    7.93    1.04
   1  -8  -6    2.33    0.71
   1  -8  -6    2.94    0.81
  -1 -13   7    0.60    0.45
   0  13  -7    1.66    0.61
   0 -13   7    2.40    0.70
   0 -13   7    1.34    0.55
  -1  13  -7    0.21    0.38
   1 -13   7    0.59    0.44
   1 -13   7    0.76    0.56
  -2  13  -7   17.70    1.47
   2 -13   7   13.78    1.43
   2 -13   7   14.97    1.40
   4  12  -7    6.95    1.08
   4  12  -7    5.86    0.86
  -4 -12   7    7.30    1.12
  -4 -12   7    4.70    0.97
   3  12  -7    3.38    0.89
   3  12  -7    4.14    0.83
  -3 -12   7    4.07    0.94
  -3 -12   7    6.16    1.11
   2  12  -7    5.38    0.83
  -2 -12   7    7.02    0.96
  -2 -12   7    6.63    1.02
   1  12  -7    8.14    0.97
  -1 -12   7    8.09    1.10
  -1 -12   7    7.24    0.98
   0  12  -7    0.37    0.39
   0 -12   7    0.71    0.44
   0 -12   7    0.77    0.42
  -1  12  -7    0.68    0.42
   1 -12   7    0.99    0.51
   1 -12   7    0.50    0.36
  -2  12  -7    5.30    0.86
   2 -12   7    5.32    0.90
   2 -12   7    5.57    0.84
  -3  12  -7    8.87    1.01
   3 -12   7    7.90    1.06
   3 -12   7    7.79    0.99
  -4  12  -7   -0.14    0.28
   4 -12   7    0.48    0.36
   4 -12   7    0.91    0.50
  -5  12  -7   -0.10    0.27
  -6 -11   7    5.21    1.10
   5  11  -7    0.84    0.54
  -5 -11   7    0.66    0.46
  -5 -11   7    0.95    0.52
   4  11  -7    3.65    0.71
   4  11  -7    3.27    0.78
  -4 -11   7    5.87    0.93
  -4 -11   7    3.53    0.84
   3  11  -7    4.97    1.03
   3  11  -7    5.36    0.79
  -3 -11   7    5.62    0.86
  -3 -11   7    4.18    0.96
   2  11  -7    1.16    0.48
  -2 -11   7    2.26    0.66
  -2 -11   7    1.38    0.50
   1  11  -7    0.15    0.34
  -1 -11   7    0.27    0.31
  -1 -11   7    0.10    0.32
   0  11  -7    0.14    0.27
   0 -11   7    0.65    0.38
   0 -11   7    0.33    0.33
  -1  11  -7    1.71    0.55
   1 -11   7    2.10    0.63
   1 -11   7    2.28    0.61
  -2  11  -7   23.59    1.57
   2 -11   7   21.92    1.59
   2 -11   7   24.43    1.60
  -3  11  -7    0.53    0.40
   3 -11   7    0.26    0.33
   3 -11   7    0.27    0.35
  -4  11  -7   21.01    1.53
  -4  11  -7   21.01    1.42
   4 -11   7   19.04    1.48
   4 -11   7   20.27    1.52
  -5  11  -7   -0.15    0.30
  -5  11  -7    0.31    0.33
   5 -11   7   -0.10    0.32
  -6  11  -7    0.30    0.39
  -6  11  -7    0.03    0.36
   6 -11   7    0.22    0.37
   7  10  -7   12.03    1.30
   6  10  -7    0.70    0.50
  -6 -10   7    0.50    0.43
  -6 -10   7    0.42    0.40
   5  10  -7    2.66    0.71
  -5 -10   7    2.68    0.75
  -5 -10   7    2.31    0.65
   4  10  -7   29.55    1.92
   4  10  -7   32.89    1.74
  -4 -10   7   29.19    1.86
  -4 -10   7   29.77    1.95
   3  10  -7   34.84    2.06
   3  10  -7   36.84    1.86
  -3 -10   7   35.13    1.97
  -3 -10   7   30.19    1.98
   2  10  -7    1.35    0.54
   2  10  -7    1.63    0.48
  -2 -10   7    2.67    0.66
  -2 -10   7    1.23    0.53
   1  10  -7   -0.04    0.25
  -1 -10   7    0.00    0.28
  -1 -10   7    0.03    0.24
   0  10  -7    0.30    0.29
   0 -10   7    0.39    0.30
   0 -10   7    0.54    0.35
  -1  10  -7   35.73    1.89
   1 -10   7   32.51    1.91
   1 -10   7   37.44    1.94
  -2  10  -7    1.11    0.43
   2 -10   7    0.49    0.35
   2 -10   7    1.93    0.57
  -3  10  -7   29.59    1.60
  -3  10  -7   30.41    1.78
   3 -10   7   33.22    1.85
   3 -10   7   31.36    1.80
  -4  10  -7    2.95    0.64
  -4  10  -7    1.07    0.43
   4 -10   7    1.85    0.57
   4 -10   7    1.31    0.48
  -5  10  -7   16.19    1.32
  -5  10  -7   18.07    1.35
   5 -10   7   20.09    1.47
  -6  10  -7    4.15    0.79
  -6  10  -7    5.13    0.81
   6 -10   7    3.82    0.77
  -7  10  -7    0.94    0.50
  -7  10  -7    1.15    0.52
   7 -10   7    1.31    0.56
   8   9  -7    3.15    0.80
   8   9  -7    3.62    0.79
   7   9  -7    0.18    0.40
   6   9  -7    1.69    0.54
  -6  -9   7    1.47    0.57
  -6  -9   7    0.89    0.47
   5   9  -7    8.39    0.99
   5   9  -7   10.56    0.90
  -5  -9   7    8.49    1.03
  -5  -9   7    7.43    0.93
   4   9  -7    9.91    1.05
   4   9  -7    8.75    0.85
  -4  -9   7    8.69    1.01
  -4  -9   7    7.59    0.90
   3   9  -7    1.19    0.40
   3   9  -7    0.63    0.34
  -3  -9   7    0.19    0.26
  -3  -9   7    1.27    0.49
   2   9  -7   33.12    1.92
   2   9  -7   38.30    1.82
  -2  -9   7   35.24    1.90
  -2  -9   7   34.47    1.96
   1   9  -7   -0.03    0.19
  -1  -9   7   -0.07    0.22
  -1  -9   7    0.03    0.22
   0   9  -7    6.03    0.73
   0  -9   7    6.20    0.78
   0  -9   7    6.30    0.75
  -1   9  -7    0.09    0.23
   1  -9   7    0.11    0.23
   1  -9   7   -0.07    0.20
  -2   9  -7   13.01    1.06
  -2   9  -7   11.72    0.88
   2  -9   7   10.17    0.97
   2  -9   7   10.34    0.96
  -3   9  -7    0.59    0.32
  -3   9  -7    0.43    0.31
   3  -9   7    0.46    0.29
   3  -9   7    1.48    0.47
  -4   9  -7   13.34    1.05
  -4   9  -7   10.36    0.99
   4  -9   7   11.47    1.04
  -5   9  -7    1.18    0.44
  -5   9  -7    0.66    0.40
   5  -9   7    1.98    0.53
  -6   9  -7    6.01    0.85
  -6   9  -7    7.32    0.89
   6  -9   7    6.73    0.91
  -7   9  -7   -0.13    0.28
  -7   9  -7    0.24    0.41
   7  -9   7    0.56    0.42
   9   8  -7    4.98    0.93
   9   8  -7    5.48    0.92
   8   8  -7    6.41    0.88
   8   8  -7    6.57    0.95
   7   8  -7   21.31    1.59
   6   8  -7    7.43    0.95
  -6  -8   7    5.13    0.81
   5   8  -7   14.34    1.00
   5   8  -7   14.64    1.25
  -5  -8   7   15.07    1.22
  -5  -8   7   13.51    1.23
   4   8  -7    0.26    0.21
   4   8  -7   -0.02    0.24
  -4  -8   7    0.00    0.23
  -4  -8   7    0.09    0.26
   3   8  -7    1.09    0.41
   3   8  -7    0.89    0.32
  -3  -8   7    1.57    0.52
  -3  -8   7    2.11    0.53
   2   8  -7    6.26    0.77
   2   8  -7    6.36    0.69
  -2  -8   7    6.81    0.81
  -2  -8   7    6.13    0.73
   1   8  -7    0.19    0.25
   1   8  -7   -0.16    0.20
  -1  -8   7    0.21    0.24
  -1  -8   7    0.03    0.18
   0   8  -7   18.45    1.20
   0  -8   7   16.75    1.21
   0  -8   7   17.70    1.18
  -1   8  -7   17.42    0.98
  -1   8  -7   19.07    1.23
   1  -8   7   18.23    1.19
   1  -8   7   16.58    1.16
  -2   8  -7    1.58    0.39
  -2   8  -7    1.56    0.46
   2  -8   7    1.53    0.41
   2  -8   7    2.65    0.56
  -3   8  -7    0.01    0.23
  -3   8  -7    0.33    0.25
   3  -8   7    0.38    0.24
   3  -8   7    0.30    0.28
  -4   8  -7    0.85    0.39
  -4   8  -7    1.06    0.37
   4  -8   7    1.11    0.40
  -5   8  -7   10.31    0.98
  -5   8  -7    7.97    0.88
   5  -8   7    9.44    0.95
  -6   8  -7    0.25    0.30
  -6   8  -7    0.44    0.37
   6  -8   7    0.05    0.27
  -7   8  -7    2.90    0.64
  -7   8  -7    2.14    0.65
   7  -8   7    2.75    0.68
  -8   8  -7    2.55    0.65
   8  -8   7    1.96    0.61
  10   7  -7    6.35    0.95
  10   7  -7    4.99    0.96
   9   7  -7    1.67    0.58
   9   7  -7    2.09    0.64
   8   7  -7   13.00    1.16
   8   7  -7   14.67    1.28
   7   7  -7    0.95    0.45
   6   7  -7    0.94    0.45
  -6  -7   7    0.47    0.34
   5   7  -7    0.37    0.24
   5   7  -7    0.37    0.29
  -5  -7   7    0.07    0.24
   4   7  -7   33.56    1.82
   4   7  -7   30.23    1.50
  -4  -7   7   36.06    1.82
  -4  -7   7   35.54    1.88
   3   7  -7    6.43    0.76
   3   7  -7    7.13    0.68
  -3  -7   7    9.50    0.89
  -3  -7   7    9.53    0.86
   2   7  -7    7.94    0.72
   2   7  -7    8.82    0.84
  -2  -7   7    7.71    0.76
  -2  -7   7    7.82    0.81
   1   7  -7    0.17    0.21
   1   7  -7    0.28    0.21
  -1  -7   7   -0.02    0.18
  -1  -7   7    0.00    0.17
   0   7  -7   24.45    1.09
   0   7  -7   24.36    1.36
   0   7  -7   24.73    1.38
   0  -7   7   25.45    1.42
   0  -7   7   24.76    1.34
  -1   7  -7    0.87    0.28
  -1   7  -7    0.46    0.28
  -1   7  -7    0.78    0.31
   1  -7   7    0.86    0.32
   1  -7   7    0.67    0.27
  -2   7  -7    5.61    0.63
  -2   7  -7    6.10    0.68
  -2   7  -7    5.50    0.57
   2  -7   7    6.79    0.71
   2  -7   7    6.70    0.68
  -3   7  -7    2.85    0.52
  -3   7  -7    2.06    0.48
   3  -7   7    2.58    0.54
   3  -7   7    1.53    0.39
  -4   7  -7    5.27    0.68
  -4   7  -7    7.37    0.82
   4  -7   7    7.39    0.79
  -5   7  -7   -0.12    0.23
  -5   7  -7    0.04    0.24
   5  -7   7    0.02    0.23
  -6   7  -7    6.77    0.80
  -6   7  -7    4.66    0.75
   6  -7   7    6.61    0.83
  -7   7  -7    2.65    0.69
  -7   7  -7    2.57    0.63
   7  -7   7    3.68    0.75
  -8   7  -7    0.40    0.39
   8  -7   7    0.19    0.34
  10   6  -7   -0.06    0.31
  10   6  -7   -0.09    0.32
   9   6  -7   26.87    1.75
   9   6  -7   31.15    1.87
   8   6  -7    1.73    0.52
   8   6  -7    3.42    0.75
   7   6  -7   55.10    2.51
   6   6  -7    0.24    0.27
  -6  -6   7   -0.04    0.19
   5   6  -7   18.10    1.27
   5   6  -7   19.55    1.05
  -5  -6   7   18.90    1.26
   4   6  -7   22.23    1.35
   4   6  -7   19.30    1.08
  -4  -6   7   20.33    1.27
   3   6  -7   57.15    2.37
   3   6  -7   59.37    2.19
  -3  -6   7   57.36    2.31
  -3  -6   7   58.81    2.43
   2   6  -7   45.69    2.01
   2   6  -7   46.16    1.88
  -2  -6   7   46.85    2.05
  -2  -6   7   45.82    1.93
   1   6  -7   28.33    1.44
   1   6  -7   24.92    1.32
  -1  -6   7   25.18    1.38
  -1  -6   7   27.36    1.36
   0   6  -7   13.44    0.93
   0   6  -7   13.94    0.95
   0   6  -7   13.70    0.74
   0  -6   7   13.83    0.95
   0  -6   7   13.71    0.91
  -1   6  -7   10.61    0.80
  -1   6  -7    9.60    0.81
  -1   6  -7   11.30    0.73
   1  -6   7   10.45    0.81
   1  -6   7   11.39    0.83
  -2   6  -7    1.42    0.39
  -2   6  -7    1.76    0.37
  -2   6  -7    1.78    0.39
   2  -6   7    2.36    0.48
   2  -6   7    1.88    0.42
  -3   6  -7    9.64    0.80
  -3   6  -7   12.06    0.88
  -3   6  -7   10.56    0.90
   3  -6   7   10.59    0.85
  -4   6  -7    0.10    0.20
  -4   6  -7   -0.05    0.19
   4  -6   7    0.02    0.20
  -5   6  -7   14.16    1.10
  -5   6  -7   11.99    1.00
   5  -6   7   11.49    0.99
  -6   6  -7    0.23    0.30
  -6   6  -7   -0.32    0.23
   6  -6   7    0.16    0.26
  -7   6  -7   13.12    1.23
  -7   6  -7   15.25    1.32
   7  -6   7   14.56    1.21
  -8   6  -7    9.23    1.11
  11   5  -7    0.98    0.46
  10   5  -7   20.03    1.50
  10   5  -7   23.24    1.57
   9   5  -7    0.15    0.29
   9   5  -7   -0.11    0.24
   8   5  -7    9.93    1.00
   8   5  -7   10.64    1.00
   7   5  -7   -0.16    0.20
   6   5  -7    9.39    0.89
   5   5  -7    0.74    0.25
   5   5  -7    1.01    0.38
  -5  -5   7    1.91    0.48
   4   5  -7    6.89    0.59
   4   5  -7    6.15    0.68
  -4  -5   7    6.33    0.66
   3   5  -7   71.91    2.69
   3   5  -7   74.03    2.50
  -3  -5   7   73.18    2.61
   2   5  -7    7.95    0.72
   2   5  -7    8.45    0.69
  -2  -5   7    8.79    0.71
   1   5  -7    1.65    0.24
   1   5  -7    1.44    0.35
   1   5  -7    1.36    0.35
  -1  -5   7    1.71    0.38
   0   5  -7   38.99    1.62
   0   5  -7   35.08    1.64
   0   5  -7   35.67    1.37
   0  -5   7   37.29    1.61
   0  -5   7   39.09    1.59
  -1   5  -7    3.40    0.40
  -1   5  -7    3.14    0.42
  -1   5  -7    5.16    0.58
   1  -5   7    4.03    0.46
   1  -5   7    4.20    0.48
  -2   5  -7   47.38    1.76
  -2   5  -7   47.01    1.97
  -2   5  -7   44.27    1.81
   2  -5   7   44.92    1.83
   2  -5   7   49.09    1.80
  -3   5  -7    1.68    0.40
  -3   5  -7    1.18    0.38
   3  -5   7    1.08    0.34
  -4   5  -7   34.85    1.77
  -4   5  -7   35.48    1.75
   4  -5   7   37.29    1.71
  -5   5  -7    0.17    0.27
  -5   5  -7   -0.15    0.23
   5  -5   7    0.10    0.19
  -6   5  -7    0.15    0.26
  -6   5  -7    0.18    0.28
   6  -5   7   -0.02    0.22
  -7   5  -7    0.54    0.39
   7  -5   7    0.55    0.38
  -8   5  -7    0.77    0.49
  11   4  -7   15.42    1.30
  11   4  -7   14.91    1.34
  10   4  -7   -0.37    0.21
  10   4  -7   -0.08    0.27
   9   4  -7   11.28    1.03
   9   4  -7   10.30    1.02
   8   4  -7    0.81    0.34
   8   4  -7    1.09    0.42
   7   4  -7    8.85    0.87
   7   4  -7    8.95    0.82
   6   4  -7   10.29    0.90
   6   4  -7    9.50    0.65
   5   4  -7   55.83    1.98
   5   4  -7   60.04    2.38
  -5  -4   7   57.36    2.26
   4   4  -7    0.17    0.15
   4   4  -7    0.21    0.19
  -4  -4   7    0.05    0.16
   3   4  -7  131.76    3.87
   3   4  -7  134.76    4.09
  -3  -4   7  126.09    3.93
   2   4  -7    0.01    0.15
   2   4  -7    0.03    0.12
   2   4  -7    0.05    0.08
  -2  -4   7   -0.01    0.12
   1   4  -7   31.75    1.44
   1   4  -7   30.87    1.13
   1   4  -7   30.52    1.41
  -1  -4   7   31.78    1.36
   0   4  -7    4.06    0.45
   0   4  -7    4.15    0.41
   0   4  -7    4.98    0.54
   0  -4   7    5.10    0.48
  -1   4  -7   12.02    0.76
  -1   4  -7   10.42    0.82
  -1   4  -7   11.31    0.72
   1  -4   7   11.15    0.74
  -2   4  -7    4.22    0.41
  -2   4  -7    3.94    0.54
  -2   4  -7    3.73    0.48
   2  -4   7    3.82    0.44
  -3   4  -7   19.78    1.23
  -3   4  -7   22.70    1.27
   3  -4   7   22.04    1.15
  -4   4  -7   -0.24    0.20
  -4   4  -7    0.24    0.24
   4  -4   7    0.00    0.15
  -5   4  -7    0.01    0.26
  -5   4  -7    0.59    0.34
   5  -4   7    0.34    0.26
  -6   4  -7    1.03    0.46
  -6   4  -7    1.40    0.45
   6  -4   7    0.19    0.29
  -7   4  -7   -0.06    0.34
  -8   4  -7    1.29    0.53
  12   3  -7   13.64    1.32
  11   3  -7   -0.05    0.30
  11   3  -7   -0.02    0.30
  10   3  -7   10.68    1.03
  10   3  -7   10.01    1.04
   9   3  -7    0.31    0.28
   9   3  -7    0.21    0.27
   8   3  -7    2.87    0.60
   8   3  -7    3.64    0.57
   7   3  -7    2.02    0.46
   7   3  -7    3.46    0.56
   6   3  -7   13.23    0.99
   6   3  -7   14.83    0.95
   6   3  -7   13.48    0.77
   5   3  -7    5.71    0.63
   5   3  -7    8.90    0.62
   4   3  -7   11.45    0.74
   4   3  -7    9.69    0.80
  -4  -3   7   11.57    0.78
   3   3  -7    7.97    0.64
   3   3  -7    8.50    0.72
  -3  -3   7    8.70    0.64
   2   3  -7   26.56    1.29
   2   3  -7   25.95    0.94
   2   3  -7   27.49    1.29
  -2  -3   7   26.42    1.17
   1   3  -7    2.00    0.41
   1   3  -7    2.22    0.28
   1   3  -7    1.61    0.35
  -1  -3   7    1.92    0.30
   0   3  -7   15.95    0.99
   0   3  -7   15.90    0.87
   0   3  -7   15.44    0.82
   0  -3   7   15.53    0.81
  -1   3  -7    2.37    0.36
  -1   3  -7    2.41    0.50
  -1   3  -7    1.76    0.29
   1  -3   7    2.27    0.32
  -2   3  -7   22.66    1.27
  -2   3  -7   19.74    1.11
   2  -3   7   20.06    1.00
  -3   3  -7    9.15    0.81
  -3   3  -7    8.52    0.77
   3  -3   7    7.84    0.65
  -4   3  -7    9.31    0.84
  -4   3  -7    8.68    0.82
  -5   3  -7    1.41    0.42
  -5   3  -7    1.86    0.48
  -6   3  -7    5.67    0.74
  -6   3  -7    6.13    0.83
  -7   3  -7    2.76    0.69
  -8   3  -7    3.08    0.75
  12   2  -7    0.10    0.38
  12   2  -7   -0.06    0.28
  11   2  -7   29.83    1.84
  11   2  -7   33.91    1.91
  10   2  -7    0.34    0.30
  10   2  -7    0.58    0.34
   9   2  -7   10.50    0.99
   9   2  -7   11.60    0.99
   8   2  -7   10.41    0.89
   8   2  -7   10.50    0.96
   7   2  -7   15.81    1.01
   7   2  -7   13.36    1.05
   6   2  -7    0.04    0.12
   6   2  -7    0.02    0.14
   6   2  -7   -0.15    0.12
   5   2  -7   26.85    1.18
   5   2  -7   27.08    1.43
   5   2  -7   28.37    1.26
   4   2  -7    0.96    0.25
   4   2  -7    0.84    0.28
  -4  -2   7    1.01    0.17
   3   2  -7   27.37    1.36
   3   2  -7   28.46    1.29
   3   2  -7   29.15    1.00
  -3  -2   7   28.55    1.20
   2   2  -7    5.68    0.56
   2   2  -7    5.59    0.42
   2   2  -7    4.89    0.52
  -2  -2   7    6.45    0.48
   1   2  -7    7.96    0.62
   1   2  -7    7.86    0.66
   1   2  -7    8.64    0.57
  -1  -2   7    7.70    0.51
   0   2  -7   -0.05    0.09
   0   2  -7   -0.01    0.14
   0   2  -7    0.01    0.12
   0  -2   7    0.15    0.13
  -1   2  -7   15.52    1.02
  -1   2  -7   18.35    1.01
  -1   2  -7   18.28    0.84
   1  -2   7   16.06    0.80
  -2   2  -7   10.55    0.83
  -2   2  -7    9.50    0.79
  -3   2  -7   61.97    2.47
  -3   2  -7   64.60    2.49
  -4   2  -7    0.41    0.27
  -4   2  -7    0.87    0.38
  -5   2  -7    0.28    0.25
  -5   2  -7    0.53    0.35
  -6   2  -7    0.76    0.43
  -6   2  -7    0.16    0.30
  -7   2  -7    5.18    0.97
  12   1  -7   24.42    1.69
  12   1  -7   24.02    1.66
  11   1  -7   -0.28    0.30
  11   1  -7   -0.06    0.26
  10   1  -7   42.92    2.10
  10   1  -7   43.06    2.18
   9   1  -7    0.97    0.40
   9   1  -7    0.43    0.31
   8   1  -7   46.91    2.18
   8   1  -7   49.14    2.07
   7   1  -7    0.06    0.18
   7   1  -7    0.09    0.19
   6   1  -7   11.00    0.90
   6   1  -7   10.01    0.65
   6   1  -7   11.70    0.78
   5   1  -7   12.48    0.92
   5   1  -7   12.01    0.74
   5   1  -7   11.27    0.72
  -5  -1   7   11.86    0.58
   4   1  -7   67.03    2.48
   4   1  -7   69.79    2.17
   4   1  -7   66.87    2.30
   4   1  -7   68.50    2.04
  -4  -1   7   69.51    2.05
   3   1  -7    4.82    0.39
   3   1  -7    4.35    0.49
   3   1  -7    4.61    0.53
   2   1  -7   59.31    1.93
   2   1  -7   55.82    2.09
   2   1  -7   60.19    2.19
  -2  -1   7   59.29    1.80
   1   1  -7    3.44    0.38
   1   1  -7    3.19    0.45
   1   1  -7    2.56    0.37
   0   1  -7   12.62    0.83
   0   1  -7   13.72    0.77
   0   1  -7   14.26    0.95
  -1   1  -7    0.14    0.14
  -1   1  -7    0.04    0.16
  -1   1  -7    0.08    0.14
  -2   1  -7    2.15    0.46
  -2   1  -7    3.13    0.50
  -3   1  -7   -0.08    0.19
  -3   1  -7    0.10    0.23
  -4   1  -7   46.29    2.19
  -4   1  -7   49.89    2.15
  -5   1  -7   -0.34    0.19
  -5   1  -7   -0.12    0.26
  -6   1  -7    9.48    0.97
  -6   1  -7   12.10    1.17
  -7   1  -7    0.08    0.36
  12   0  -7   -0.05    0.30
  12   0  -7    0.12    0.32
  11   0  -7    6.48    0.87
  11   0  -7    4.46    0.83
  10   0  -7    0.89    0.44
  10   0  -7    1.85    0.53
   9   0  -7   57.08    2.51
   9   0  -7   53.61    2.30
   8   0  -7    6.40    0.67
   8   0  -7    5.45    0.74
   7   0  -7   31.59    1.72
   7   0  -7   36.07    1.56
   6   0  -7   11.49    0.76
   6   0  -7   11.23    0.72
   6   0  -7   11.32    0.93
  -6   0   7   11.56    0.65
   5   0  -7    8.33    0.65
   5   0  -7   11.66    0.90
   5   0  -7    9.47    0.62
  -5   0   7   10.15    0.59
   4   0  -7    0.25    0.14
   4   0  -7    0.17    0.22
   4   0  -7   -0.02    0.13
   4   0  -7    0.23    0.15
  -4   0   7    0.10    0.12
   3   0  -7   97.83    3.13
   3   0  -7   99.87    3.19
   3   0  -7   96.92    2.65
   3   0  -7   94.59    2.90
   2   0  -7    3.46    0.47
   2   0  -7    3.43    0.45
   2   0  -7    3.93    0.42
   1   0  -7   39.43    1.57
   1   0  -7   38.02    1.69
   1   0  -7   39.95    1.62
   0   0  -7    1.56    0.32
   0   0  -7    1.97    0.46
   0   0  -7    1.55    0.36
  -1   0  -7    6.04    0.66
  -1   0  -7    5.97    0.64
  -2   0  -7    8.19    0.78
  -2   0  -7    8.20    0.82
  -3   0  -7   12.50    0.99
  -3   0  -7   12.36    1.05
  -4   0  -7    0.82    0.39
  -4   0  -7    1.46    0.48
  -5   0  -7   33.05    1.93
  -5   0  -7   32.12    1.73
  -6   0  -7    0.69    0.46
  12  -1  -7    1.21    0.51
  12  -1  -7    0.28    0.42
  11  -1  -7    1.01    0.44
  11  -1  -7    0.36    0.37
  10  -1  -7    0.15    0.30
  10  -1  -7    0.04    0.22
   9  -1  -7    7.04    0.86
   9  -1  -7    8.95    0.82
   8  -1  -7   23.50    1.28
   8  -1  -7   24.11    1.49
   7  -1  -7   25.88    1.26
   7  -1  -7   23.05    1.47
   7  -1  -7   28.13    1.56
  -7   1   7   26.43    1.17
   6  -1  -7    4.30    0.60
   6  -1  -7    5.30    0.51
   6  -1  -7    5.22    0.49
  -6   1   7    4.39    0.45
   5  -1  -7   19.12    1.06
   5  -1  -7   20.53    1.24
   5  -1  -7   22.05    0.94
  -5   1   7   20.57    1.01
   4  -1  -7   40.48    1.70
   4  -1  -7   39.37    1.56
   4  -1  -7   39.59    1.80
  -4   1   7   42.96    1.61
   3  -1  -7    0.89    0.26
   3  -1  -7    0.83    0.29
   3  -1  -7    0.71    0.28
   2  -1  -7   71.50    2.50
   2  -1  -7   74.43    2.64
   2  -1  -7   71.07    2.47
   1  -1  -7    1.36    0.39
   1  -1  -7    1.54    0.37
   1  -1  -7    1.03    0.30
   0  -1  -7   16.88    0.92
   0  -1  -7   16.28    1.07
   0  -1  -7   17.12    1.12
  -1  -1  -7   16.33    1.11
  -1  -1  -7   15.21    1.09
  -2  -1  -7    1.91    0.51
  -2  -1  -7    2.35    0.55
  -3  -1  -7    2.11    0.55
  -3  -1  -7    1.14    0.41
  -4  -1  -7    6.16    0.78
  -4  -1  -7    5.79    0.84
  -5  -1  -7    0.19    0.37
  -5  -1  -7   -0.18    0.32
  -6  -1  -7    1.24    0.57
  12  -2  -7    0.98    0.52
  12  -2  -7    1.05    0.52
  11  -2  -7    1.99    0.57
  11  -2  -7    1.88    0.58
  10  -2  -7    2.06    0.53
  10  -2  -7    1.10    0.45
   9  -2  -7   19.46    1.24
   9  -2  -7   20.84    1.46
   8  -2  -7    0.16    0.19
   8  -2  -7    0.13    0.26
  -8   2   7   -0.02    0.16
   7  -2  -7    0.24    0.27
   7  -2  -7   -0.02    0.13
   7  -2  -7    0.03    0.17
  -7   2   7    0.14    0.17
   6  -2  -7    7.63    0.81
   6  -2  -7    8.08    0.67
  -6   2   7    7.97    0.65
   5  -2  -7   41.14    1.95
   5  -2  -7   46.18    1.88
  -5   2   7   47.14    1.80
   4  -2  -7   -0.18    0.11
   4  -2  -7    0.15    0.18
   4  -2  -7   -0.11    0.16
  -4   2   7    0.05    0.14
   3  -2  -7   31.72    1.48
   3  -2  -7   31.05    1.55
   3  -2  -7   36.24    1.64
   2  -2  -7    0.40    0.23
   2  -2  -7   -0.03    0.22
   2  -2  -7    0.10    0.17
   1  -2  -7   41.71    1.74
   1  -2  -7   39.79    1.87
   1  -2  -7   43.34    1.87
   0  -2  -7   -0.03    0.23
   0  -2  -7    0.73    0.30
   0  -2  -7   -0.03    0.17
  -1  -2  -7   -0.04    0.26
  -1  -2  -7   -0.09    0.20
  -2  -2  -7    0.39    0.30
  -2  -2  -7   -0.06    0.28
  -3  -2  -7    0.10    0.25
  -3  -2  -7   -0.07    0.26
  -4  -2  -7    0.26    0.36
  -4  -2  -7    0.34    0.32
  -5  -2  -7   15.10    1.34
  -5  -2  -7   14.67    1.26
  12  -3  -7   14.77    1.38
  12  -3  -7   13.07    1.25
  11  -3  -7    2.28    0.61
  11  -3  -7    1.80    0.57
  10  -3  -7   22.80    1.43
  10  -3  -7   23.20    1.64
   9  -3  -7   -0.10    0.20
   9  -3  -7    0.03    0.26
  -9   3   7    0.07    0.20
   8  -3  -7   30.35    1.77
  -8   3   7   28.80    1.45
   7  -3  -7    1.09    0.33
   7  -3  -7    1.38    0.49
  -7   3   7    1.01    0.33
   6  -3  -7    5.99    0.75
   6  -3  -7    8.73    0.74
  -6   3   7    7.40    0.69
   5  -3  -7   10.41    0.93
   5  -3  -7    8.28    0.75
  -5   3   7   10.43    0.82
   4  -3  -7   42.46    1.86
   4  -3  -7   41.66    1.80
   4  -3  -7   38.60    1.89
  -4   3   7   39.57    1.79
   3  -3  -7    2.64    0.51
   3  -3  -7    3.72    0.58
   3  -3  -7    2.53    0.52
  -3   3   7    3.38    0.51
   2  -3  -7   10.01    0.86
   2  -3  -7   10.15    0.91
   2  -3  -7    9.14    0.81
   1  -3  -7    0.50    0.26
   1  -3  -7    0.34    0.28
   1  -3  -7    0.84    0.36
   0  -3  -7   79.71    2.99
   0  -3  -7   72.86    2.95
  -1  -3  -7    0.12    0.28
  -1  -3  -7    0.33    0.30
  -2  -3  -7   16.20    1.29
  -2  -3  -7   16.66    1.28
  -3  -3  -7    1.35    0.55
  -3  -3  -7    0.35    0.39
  -4  -3  -7    7.95    1.06
  -4  -3  -7    6.28    0.88
  11  -4  -7   10.30    1.18
  11  -4  -7    5.57    1.09
  10  -4  -7   -0.41    0.29
 -10   4   7   -0.02    0.26
   9  -4  -7   12.39    1.22
  -9   4   7   14.50    1.06
   8  -4  -7    1.89    0.62
  -8   4   7    2.47    0.51
   7  -4  -7   14.45    1.23
   7  -4  -7   14.62    1.03
  -7   4   7   15.73    1.08
   6  -4  -7    4.49    0.71
   6  -4  -7    5.11    0.65
  -6   4   7    5.18    0.64
   5  -4  -7   11.40    1.05
   5  -4  -7    8.37    0.83
  -5   4   7   10.47    0.88
   4  -4  -7   18.52    1.23
   4  -4  -7   18.03    1.26
   4  -4  -7   16.38    1.13
  -4   4   7   15.33    1.12
   3  -4  -7   12.33    0.99
   3  -4  -7   12.09    0.99
   3  -4  -7   10.89    0.97
  -3   4   7   11.61    0.97
   2  -4  -7    1.81    0.50
   2  -4  -7    0.56    0.30
   2  -4  -7    0.62    0.31
   1  -4  -7   11.79    1.04
   1  -4  -7   13.72    1.10
   1  -4  -7   11.80    0.95
   0  -4  -7    1.02    0.47
   0  -4  -7    0.98    0.42
  -1  -4  -7    6.72    0.87
  -1  -4  -7    8.09    0.93
  -2  -4  -7    0.04    0.28
  -2  -4  -7   -0.11    0.28
  -3  -4  -7    4.14    0.88
  -3  -4  -7    5.60    0.90
  11  -5  -7    0.85    0.52
  10  -5  -7   13.67    1.36
 -10   5   7   12.74    1.11
   9  -5  -7   11.62    1.22
  -9   5   7    9.17    0.95
   8  -5  -7    1.47    0.55
  -8   5   7    2.34    0.55
   7  -5  -7    1.62    0.52
   7  -5  -7    3.22    0.64
  -7   5   7    2.23    0.55
   6  -5  -7   27.84    1.76
   6  -5  -7   28.45    1.61
  -6   5   7   28.07    1.58
   5  -5  -7   35.59    1.98
   5  -5  -7   39.22    1.93
  -5   5   7   36.57    1.88
   4  -5  -7    8.67    0.90
   4  -5  -7    6.73    0.87
   4  -5  -7    8.64    0.88
  -4   5   7    7.41    0.82
   3  -5  -7    3.65    0.71
   3  -5  -7    4.62    0.74
   3  -5  -7    4.46    0.80
  -3   5   7    3.37    0.65
   2  -5  -7   12.24    1.13
   2  -5  -7   12.84    1.10
   2  -5  -7   10.95    1.00
  -2   5   7   10.82    1.02
   1  -5  -7    0.11    0.30
   1  -5  -7    0.33    0.31
   0  -5  -7   11.19    1.12
   0  -5  -7   11.16    1.11
  -1  -5  -7    0.58    0.39
  -1  -5  -7    0.11    0.37
  -2  -5  -7    1.18    0.54
  -2  -5  -7    1.26    0.54
  10  -6  -7    2.05    0.69
 -10   6   7    1.67    0.59
   9  -6  -7    7.43    1.05
  -9   6   7    7.79    0.91
   8  -6  -7    6.71    0.96
  -8   6   7    5.30    0.78
   7  -6  -7   21.59    1.66
   7  -6  -7   24.19    1.54
  -7   6   7   23.42    1.52
   6  -6  -7    5.04    0.90
   6  -6  -7    2.70    0.75
  -6   6   7    3.55    0.74
   5  -6  -7    4.52    0.94
   5  -6  -7    5.05    0.81
  -5   6   7    5.41    0.79
   4  -6  -7    5.14    0.81
   4  -6  -7    4.18    0.79
   4  -6  -7    4.32    0.81
  -4   6   7    3.38    0.70
   3  -6  -7   12.17    1.14
   3  -6  -7    9.89    1.04
   3  -6  -7    9.58    1.07
  -3   6   7   14.61    1.22
   2  -6  -7    1.14    0.43
   2  -6  -7    0.78    0.46
   2  -6  -7    0.55    0.46
  -2   6   7    0.14    0.34
   1  -6  -7   11.77    1.17
   1  -6  -7   10.76    1.14
  -1   6   7   11.80    1.16
   0  -6  -7   -0.08    0.33
   0  -6  -7    0.71    0.46
  -1  -6  -7    1.60    0.60
  -1  -6  -7    1.54    0.59
   8  -7  -7    5.83    1.09
  -8   7   7    7.27    0.94
   7  -7  -7   -0.06    0.35
   7  -7  -7   -0.14    0.39
  -7   7   7    0.07    0.28
   6  -7  -7    6.18    0.92
   6  -7  -7   11.95    1.27
  -6   7   7    7.98    0.98
   5  -7  -7    1.54    0.59
   5  -7  -7    1.49    0.62
  -5   7   7    2.02    0.63
   4  -7  -7   11.59    1.20
   4  -7  -7   12.83    1.26
   4  -7  -7   14.64    1.33
  -4   7   7   15.40    1.31
   3  -7  -7    1.07    0.55
   3  -7  -7    0.40    0.44
   3  -7  -7    0.91    0.46
  -3   7   7    0.70    0.45
   2  -7  -7   13.53    1.32
   2  -7  -7   12.88    1.26
  -2   7   7   14.06    1.30
   1  -7  -7   -0.33    0.32
   1  -7  -7    0.11    0.39
  -1   7   7   -0.03    0.35
   4  12  -8    7.12    1.12
   4  12  -8    8.18    1.00
  -4 -12   8    7.15    1.12
  -4 -12   8    8.36    1.11
   3  12  -8    5.49    0.85
   3  12  -8    5.67    0.98
  -3 -12   8    6.12    1.01
  -3 -12   8    5.12    1.07
   2  12  -8    2.92    0.80
   2  12  -8    2.51    0.66
  -2 -12   8    3.91    0.85
  -2 -12   8    2.13    0.75
   1  12  -8    0.20    0.34
   1  12  -8    0.44    0.38
  -1 -12   8   -0.12    0.29
  -1 -12   8    0.11    0.35
   0  12  -8    0.89    0.42
   0 -12   8    0.73    0.48
   0 -12   8    0.79    0.44
  -1  12  -8    0.03    0.31
   1 -12   8    0.17    0.32
   1 -12   8    0.36    0.39
  -2  12  -8    2.82    0.74
   2 -12   8    4.14    0.85
   2 -12   8    3.00    0.73
  -3  12  -8    0.45    0.37
   3 -12   8    0.12    0.37
   3 -12   8   -0.13    0.32
  -4  12  -8   14.35    1.35
   4 -12   8   11.84    1.26
  -6 -11   8    0.95    0.55
   5  11  -8   20.26    1.68
  -5 -11   8   17.91    1.56
  -5 -11   8   21.46    1.76
   4  11  -8    2.96    0.72
   4  11  -8    0.88    0.55
  -4 -11   8    3.87    0.88
  -4 -11   8    3.35    0.87
   3  11  -8   13.73    1.20
   3  11  -8   16.42    1.46
  -3 -11   8   14.41    1.39
  -3 -11   8   14.19    1.31
   2  11  -8    4.28    0.80
   2  11  -8    3.05    0.73
  -2 -11   8    5.26    0.89
  -2 -11   8    2.80    0.65
   1  11  -8   10.07    1.14
   1  11  -8    9.78    1.01
  -1 -11   8   11.32    1.13
  -1 -11   8   10.12    1.15
   0  11  -8    1.71    0.54
   0 -11   8    1.53    0.54
   0 -11   8    3.95    0.86
  -1  11  -8    1.40    0.52
   1 -11   8    1.92    0.63
   1 -11   8    1.31    0.48
  -2  11  -8   -0.15    0.29
   2 -11   8    0.30    0.33
   2 -11   8   -0.07    0.26
  -3  11  -8   11.17    1.13
   3 -11   8   13.62    1.23
   3 -11   8    9.76    1.09
  -4  11  -8   15.79    1.35
   4 -11   8   13.68    1.28
  -5  11  -8   19.13    1.50
  -5  11  -8   20.13    1.47
   5 -11   8   18.11    1.53
   7  10  -8    0.15    0.44
   6  10  -8    6.81    1.05
  -6 -10   8    7.26    1.02
  -6 -10   8    7.41    1.02
   5  10  -8    1.46    0.60
   5  10  -8    1.63    0.50
  -5 -10   8    1.42    0.56
  -5 -10   8    1.22    0.59
   4  10  -8   10.57    1.00
   4  10  -8   12.66    1.27
  -4 -10   8   10.52    1.12
  -4 -10   8    9.53    1.12
   3  10  -8    0.65    0.41
   3  10  -8    0.57    0.36
  -3 -10   8    1.11    0.54
  -3 -10   8    0.22    0.30
   2  10  -8   13.85    1.15
   2  10  -8   15.11    1.32
  -2 -10   8   13.54    1.23
  -2 -10   8   16.68    1.38
   1  10  -8   -0.08    0.29
   1  10  -8    0.58    0.39
  -1 -10   8    0.94    0.47
  -1 -10   8    0.47    0.35
   0  10  -8   -0.06    0.25
   0  10  -8    0.11    0.25
   0 -10   8    0.10    0.27
   0 -10   8   -0.03    0.31
  -1  10  -8    2.49    0.58
   1 -10   8    2.90    0.70
   1 -10   8    1.55    0.52
  -2  10  -8   21.81    1.50
   2 -10   8   22.46    1.51
   2 -10   8   22.35    1.52
  -3  10  -8    0.58    0.34
   3 -10   8    0.25    0.37
   3 -10   8    0.68    0.38
  -4  10  -8   18.96    1.42
  -4  10  -8   17.96    1.29
   4 -10   8   21.36    1.52
  -5  10  -8    1.08    0.48
  -5  10  -8    1.32    0.47
   5 -10   8    2.08    0.62
  -6  10  -8    7.94    1.01
  -6  10  -8    6.94    0.94
   6 -10   8    7.73    1.01
   8   9  -8    2.17    0.72
   7   9  -8   20.29    1.64
   6   9  -8    1.35    0.57
  -6  -9   8    1.69    0.60
   5   9  -8    3.32    0.63
   5   9  -8    3.07    0.75
  -5  -9   8    3.05    0.78
  -5  -9   8    2.04    0.61
   4   9  -8    0.40    0.31
   4   9  -8    0.47    0.32
  -4  -9   8    0.35    0.32
  -4  -9   8   -0.13    0.25
   3   9  -8   30.85    1.88
   3   9  -8   34.51    1.76
  -3  -9   8   32.25    1.93
  -3  -9   8   32.99    1.86
   2   9  -8    0.95    0.36
   2   9  -8   -0.03    0.24
  -2  -9   8    0.27    0.26
  -2  -9   8    0.33    0.31
   1   9  -8   80.79    3.25
   1   9  -8   76.99    3.05
  -1  -9   8   80.50    3.16
  -1  -9   8   85.98    3.33
   0   9  -8    0.02    0.26
   0   9  -8    0.41    0.30
   0  -9   8    0.08    0.29
   0  -9   8    0.06    0.24
  -1   9  -8   -0.02    0.26
  -1   9  -8    0.11    0.24
   1  -9   8    0.04    0.22
   1  -9   8   -0.06    0.24
  -2   9  -8    0.38    0.29
  -2   9  -8    0.10    0.25
   2  -9   8    0.11    0.23
   2  -9   8    0.29    0.27
  -3   9  -8    9.30    0.86
  -3   9  -8    9.26    0.96
   3  -9   8   10.68    1.01
  -4   9  -8    1.29    0.44
  -4   9  -8    1.35    0.47
   4  -9   8    1.91    0.58
  -5   9  -8    3.52    0.76
  -5   9  -8    4.20    0.78
   5  -9   8    4.03    0.79
  -6   9  -8    0.47    0.41
  -6   9  -8    0.40    0.35
   6  -9   8    0.39    0.33
   9   8  -8   -0.04    0.34
   9   8  -8    0.09    0.37
   8   8  -8    8.92    1.11
   7   8  -8    1.98    0.63
   6   8  -8   30.72    1.91
  -6  -8   8   31.06    1.88
   5   8  -8    9.11    1.03
   5   8  -8   10.54    0.87
  -5  -8   8   10.08    1.02
   4   8  -8    3.98    0.58
   4   8  -8    2.36    0.61
  -4  -8   8    1.82    0.53
  -4  -8   8    4.04    0.78
   3   8  -8   14.65    1.21
   3   8  -8   16.88    1.14
  -3  -8   8   15.79    1.20
  -3  -8   8   16.43    1.29
   2   8  -8   15.46    1.20
   2   8  -8   15.59    1.11
  -2  -8   8   17.46    1.22
  -2  -8   8   13.82    1.17
   1   8  -8    0.32    0.26
   1   8  -8    0.10    0.23
  -1  -8   8   -0.07    0.22
  -1  -8   8    0.24    0.24
   0   8  -8    4.13    0.62
   0   8  -8    3.51    0.66
   0  -8   8    2.59    0.56
   0  -8   8    4.49    0.64
  -1   8  -8    0.10    0.20
  -1   8  -8    0.20    0.25
   1  -8   8   -0.01    0.19
   1  -8   8   -0.07    0.22
  -2   8  -8    1.52    0.43
  -2   8  -8    1.73    0.40
  -2   8  -8    1.10    0.41
   2  -8   8    1.57    0.45
   2  -8   8    1.70    0.45
  -3   8  -8    2.48    0.54
  -3   8  -8    1.89    0.51
   3  -8   8    1.95    0.50
  -4   8  -8    4.09    0.63
  -4   8  -8    4.74    0.83
   4  -8   8    5.24    0.73
  -5   8  -8    4.14    0.78
  -5   8  -8    4.35    0.80
   5  -8   8    2.88    0.66
  -6   8  -8   14.35    1.21
  -6   8  -8   11.70    1.15
   6  -8   8   12.68    1.19
  -7   8  -8    0.96    0.50
  -7   8  -8    0.46    0.41
   7  -8   8    1.98    0.60
  10   7  -8    3.46    0.82
  10   7  -8    2.87    0.76
   9   7  -8   13.99    1.30
   9   7  -8   13.58    1.31
   8   7  -8    3.07    0.71
   8   7  -8    2.94    0.68
   7   7  -8   25.04    1.68
   6   7  -8    0.12    0.29
  -6  -7   8   -0.01    0.25
   5   7  -8    2.19    0.58
   5   7  -8    2.56    0.51
  -5  -7   8    1.90    0.52
   4   7  -8    0.27    0.31
   4   7  -8    0.40    0.24
  -4  -7   8    0.18    0.24
   3   7  -8   19.26    1.19
   3   7  -8   19.09    1.32
  -3  -7   8   21.64    1.41
  -3  -7   8   21.74    1.34
   2   7  -8    3.27    0.66
   2   7  -8    1.71    0.42
  -2  -7   8    1.21    0.40
  -2  -7   8    2.94    0.59
   1   7  -8   15.56    1.10
   1   7  -8   14.76    1.03
  -1  -7   8   14.85    1.06
  -1  -7   8   13.67    1.07
   0   7  -8    0.13    0.22
   0   7  -8    0.05    0.18
   0  -7   8   -0.10    0.16
   0  -7   8   -0.11    0.16
  -1   7  -8   14.79    0.91
  -1   7  -8   16.75    1.10
  -1   7  -8   15.51    1.11
   1  -7   8   16.14    1.10
   1  -7   8   14.78    1.05
  -2   7  -8    1.35    0.36
  -2   7  -8    1.00    0.42
  -2   7  -8    2.31    0.46
   2  -7   8    1.80    0.44
   2  -7   8    2.25    0.52
  -3   7  -8    8.28    0.77
  -3   7  -8    8.53    0.86
   3  -7   8    8.17    0.83
  -4   7  -8    1.00    0.40
  -4   7  -8    0.95    0.37
   4  -7   8    0.58    0.33
  -5   7  -8   13.82    1.14
  -5   7  -8   12.88    1.10
   5  -7   8   10.40    1.01
  -6   7  -8    1.74    0.56
  -6   7  -8    1.82    0.60
   6  -7   8    1.66    0.53
  -7   7  -8   11.72    1.21
  -7   7  -8    8.80    1.26
   7  -7   8    9.21    1.07
  10   6  -8   21.21    1.59
  10   6  -8   21.93    1.61
   9   6  -8    2.36    0.64
   9   6  -8    3.10    0.71
   8   6  -8   29.20    1.80
   8   6  -8   28.96    1.72
   7   6  -8    0.16    0.26
   6   6  -8   13.91    1.16
  -6  -6   8   12.86    1.09
   5   6  -8    2.75    0.44
   5   6  -8    2.33    0.55
  -5  -6   8    2.60    0.57
   4   6  -8    6.18    0.76
   4   6  -8    7.48    0.69
  -4  -6   8    6.26    0.72
   3   6  -8    9.04    0.86
   3   6  -8    9.73    0.79
  -3  -6   8    8.61    0.80
   2   6  -8  108.52    3.72
   2   6  -8  111.92    3.65
  -2  -6   8  113.23    3.67
   1   6  -8   -0.04    0.21
   1   6  -8    0.11    0.23
  -1  -6   8   -0.03    0.16
   0   6  -8   15.17    1.09
   0   6  -8   13.60    0.98
   0   6  -8   15.84    1.11
   0  -6   8   17.22    1.05
   0  -6   8   15.92    1.05
  -1   6  -8    3.35    0.48
  -1   6  -8    3.58    0.46
  -1   6  -8    2.98    0.60
   1  -6   8    2.99    0.55
   1  -6   8    2.90    0.46
  -2   6  -8   58.52    2.34
  -2   6  -8   51.55    2.03
  -2   6  -8   50.25    2.05
   2  -6   8   51.81    2.14
  -3   6  -8   -0.03    0.21
  -3   6  -8   -0.08    0.20
   3  -6   8    0.08    0.18
  -4   6  -8   10.65    0.96
  -4   6  -8    9.32    0.95
   4  -6   8   11.59    0.96
  -5   6  -8    0.14    0.31
  -5   6  -8    0.22    0.28
   5  -6   8    0.17    0.27
  -6   6  -8   28.25    1.78
  -6   6  -8   28.32    1.70
   6  -6   8   25.46    1.60
  -7   6  -8    1.11    0.51
   7  -6   8    0.38    0.42
  11   5  -8   -0.08    0.33
  11   5  -8    0.64    0.43
  10   5  -8    0.74    0.43
  10   5  -8    1.81    0.57
   9   5  -8   13.76    1.19
   9   5  -8   12.23    1.14
   8   5  -8    0.09    0.30
   8   5  -8    0.07    0.26
   7   5  -8   15.08    1.22
   6   5  -8    0.11    0.17
   6   5  -8   -0.09    0.25
   5   5  -8   70.25    2.47
   5   5  -8   69.79    2.81
  -5  -5   8   75.06    2.78
   4   5  -8    5.92    0.69
   4   5  -8    4.73    0.54
  -4  -5   8    5.43    0.63
   3   5  -8    5.50    0.65
   3   5  -8    5.84    0.61
  -3  -5   8    5.47    0.60
   2   5  -8   12.96    0.97
   2   5  -8   14.60    0.97
  -2  -5   8   17.72    1.04
   1   5  -8   16.07    1.03
   1   5  -8   14.68    1.00
  -1  -5   8   15.73    0.97
   0   5  -8    3.01    0.45
   0   5  -8    1.71    0.40
   0   5  -8    2.89    0.37
   0  -5   8    3.17    0.44
  -1   5  -8   27.03    1.30
  -1   5  -8   24.99    1.25
  -1   5  -8   28.91    1.50
   1  -5   8   27.72    1.34
  -2   5  -8    4.51    0.55
  -2   5  -8    6.13    0.72
   2  -5   8    5.06    0.58
  -3   5  -8    8.38    0.86
  -3   5  -8    8.55    0.80
   3  -5   8    7.74    0.72
  -4   5  -8    0.03    0.22
  -4   5  -8    0.29    0.35
   4  -5   8    0.23    0.24
  -5   5  -8    6.87    0.84
  -5   5  -8    5.48    0.75
   5  -5   8    6.62    0.76
  -6   5  -8    2.72    0.63
  -6   5  -8    2.95    0.70
  -7   5  -8    1.30    0.57
  11   4  -8    0.39    0.38
  11   4  -8    0.64    0.44
  10   4  -8    5.85    0.87
  10   4  -8    5.66    0.83
   9   4  -8    0.96    0.43
   9   4  -8    0.81    0.39
   8   4  -8    7.48    0.86
   8   4  -8    8.30    0.85
   7   4  -8    4.26    0.64
   7   4  -8    4.43    0.59
   6   4  -8   14.23    0.85
   6   4  -8   13.32    1.06
   5   4  -8    3.52    0.56
   5   4  -8    2.15    0.41
  -5  -4   8    1.60    0.40
   4   4  -8   35.93    1.73
   4   4  -8   33.13    1.53
  -4  -4   8   36.64    1.62
   3   4  -8   24.89    1.34
   3   4  -8   21.32    1.19
  -3  -4   8   22.59    1.19
   2   4  -8   38.37    1.71
   2   4  -8   38.98    1.72
  -2  -4   8   34.93    1.54
   1   4  -8    0.39    0.24
   1   4  -8    0.47    0.18
   1   4  -8    0.55    0.27
  -1  -4   8    0.37    0.20
   0   4  -8   29.43    1.26
   0   4  -8   27.97    1.48
   0   4  -8   30.57    1.37
   0  -4   8   27.75    1.28
  -1   4  -8    6.91    0.61
  -1   4  -8    7.53    0.62
  -1   4  -8    9.93    0.84
   1  -4   8    6.46    0.59
  -2   4  -8    8.25    0.73
  -2   4  -8    9.14    0.87
   2  -4   8    8.16    0.68
  -3   4  -8    0.28    0.27
  -3   4  -8   -0.11    0.16
   3  -4   8    0.17    0.20
  -4   4  -8   10.19    0.93
  -4   4  -8    9.79    0.91
  -5   4  -8    0.28    0.32
  -5   4  -8    0.31    0.30
  -6   4  -8    0.88    0.43
  -6   4  -8    0.99    0.48
  -7   4  -8    0.91    0.49
  12   3  -8   -0.18    0.33
  12   3  -8    0.05    0.33
  11   3  -8   14.82    1.29
  11   3  -8   14.62    1.30
  10   3  -8    1.34    0.49
  10   3  -8    1.24    0.43
   9   3  -8   10.23    0.96
   9   3  -8    9.47    0.99
   8   3  -8    2.88    0.58
   8   3  -8    2.70    0.66
   7   3  -8   13.12    0.97
   7   3  -8   10.18    0.97
   6   3  -8   -0.02    0.12
   6   3  -8    0.05    0.15
   6   3  -8   -0.10    0.12
   5   3  -8   75.11    2.52
   5   3  -8   73.02    2.79
   4   3  -8    0.44    0.23
   4   3  -8    0.42    0.24
  -4  -3   8    0.15    0.16
   3   3  -8   40.13    1.74
   3   3  -8   39.31    1.76
  -3  -3   8   42.41    1.64
   2   3  -8    0.37    0.25
   2   3  -8    0.61    0.25
   2   3  -8    0.84    0.20
  -2  -3   8    0.58    0.21
   1   3  -8   40.02    1.82
   1   3  -8   41.97    1.54
   1   3  -8   44.87    1.75
  -1  -3   8   40.00    1.55
   0   3  -8    0.05    0.20
   0   3  -8    0.25    0.17
   0   3  -8    0.18    0.17
   0  -3   8    0.43    0.19
  -1   3  -8   31.07    1.58
  -1   3  -8   31.67    1.48
  -2   3  -8    0.51    0.29
  -2   3  -8    0.19    0.20
  -3   3  -8    0.53    0.32
  -3   3  -8    0.45    0.25
  -4   3  -8    0.47    0.33
  -4   3  -8    0.50    0.32
  -5   3  -8    8.18    0.91
  -5   3  -8    7.59    0.86
  -6   3  -8    6.14    0.88
  -6   3  -8    7.36    0.86
  -7   3  -8    7.78    1.04
  12   2  -8   14.24    1.30
  12   2  -8   13.27    1.28
  11   2  -8    0.15    0.31
  11   2  -8   -0.13    0.26
  10   2  -8   34.03    1.95
  10   2  -8   33.17    1.85
   9   2  -8    2.57    0.58
   9   2  -8    1.07    0.44
   8   2  -8    2.63    0.61
   8   2  -8    3.30    0.62
   7   2  -8    1.49    0.45
   7   2  -8    1.55    0.41
   6   2  -8   33.77    1.69
   6   2  -8   27.78    1.28
   6   2  -8   28.74    1.39
   5   2  -8    0.25    0.16
   5   2  -8    0.38    0.21
   5   2  -8    0.35    0.23
   4   2  -8    0.89    0.28
   4   2  -8    1.33    0.40
  -4  -2   8    0.55    0.23
   3   2  -8    5.37    0.60
   3   2  -8    5.28    0.56
   3   2  -8    5.93    0.43
  -3  -2   8    6.16    0.50
   2   2  -8   17.47    1.04
   2   2  -8   18.79    1.09
   2   2  -8   15.15    0.82
  -2  -2   8   16.96    0.84
   1   2  -8    3.36    0.40
   1   2  -8    3.72    0.52
   1   2  -8    3.38    0.45
   0   2  -8   35.72    1.57
   0   2  -8   38.34    1.52
   0   2  -8   38.98    1.77
  -1   2  -8   -0.03    0.15
  -1   2  -8    0.45    0.31
  -2   2  -8   29.02    1.52
  -2   2  -8   31.23    1.64
  -3   2  -8    2.45    0.55
  -3   2  -8    3.10    0.60
  -4   2  -8   61.49    2.63
  -4   2  -8   58.32    2.51
  -5   2  -8    2.85    0.63
  -5   2  -8    4.09    0.77
  -6   2  -8   12.83    1.15
  -6   2  -8   15.60    1.35
  12   1  -8    1.78    0.58
  12   1  -8    1.25    0.59
  11   1  -8   10.32    1.15
  11   1  -8   11.65    1.12
  10   1  -8    0.27    0.34
  10   1  -8    0.14    0.27
   9   1  -8   12.14    1.01
   9   1  -8   11.39    1.07
   8   1  -8    1.44    0.42
   8   1  -8    0.87    0.38
   7   1  -8    0.22    0.24
   7   1  -8    0.06    0.19
   6   1  -8    0.84    0.27
   6   1  -8    0.63    0.25
   6   1  -8    0.72    0.31
   5   1  -8    4.21    0.45
   5   1  -8    4.70    0.51
   5   1  -8    3.86    0.56
   4   1  -8    2.14    0.36
   4   1  -8    2.51    0.41
   4   1  -8    2.29    0.32
   4   1  -8    2.46    0.52
  -4  -1   8    2.19    0.31
   3   1  -8   74.48    2.61
   3   1  -8   71.60    2.30
   3   1  -8   73.44    2.64
   2   1  -8    0.42    0.19
   2   1  -8    0.67    0.27
   2   1  -8    0.46    0.24
   1   1  -8   40.48    1.69
   1   1  -8   44.03    1.90
   1   1  -8   44.03    1.72
   0   1  -8    0.24    0.17
   0   1  -8    0.10    0.21
   0   1  -8    0.10    0.16
  -1   1  -8    4.70    0.65
  -1   1  -8    5.18    0.64
  -2   1  -8    2.98    0.59
  -2   1  -8    2.99    0.64
  -3   1  -8   11.94    1.03
  -3   1  -8    9.13    0.90
  -4   1  -8    1.89    0.56
  -4   1  -8    1.04    0.49
  -5   1  -8   14.14    1.23
  -5   1  -8   13.08    1.17
  -6   1  -8    1.26    0.54
  12   0  -8    5.48    0.84
  12   0  -8    5.21    0.99
  11   0  -8    2.05    0.60
  11   0  -8    3.00    0.67
  10   0  -8   32.77    1.76
  10   0  -8   30.71    1.87
   9   0  -8   18.25    1.22
   9   0  -8   20.58    1.46
   8   0  -8   43.84    1.90
   8   0  -8   45.77    2.21
   7   0  -8    0.96    0.38
   7   0  -8    1.43    0.34
   6   0  -8    5.99    0.75
   6   0  -8    7.47    0.64
   6   0  -8    6.56    0.57
   5   0  -8   -0.12    0.12
   5   0  -8   -0.19    0.13
   5   0  -8   -0.20    0.15
  -5   0   8    0.07    0.13
   4   0  -8   20.18    1.14
   4   0  -8   19.52    1.20
   4   0  -8   19.49    0.98
  -4   0   8   19.75    0.99
   3   0  -8    1.72    0.44
   3   0  -8    2.17    0.35
   3   0  -8    1.67    0.40
   2   0  -8   60.67    2.23
   2   0  -8   54.87    2.26
   2   0  -8   57.44    2.11
   1   0  -8    6.61    0.63
   1   0  -8    6.23    0.69
   1   0  -8    4.90    0.56
   0   0  -8   14.17    0.99
   0   0  -8   14.43    1.06
  -1   0  -8    0.75    0.33
  -1   0  -8    0.98    0.36
  -2   0  -8    1.71    0.51
  -2   0  -8    0.74    0.36
  -3   0  -8    4.85    0.87
  -3   0  -8    3.21    0.69
  -4   0  -8    2.14    0.63
  -4   0  -8    2.85    0.64
  -5   0  -8    1.03    0.54
  -5   0  -8    1.48    0.55
  12  -1  -8    4.28    0.84
  12  -1  -8    4.38    0.95
  11  -1  -8    2.54    0.63
  11  -1  -8    3.40    0.87
  10  -1  -8    2.46    0.67
  10  -1  -8    1.77    0.51
   9  -1  -8    1.25    0.46
   9  -1  -8    0.51    0.29
   8  -1  -8    0.05    0.24
   8  -1  -8   -0.04    0.16
   7  -1  -8   20.17    1.37
   7  -1  -8   18.18    1.09
   7  -1  -8   18.71    1.07
   6  -1  -8   -0.07    0.20
   6  -1  -8    0.26    0.22
  -6   1   8    0.03    0.14
   5  -1  -8    2.29    0.47
   5  -1  -8    1.81    0.47
   5  -1  -8    2.29    0.42
  -5   1   8    2.20    0.35
   4  -1  -8    4.67    0.51
   4  -1  -8    4.65    0.62
   4  -1  -8    4.94    0.61
  -4   1   8    3.64    0.47
   3  -1  -8   56.18    2.12
   3  -1  -8   55.52    2.27
   3  -1  -8   56.61    2.26
   2  -1  -8    0.73    0.30
   2  -1  -8    0.74    0.33
   2  -1  -8    0.84    0.31
   1  -1  -8   23.83    1.24
   1  -1  -8   27.37    1.40
   1  -1  -8   24.11    1.42
   0  -1  -8   -0.17    0.19
   0  -1  -8   -0.07    0.17
  -1  -1  -8    4.28    0.64
  -1  -1  -8    3.85    0.72
  -2  -1  -8    0.79    0.40
  -2  -1  -8    0.24    0.32
  -3  -1  -8    5.23    0.74
  -3  -1  -8    4.63    0.74
  -4  -1  -8   -0.47    0.32
  -4  -1  -8   -0.11    0.31
  -5  -1  -8    0.15    0.36
  -5  -1  -8    0.05    0.35
  12  -2  -8   19.41    1.64
  12  -2  -8   22.49    1.60
  11  -2  -8    0.36    0.34
  11  -2  -8    0.57    0.40
  10  -2  -8    8.87    1.04
  10  -2  -8    8.16    0.87
   9  -2  -8    0.28    0.32
   8  -2  -8   14.12    1.22
   7  -2  -8    2.56    0.61
   7  -2  -8    2.73    0.51
  -7   2   8    2.37    0.44
   6  -2  -8    4.61    0.61
   6  -2  -8    4.87    0.68
  -6   2   8    4.73    0.53
   5  -2  -8    0.43    0.28
   5  -2  -8    0.48    0.27
   5  -2  -8    0.54    0.33
  -5   2   8    0.72    0.28
   4  -2  -8   23.11    1.27
   4  -2  -8   23.55    1.37
   4  -2  -8   24.32    1.43
  -4   2   8   25.69    1.32
   3  -2  -8    0.93    0.36
   3  -2  -8    0.21    0.24
   3  -2  -8    0.54    0.27
   2  -2  -8   30.85    1.66
   2  -2  -8   31.82    1.57
   2  -2  -8   30.56    1.56
   1  -2  -8    2.19    0.51
   1  -2  -8    2.26    0.47
   1  -2  -8    2.71    0.61
   0  -2  -8   37.54    1.92
   0  -2  -8   35.62    1.84
  -1  -2  -8    0.32    0.31
  -1  -2  -8    0.30    0.32
  -2  -2  -8    0.33    0.36
  -2  -2  -8    0.38    0.39
  -3  -2  -8    0.25    0.40
  -3  -2  -8    0.30    0.36
  -4  -2  -8   -0.24    0.36
  -4  -2  -8    0.03    0.37
  11  -3  -8   10.13    1.18
  10  -3  -8    4.05    0.85
   9  -3  -8   14.45    1.30
   8  -3  -8    0.07    0.29
  -8   3   8    0.18    0.23
   7  -3  -8    6.26    0.83
   7  -3  -8    8.51    0.78
  -7   3   8    5.90    0.65
   6  -3  -8   28.14    1.51
   6  -3  -8   28.49    1.71
  -6   3   8   28.74    1.47
   5  -3  -8    4.03    0.60
   5  -3  -8    3.78    0.67
   5  -3  -8    3.89    0.65
  -5   3   8    3.35    0.60
   4  -3  -8   -0.09    0.24
   4  -3  -8    0.21    0.24
   4  -3  -8    0.10    0.23
  -4   3   8    0.18    0.20
   3  -3  -8    8.75    0.87
   3  -3  -8    8.47    0.87
   3  -3  -8    8.56    0.82
  -3   3   8    7.88    0.79
   2  -3  -8    0.64    0.36
   2  -3  -8    1.88    0.51
   2  -3  -8    0.95    0.40
   1  -3  -8   18.85    1.36
   1  -3  -8   18.04    1.27
   0  -3  -8    5.98    0.81
   0  -3  -8    8.15    0.93
  -1  -3  -8   55.83    2.61
  -1  -3  -8   55.72    2.58
  -2  -3  -8    0.45    0.40
  -2  -3  -8    0.42    0.40
  -3  -3  -8    0.15    0.40
  -3  -3  -8    0.18    0.40
  11  -4  -8    0.51    0.45
  10  -4  -8   -0.21    0.35
   9  -4  -8   -0.08    0.35
  -9   4   8   -0.30    0.22
   8  -4  -8    9.11    1.07
  -8   4   8    9.14    0.87
   7  -4  -8    0.42    0.31
   7  -4  -8    1.79    0.58
  -7   4   8    0.58    0.32
   6  -4  -8   10.82    1.00
   6  -4  -8   11.73    1.12
  -6   4   8   10.08    0.90
   5  -4  -8    4.64    0.69
   5  -4  -8    5.47    0.82
   5  -4  -8    5.55    0.74
  -5   4   8    5.83    0.72
   4  -4  -8    4.21    0.65
   4  -4  -8    4.82    0.75
   4  -4  -8    4.86    0.74
  -4   4   8    4.53    0.68
   3  -4  -8    0.89    0.39
   3  -4  -8    0.67    0.35
   3  -4  -8    0.74    0.37
  -3   4   8    0.95    0.36
   2  -4  -8    8.96    0.99
   2  -4  -8    9.11    0.95
   2  -4  -8   11.78    1.02
   1  -4  -8    1.35    0.46
   1  -4  -8    1.02    0.46
   0  -4  -8   18.64    1.41
   0  -4  -8   18.88    1.42
  -1  -4  -8   -0.03    0.32
  -1  -4  -8    0.53    0.42
  -2  -4  -8   21.78    1.65
  -2  -4  -8   22.36    1.66
  10  -5  -8    0.31    0.42
   9  -5  -8    9.66    1.18
  -9   5   8    9.52    0.95
   8  -5  -8    2.37    0.66
  -8   5   8    1.63    0.49
   7  -5  -8    0.20    0.36
   7  -5  -8    0.50    0.36
  -7   5   8   -0.04    0.27
   6  -5  -8    1.54    0.58
   6  -5  -8    1.51    0.54
  -6   5   8    1.03    0.39
   5  -5  -8    7.32    0.87
   5  -5  -8    8.22    0.98
   5  -5  -8    9.09    0.99
  -5   5   8    8.24    0.92
   4  -5  -8   11.72    1.12
   4  -5  -8   14.56    1.24
   4  -5  -8   11.60    1.07
  -4   5   8   11.16    1.08
   3  -5  -8    4.37    0.87
   3  -5  -8    3.69    0.76
   3  -5  -8    4.18    0.77
  -3   5   8    2.58    0.61
   2  -5  -8    0.05    0.30
   2  -5  -8    0.36    0.43
  -2   5   8    0.07    0.28
   1  -5  -8    5.21    0.84
   1  -5  -8    4.76    0.87
   0  -5  -8    4.21    0.86
   0  -5  -8    4.82    0.90
  -1  -5  -8    0.10    0.43
   9  -6  -8    0.50    0.43
  -9   6   8    0.09    0.31
   8  -6  -8    2.79    0.77
  -8   6   8    5.75    0.82
   7  -6  -8    7.21    1.05
   7  -6  -8    8.83    1.03
  -7   6   8    8.24    0.96
   6  -6  -8   12.55    1.23
   6  -6  -8   13.10    1.35
  -6   6   8   14.87    1.23
   5  -6  -8    5.00    1.01
   5  -6  -8    7.99    0.97
  -5   6   8    7.07    0.91
   4  -6  -8    4.78    0.90
   4  -6  -8    4.58    0.86
   4  -6  -8    4.96    0.86
  -4   6   8    5.70    0.84
   3  -6  -8    1.26    0.52
   3  -6  -8    0.58    0.46
   3  -6  -8    1.93    0.65
  -3   6   8    2.56    0.71
   2  -6  -8    4.82    0.91
   2  -6  -8    5.14    0.94
  -2   6   8    4.14    0.83
   1  -6  -8    0.03    0.34
   1  -6  -8    0.07    0.38
  -1   6   8    0.15    0.36
   3  12  -9   11.46    1.17
   3  12  -9    8.31    1.21
  -3 -12   9   10.73    1.31
  -3 -12   9   10.47    1.22
   2  12  -9    0.01    0.35
   2  12  -9    0.39    0.38
  -2 -12   9   -0.24    0.31
  -2 -12   9   -0.09    0.36
   1  12  -9    4.06    0.94
   1  12  -9    3.54    0.75
  -1 -12   9    3.54    0.88
  -1 -12   9    4.55    0.87
   0  12  -9   -0.06    0.39
   0  12  -9   -0.03    0.29
   0 -12   9    0.33    0.35
   0 -12   9   -0.34    0.34
  -1  12  -9    6.56    0.92
  -1  12  -9    3.77    0.84
   1 -12   9    5.96    0.99
   1 -12   9    5.52    0.93
  -2  12  -9    0.89    0.48
   2 -12   9    1.69    0.60
   2 -12   9    0.76    0.53
  -3  12  -9    9.93    1.13
   5  11  -9    0.15    0.46
  -5 -11   9    0.30    0.39
  -5 -11   9   -0.37    0.28
   4  11  -9    9.71    1.03
   4  11  -9    8.50    1.13
  -4 -11   9   10.53    1.20
  -4 -11   9    7.29    1.10
   3  11  -9    0.30    0.39
   3  11  -9    0.26    0.32
  -3 -11   9    0.30    0.36
  -3 -11   9   -0.31    0.29
   2  11  -9    9.94    1.16
   2  11  -9   10.28    1.06
  -2 -11   9    8.72    1.07
  -2 -11   9   12.31    1.30
   1  11  -9    1.64    0.52
   1  11  -9    2.23    0.67
  -1 -11   9    2.13    0.63
  -1 -11   9    0.78    0.48
   0  11  -9    5.29    0.87
   0  11  -9    6.44    0.91
   0 -11   9    7.66    0.97
   0 -11   9    7.74    1.04
  -1  11  -9    5.79    0.88
  -1  11  -9    4.80    0.91
   1 -11   9    6.12    0.95
   1 -11   9    6.78    0.90
  -2  11  -9    8.45    1.05
  -2  11  -9    5.76    0.88
   2 -11   9    7.07    0.98
   2 -11   9    8.58    1.02
  -3  11  -9    1.26    0.53
  -3  11  -9    0.98    0.58
   3 -11   9    0.08    0.32
  -4  11  -9    6.06    0.92
   4 -11   9    6.20    0.93
   7  10  -9    2.39    0.78
  -7 -10   9    1.25    0.57
   6  10  -9   -0.12    0.36
  -6 -10   9    0.16    0.34
   5  10  -9    6.53    0.98
   5  10  -9    6.20    0.80
  -5 -10   9    5.88    0.95
  -5 -10   9    5.38    1.03
   4  10  -9    0.37    0.46
   4  10  -9    0.29    0.27
  -4 -10   9    0.19    0.34
  -4 -10   9    0.28    0.39
   3  10  -9   31.48    1.81
   3  10  -9   35.77    2.11
  -3 -10   9   32.86    1.98
  -3 -10   9   34.26    2.11
   2  10  -9    1.30    0.47
   2  10  -9    2.75    0.71
  -2 -10   9    2.74    0.66
  -2 -10   9    2.55    0.68
   1  10  -9    7.80    0.99
   1  10  -9    7.35    0.92
  -1 -10   9    6.18    0.92
  -1 -10   9    6.58    0.88
   0  10  -9    3.09    0.67
   0  10  -9    1.50    0.51
   0 -10   9    3.32    0.76
   0 -10   9    2.67    0.64
  -1  10  -9   10.18    1.04
  -1  10  -9   11.59    1.10
   1 -10   9    8.67    0.98
   1 -10   9   11.29    1.12
  -2  10  -9    0.77    0.41
  -2  10  -9    0.96    0.43
   2 -10   9    0.13    0.32
   2 -10   9    0.47    0.36
  -3  10  -9    2.79    0.67
   3 -10   9    2.79    0.66
  -4  10  -9    1.97    0.61
   4 -10   9    1.03    0.46
  -5  10  -9    2.88    0.69
  -5  10  -9    3.51    0.82
   5 -10   9    4.32    0.87
   8   9  -9   22.07    1.78
   7   9  -9    0.37    0.41
  -7  -9   9    0.19    0.38
   6   9  -9   14.69    1.40
  -6  -9   9   18.10    1.47
   5   9  -9    0.76    0.34
   5   9  -9    0.71    0.44
  -5  -9   9    0.39    0.35
   4   9  -9   13.11    1.23
   4   9  -9   13.03    1.07
  -4  -9   9   12.49    1.17
  -4  -9   9   10.84    1.17
   3   9  -9    0.55    0.42
   3   9  -9    0.25    0.32
  -3  -9   9    0.04    0.25
  -3  -9   9    0.57    0.40
   2   9  -9   28.01    1.64
   2   9  -9   31.08    1.84
  -2  -9   9   26.89    1.70
  -2  -9   9   30.36    1.85
   1   9  -9    4.60    0.69
   1   9  -9    4.26    0.84
  -1  -9   9    4.74    0.72
  -1  -9   9    4.30    0.75
   0   9  -9   27.59    1.71
   0   9  -9   32.19    1.77
   0  -9   9   27.77    1.68
   0  -9   9   31.66    1.81
  -1   9  -9    0.77    0.38
  -1   9  -9    0.82    0.42
   1  -9   9    1.07    0.45
   1  -9   9    0.69    0.38
  -2   9  -9    4.07    0.66
  -2   9  -9    3.34    0.70
   2  -9   9    3.89    0.74
   2  -9   9    3.27    0.81
  -3   9  -9    2.16    0.59
   3  -9   9    2.33    0.62
  -4   9  -9   16.73    1.26
  -4   9  -9   15.45    1.33
   4  -9   9   17.94    1.37
  -5   9  -9    0.28    0.34
  -5   9  -9    0.32    0.35
   5  -9   9    0.09    0.32
   9   8  -9    9.26    1.19
   9   8  -9    7.73    1.01
   8   8  -9    0.07    0.37
   7   8  -9    5.14    0.89
   6   8  -9    2.09    0.61
  -6  -8   9    1.60    0.53
   5   8  -9    7.15    0.95
   5   8  -9    8.20    0.80
  -5  -8   9    8.14    0.94
   4   8  -9    0.38    0.37
   4   8  -9    0.46    0.27
  -4  -8   9    1.15    0.42
   3   8  -9   11.83    0.98
   3   8  -9   13.95    1.19
  -3  -8   9   11.53    1.05
  -3  -8   9   11.69    1.11
   2   8  -9    3.16    0.64
   2   8  -9    1.58    0.52
  -2  -8   9    2.04    0.58
  -2  -8   9    2.02    0.52
   1   8  -9   34.29    1.89
   1   8  -9   35.98    1.84
  -1  -8   9   32.37    1.78
  -1  -8   9   39.76    2.01
   0   8  -9   -0.02    0.23
   0   8  -9    0.09    0.24
   0  -8   9    0.10    0.24
   0  -8   9    0.02    0.20
  -1   8  -9   10.61    0.93
  -1   8  -9    8.89    0.94
   1  -8   9   10.34    0.95
   1  -8   9    8.80    0.89
  -2   8  -9    0.68    0.40
  -2   8  -9    1.31    0.65
   2  -8   9    1.36    0.47
  -3   8  -9    2.76    0.66
  -3   8  -9    2.45    0.53
   3  -8   9    2.31    0.57
  -4   8  -9    0.72    0.37
  -4   8  -9    1.62    0.53
   4  -8   9    0.74    0.40
  -5   8  -9    9.16    1.04
  -5   8  -9   11.12    1.08
   5  -8   9   11.10    1.06
  -6   8  -9    0.11    0.39
  -6   8  -9    0.52    0.48
   6  -8   9    0.46    0.39
  10   7  -9   26.28    1.86
  10   7  -9   24.10    1.77
   9   7  -9   -0.04    0.33
   9   7  -9    0.18    0.34
   8   7  -9   11.15    1.22
   7   7  -9    2.68    0.65
   6   7  -9    1.87    0.59
  -6  -7   9    1.86    0.55
   5   7  -9    1.38    0.49
   5   7  -9    1.80    0.44
  -5  -7   9    1.59    0.48
   4   7  -9   15.94    1.24
   4   7  -9   11.46    0.95
  -4  -7   9   13.78    1.12
   3   7  -9   10.42    0.91
   3   7  -9   13.34    1.12
  -3  -7   9   12.67    1.04
   2   7  -9    1.22    0.40
   2   7  -9    2.41    0.58
  -2  -7   9    1.96    0.49
   1   7  -9    7.99    0.84
   1   7  -9    8.41    0.86
  -1  -7   9    8.26    0.81
   0   7  -9   21.05    1.32
   0   7  -9   22.32    1.40
   0  -7   9   22.18    1.33
  -1   7  -9    2.03    0.47
  -1   7  -9    2.38    0.56
   1  -7   9    2.29    0.52
  -2   7  -9   10.10    0.96
  -2   7  -9   10.53    0.87
   2  -7   9   11.21    0.94
  -3   7  -9    0.35    0.26
  -3   7  -9    2.06    0.56
   3  -7   9    0.73    0.33
  -4   7  -9   22.12    1.43
  -4   7  -9   21.42    1.50
   4  -7   9   21.97    1.41
  -5   7  -9   -0.27    0.30
  -5   7  -9    0.02    0.25
   5  -7   9    0.12    0.25
  -6   7  -9   11.04    1.17
  -6   7  -9    7.19    0.98
   6  -7   9    8.30    1.04
  10   6  -9    0.12    0.33
  10   6  -9   -0.45    0.27
   9   6  -9    6.36    0.93
   9   6  -9    7.49    0.95
   8   6  -9    0.08    0.25
   8   6  -9    0.00    0.31
   7   6  -9    2.31    0.62
   6   6  -9    0.79    0.37
  -6  -6   9    1.45    0.47
   5   6  -9    6.46    0.66
   5   6  -9    5.04    0.74
  -5  -6   9    5.56    0.73
   4   6  -9   41.30    1.87
   4   6  -9   45.44    2.15
  -4  -6   9   42.39    2.00
   3   6  -9    0.49    0.29
   3   6  -9    0.33    0.24
  -3  -6   9    0.45    0.25
   2   6  -9    2.57    0.53
   2   6  -9    3.39    0.55
  -2  -6   9    3.22    0.54
   1   6  -9   51.92    2.19
   1   6  -9   47.08    2.11
  -1  -6   9   49.90    2.10
   0   6  -9   10.55    0.93
   0   6  -9   10.37    0.86
   0  -6   9    9.27    0.80
  -1   6  -9   14.22    0.96
  -1   6  -9   10.76    0.93
  -1   6  -9   11.73    1.02
   1  -6   9   12.63    0.95
  -2   6  -9   -0.05    0.22
  -2   6  -9    0.70    0.29
   2  -6   9    0.77    0.32
  -3   6  -9   24.69    1.46
  -3   6  -9   25.19    1.58
   3  -6   9   25.55    1.44
  -4   6  -9    1.23    0.48
  -4   6  -9    2.51    0.62
   4  -6   9    1.39    0.44
  -5   6  -9    2.14    0.58
  -5   6  -9    3.20    0.73
  -6   6  -9    0.08    0.39
  -6   6  -9    0.23    0.40
  11   5  -9    0.07    0.35
  11   5  -9    0.11    0.34
  10   5  -9   13.24    1.21
  10   5  -9    9.72    1.13
   9   5  -9    0.59    0.38
   9   5  -9    0.80    0.40
   8   5  -9   22.64    1.49
   8   5  -9   24.52    1.63
   7   5  -9    0.66    0.39
   6   5  -9   28.17    1.40
   6   5  -9   29.01    1.73
   5   5  -9    0.60    0.31
   5   5  -9    0.37    0.22
  -5  -5   9    0.70    0.32
   4   5  -9  102.86    3.58
   4   5  -9   96.02    3.30
  -4  -5   9   95.74    3.36
   3   5  -9    0.59    0.29
   3   5  -9    0.73    0.32
  -3  -5   9    0.29    0.24
   2   5  -9    4.53    0.61
   2   5  -9    5.04    0.62
  -2  -5   9    5.87    0.64
   1   5  -9    3.72    0.53
   1   5  -9    3.80    0.58
  -1  -5   9    3.33    0.47
   0   5  -9   26.38    1.52
   0   5  -9   26.59    1.37
   0  -5   9   24.93    1.30
  -1   5  -9    0.97    0.38
  -1   5  -9    1.35    0.38
   1  -5   9    1.29    0.35
  -2   5  -9    9.54    0.82
  -2   5  -9   10.13    0.96
   2  -5   9    9.33    0.80
  -3   5  -9    1.81    0.53
  -3   5  -9    2.03    0.48
  -4   5  -9    7.76    0.87
  -4   5  -9    7.48    0.89
  -5   5  -9    0.07    0.28
  -5   5  -9    0.77    0.42
  -6   5  -9    4.61    0.85
  -6   5  -9    5.48    0.87
  11   4  -9   14.30    1.30
  11   4  -9   13.13    1.30
  10   4  -9    0.38    0.37
  10   4  -9    0.14    0.30
   9   4  -9    4.68    0.72
   9   4  -9    2.16    0.59
   8   4  -9    0.11    0.23
   8   4  -9    0.29    0.29
   7   4  -9   21.21    1.28
   7   4  -9   16.39    1.29
   6   4  -9    1.28    0.35
   6   4  -9    0.98    0.37
   5   4  -9   37.87    1.85
   5   4  -9   35.27    1.62
  -5  -4   9   32.61    1.64
   4   4  -9    8.68    0.77
   4   4  -9    7.43    0.77
  -4  -4   9    9.31    0.77
   3   4  -9    4.10    0.57
   3   4  -9    4.26    0.57
  -3  -4   9    4.90    0.55
   2   4  -9    0.05    0.18
   2   4  -9   -0.03    0.17
  -2  -4   9   -0.01    0.16
   1   4  -9   42.60    1.96
   1   4  -9   42.75    1.81
  -1  -4   9   41.14    1.69
   0   4  -9    6.16    0.58
   0   4  -9    6.44    0.76
   0   4  -9    7.16    0.65
  -1   4  -9    9.12    0.76
  -1   4  -9    8.74    0.87
  -2   4  -9    1.59    0.46
  -2   4  -9    2.10    0.46
  -3   4  -9    5.88    0.71
  -3   4  -9    5.08    0.73
  -4   4  -9    3.72    0.72
  -4   4  -9    3.02    0.64
  -5   4  -9    0.92    0.48
  -5   4  -9    1.16    0.44
  -6   4  -9   -0.04    0.29
  -6   4  -9    0.07    0.34
  11   3  -9    1.83    0.57
  11   3  -9    0.80    0.47
  10   3  -9   12.57    1.21
  10   3  -9   16.31    1.27
   9   3  -9   -0.11    0.22
   9   3  -9    0.43    0.32
   8   3  -9   12.06    1.00
   8   3  -9   12.25    1.11
   7   3  -9    0.68    0.37
   7   3  -9    0.72    0.31
   6   3  -9    7.20    0.64
   6   3  -9    5.34    0.59
   6   3  -9    7.50    0.82
   5   3  -9    0.18    0.25
   5   3  -9   -0.19    0.13
   4   3  -9    9.51    0.79
   4   3  -9   10.79    0.91
  -4  -3   9    8.98    0.72
   3   3  -9   17.83    1.16
   3   3  -9   18.13    1.13
  -3  -3   9   16.80    0.96
   2   3  -9   43.92    1.97
   2   3  -9   46.84    1.95
   1   3  -9    0.05    0.13
   1   3  -9   -0.14    0.20
   1   3  -9   -0.09    0.17
   0   3  -9   24.14    1.21
   0   3  -9   23.54    1.41
   0   3  -9   23.75    1.22
  -1   3  -9    0.29    0.21
  -1   3  -9    0.48    0.30
  -2   3  -9   21.02    1.29
  -2   3  -9   20.86    1.36
  -3   3  -9   10.19    0.96
  -3   3  -9    8.33    0.92
  -4   3  -9    4.31    0.79
  -4   3  -9    5.39    0.79
  -5   3  -9    1.98    0.56
  -5   3  -9    1.48    0.51
  -6   3  -9    6.71    0.89
  -6   3  -9    6.72    0.99
  12   2  -9    2.77    0.69
  12   2  -9    3.22    0.82
  11   2  -9   14.46    1.28
  11   2  -9   13.84    1.32
  10   2  -9    2.74    0.69
  10   2  -9    1.79    0.56
   9   2  -9   13.55    1.07
   9   2  -9   13.55    1.20
   8   2  -9    1.62    0.45
   8   2  -9    1.60    0.51
   7   2  -9    0.18    0.24
   7   2  -9    0.29    0.29
   6   2  -9    0.63    0.34
   6   2  -9    1.77    0.39
   6   2  -9    1.58    0.39
   5   2  -9    1.44    0.33
   5   2  -9    1.89    0.50
   5   2  -9    2.23    0.45
   4   2  -9    0.04    0.16
   4   2  -9    0.01    0.19
   3   2  -9    4.63    0.60
   3   2  -9    4.04    0.58
   2   2  -9    1.37    0.37
   2   2  -9    1.23    0.29
   2   2  -9    2.10    0.52
   1   2  -9    7.92    0.65
   1   2  -9    7.48    0.80
   1   2  -9    7.50    0.67
   0   2  -9    6.16    0.75
   0   2  -9    5.52    0.61
  -1   2  -9   26.34    1.52
  -1   2  -9   23.71    1.38
  -2   2  -9    5.31    0.69
  -2   2  -9    3.17    0.65
  -3   2  -9   21.36    1.40
  -3   2  -9   19.68    1.39
  -4   2  -9    0.22    0.33
  -4   2  -9    0.34    0.32
  -5   2  -9   10.04    1.08
  -5   2  -9    6.69    0.90
  12   1  -9    8.95    1.07
  12   1  -9    6.93    1.07
  11   1  -9    0.63    0.40
  11   1  -9   -0.04    0.32
  10   1  -9   22.47    1.43
  10   1  -9   15.97    1.40
   9   1  -9   -0.05    0.23
   9   1  -9   -0.11    0.21
   8   1  -9   13.07    1.16
   8   1  -9   10.47    0.89
   7   1  -9    2.72    0.64
   7   1  -9    2.20    0.45
   6   1  -9    3.36    0.49
   6   1  -9    2.87    0.43
   6   1  -9    3.00    0.62
   5   1  -9    1.36    0.40
   5   1  -9    1.24    0.36
   4   1  -9   -0.16    0.16
   4   1  -9   -0.03    0.22
  -4  -1   9    0.15    0.15
   3   1  -9    1.06    0.36
   3   1  -9    0.94    0.27
   3   1  -9    1.15    0.38
   2   1  -9   20.63    1.28
   2   1  -9   20.28    1.09
   2   1  -9   20.80    1.19
   1   1  -9    0.11    0.22
   1   1  -9    0.41    0.24
   1   1  -9    0.55    0.24
   0   1  -9    4.09    0.73
   0   1  -9    3.20    0.50
  -1   1  -9    2.93    0.60
  -1   1  -9    2.62    0.59
  -2   1  -9   31.11    1.74
  -2   1  -9   30.02    1.72
  -3   1  -9    0.52    0.39
  -3   1  -9    0.29    0.35
  -4   1  -9    9.40    1.07
  -4   1  -9   10.05    1.10
  -5   1  -9    2.05    0.67
  -5   1  -9    1.05    0.54
  12   0  -9   -0.07    0.37
  12   0  -9    0.30    0.39
  11   0  -9   20.03    1.56
  11   0  -9   16.58    1.31
  10   0  -9   -0.04    0.34
  10   0  -9   -0.08    0.26
   9   0  -9   53.88    2.29
   9   0  -9   56.21    2.64
   8   0  -9   11.44    1.11
   8   0  -9   13.09    1.01
   7   0  -9   15.70    1.24
   7   0  -9   15.79    1.15
   6   0  -9    7.62    0.71
   6   0  -9    5.99    0.77
   5   0  -9    7.65    0.75
   5   0  -9    6.49    0.76
   4   0  -9    7.78    0.78
   4   0  -9    8.58    0.79
   4   0  -9    7.80    0.79
  -4   0   9    8.69    0.68
   3   0  -9   61.39    2.44
   3   0  -9   57.96    2.37
   3   0  -9   58.73    2.19
   2   0  -9    0.06    0.17
   2   0  -9   -0.12    0.18
   2   0  -9    0.15    0.24
   1   0  -9    9.93    0.84
   1   0  -9    8.78    0.88
   1   0  -9   10.06    0.86
   0   0  -9   -0.14    0.22
   0   0  -9   -0.11    0.22
  -1   0  -9   18.94    1.36
  -1   0  -9   17.29    1.25
  -2   0  -9    0.49    0.39
  -2   0  -9    0.29    0.31
  -3   0  -9    2.08    0.60
  -3   0  -9    1.63    0.58
  -4   0  -9    0.39    0.42
  -4   0  -9   -0.30    0.33
  11  -1  -9    5.91    0.84
  11  -1  -9    5.82    1.00
  10  -1  -9   20.57    1.61
   9  -1  -9    1.87    0.63
   8  -1  -9   49.43    2.45
   7  -1  -9    6.11    0.67
   7  -1  -9    5.37    0.79
   6  -1  -9   17.92    1.32
   6  -1  -9   17.40    1.14
   5  -1  -9    4.78    0.65
   5  -1  -9    6.66    0.81
  -5   1   9    5.47    0.58
   4  -1  -9    5.86    0.63
   4  -1  -9    4.51    0.65
   4  -1  -9    5.47    0.68
  -4   1   9    5.21    0.60
   3  -1  -9    0.92    0.38
   3  -1  -9    0.59    0.32
   3  -1  -9    0.42    0.26
   2  -1  -9   14.48    1.03
   2  -1  -9   14.48    1.13
   2  -1  -9   14.66    1.03
   1  -1  -9    0.57    0.30
   1  -1  -9    0.26    0.30
   0  -1  -9    6.49    0.80
   0  -1  -9    8.37    0.91
  -1  -1  -9    1.86    0.54
  -1  -1  -9    1.81    0.57
  -2  -1  -9    6.12    0.88
  -2  -1  -9    5.57    0.82
  -3  -1  -9   -0.21    0.32
  -3  -1  -9    0.07    0.39
  11  -2  -9   12.87    1.36
  10  -2  -9    7.87    1.02
   9  -2  -9    1.26    0.53
   8  -2  -9    1.53    0.48
   7  -2  -9   12.43    0.96
   7  -2  -9   10.88    1.07
   6  -2  -9    3.17    0.72
   6  -2  -9    2.55    0.55
  -6   2   9    3.18    0.50
   5  -2  -9    0.03    0.20
   5  -2  -9    0.24    0.27
   5  -2  -9    0.09    0.26
  -5   2   9    0.05    0.20
   4  -2  -9    0.31    0.26
   4  -2  -9    0.07    0.20
   4  -2  -9    0.10    0.26
  -4   2   9   -0.29    0.19
   3  -2  -9    6.30    0.77
   3  -2  -9    6.23    0.77
   3  -2  -9    6.59    0.74
   2  -2  -9    0.60    0.33
   2  -2  -9    0.01    0.27
   2  -2  -9    1.05    0.39
   1  -2  -9   22.60    1.45
   1  -2  -9   22.71    1.52
   0  -2  -9    2.16    0.66
   0  -2  -9    2.20    0.57
  -1  -2  -9   17.31    1.38
  -1  -2  -9   18.19    1.38
  -2  -2  -9    0.43    0.41
  -2  -2  -9   -0.05    0.32
  -3  -2  -9    4.52    0.91
  -3  -2  -9    5.11    1.00
  11  -3  -9    4.02    0.89
  10  -3  -9    5.83    0.95
   9  -3  -9    0.09    0.30
   8  -3  -9   15.03    1.35
   7  -3  -9    0.04    0.26
   7  -3  -9    0.61    0.38
  -7   3   9    0.24    0.23
   6  -3  -9    2.41    0.62
   6  -3  -9    1.49    0.46
  -6   3   9    2.76    0.56
   5  -3  -9    9.79    1.03
   5  -3  -9   11.80    1.04
   5  -3  -9    8.53    0.84
  -5   3   9   11.75    0.97
   4  -3  -9   -0.02    0.28
   4  -3  -9    0.01    0.22
   4  -3  -9    0.26    0.26
  -4   3   9   -0.12    0.21
   3  -3  -9    0.12    0.26
   3  -3  -9   -0.17    0.21
   3  -3  -9    0.12    0.33
  -3   3   9    0.29    0.30
   2  -3  -9    0.64    0.40
   2  -3  -9    0.66    0.41
   1  -3  -9    0.71    0.46
   1  -3  -9    0.20    0.35
   0  -3  -9   13.14    1.28
   0  -3  -9   17.89    1.39
  -1  -3  -9   -0.01    0.32
  -1  -3  -9   -0.06    0.38
  -2  -3  -9    6.38    0.97
  10  -4  -9    0.12    0.40
   9  -4  -9    3.28    0.78
   8  -4  -9    0.15    0.33
  -8   4   9   -0.05    0.35
   7  -4  -9   11.86    1.21
   7  -4  -9   11.16    1.06
  -7   4   9   11.47    1.01
   6  -4  -9   -0.04    0.33
   6  -4  -9    0.08    0.29
  -6   4   9   -0.09    0.24
   5  -4  -9    6.13    0.80
   5  -4  -9    6.15    0.85
   5  -4  -9    5.13    0.81
  -5   4   9    6.17    0.81
   4  -4  -9    2.25    0.61
   4  -4  -9    3.35    0.71
   4  -4  -9    2.83    0.61
  -4   4   9    2.16    0.55
   3  -4  -9    3.20    0.70
   3  -4  -9    2.32    0.62
   3  -4  -9    2.15    0.60
  -3   4   9    2.85    0.66
   2  -4  -9    0.54    0.39
   2  -4  -9    0.39    0.39
   1  -4  -9   11.99    1.23
   1  -4  -9   13.23    1.25
   0  -4  -9   -0.19    0.28
   0  -4  -9    0.06    0.38
   9  -5  -9    0.77    0.53
   8  -5  -9   15.50    1.49
  -8   5   9   16.82    1.31
   7  -5  -9   -0.08    0.36
   7  -5  -9   -0.21    0.35
  -7   5   9    0.01    0.32
   6  -5  -9    1.59    0.56
   6  -5  -9    1.12    0.50
  -6   5   9    2.38    0.59
   5  -5  -9   -0.12    0.35
   5  -5  -9    0.57    0.44
   5  -5  -9    0.54    0.42
  -5   5   9    0.26    0.36
   4  -5  -9   10.25    1.12
   4  -5  -9    8.66    0.98
   4  -5  -9    9.92    1.13
  -4   5   9    7.57    0.97
   3  -5  -9    0.98    0.51
   3  -5  -9    0.49    0.37
  -3   5   9    2.20    0.62
   2  -5  -9    5.42    0.86
   2  -5  -9    4.24    0.90
  -2   5   9    7.34    0.97
   2  12 -10    0.81    0.55
   2  12 -10    0.59    0.43
  -2 -12  10    0.29    0.44
  -2 -12  10    0.42    0.41
   1  12 -10    2.23    0.65
   1  12 -10    2.08    0.68
  -1 -12  10    2.97    0.84
  -1 -12  10    2.23    0.68
   0  12 -10    2.11    0.62
   0  12 -10    3.21    0.80
   0 -12  10    1.38    0.55
   0 -12  10    1.72    0.65
  -1  12 -10    3.01    0.80
  -1  12 -10    3.42    0.83
   1 -12  10    2.37    0.70
   1 -12  10    3.21    0.81
   5  11 -10    4.21    0.95
  -5 -11  10    5.41    1.02
   4  11 -10   -0.21    0.28
   4  11 -10    0.21    0.37
  -4 -11  10   -0.02    0.29
  -4 -11  10    0.13    0.40
   3  11 -10    3.43    0.72
   3  11 -10    2.11    0.74
  -3 -11  10    2.57    0.76
  -3 -11  10    2.60    0.74
   2  11 -10    1.68    0.53
   2  11 -10    1.62    0.59
  -2 -11  10    1.51    0.58
  -2 -11  10    1.03    0.49
   1  11 -10   14.38    1.30
   1  11 -10   15.50    1.42
  -1 -11  10   15.83    1.39
  -1 -11  10   16.63    1.50
   0  11 -10    1.80    0.58
   0  11 -10    2.02    0.65
   0 -11  10    4.01    0.90
   0 -11  10    5.07    1.00
  -1  11 -10    1.75    0.63
  -1  11 -10    1.57    0.58
   1 -11  10    1.89    0.66
   1 -11  10    2.19    0.67
  -2  11 -10    0.57    0.43
  -2  11 -10    0.76    0.45
   2 -11  10    0.31    0.39
  -3  11 -10    8.24    1.05
   3 -11  10    9.74    1.14
   6  10 -10   11.31    1.34
  -6 -10  10    9.86    1.21
   5  10 -10    0.58    0.50
   5  10 -10    1.20    0.45
  -5 -10  10    1.57    0.61
   4  10 -10    9.89    1.00
   4  10 -10   10.27    1.21
  -4 -10  10    9.85    1.12
   3  10 -10    1.33    0.49
   3  10 -10    1.24    0.53
  -3 -10  10    0.59    0.40
  -3 -10  10    0.45    0.35
   2  10 -10   27.48    1.69
   2  10 -10   25.05    1.79
  -2 -10  10   25.88    1.75
  -2 -10  10   24.28    1.76
   1  10 -10   -0.02    0.24
   1  10 -10    0.01    0.30
  -1 -10  10   -0.18    0.26
  -1 -10  10    0.24    0.29
   0  10 -10    1.05    0.49
   0  10 -10    0.84    0.44
   0 -10  10    0.80    0.47
   0 -10  10    0.90    0.43
  -1  10 -10    0.45    0.37
  -1  10 -10    0.66    0.41
   1 -10  10    0.94    0.47
   1 -10  10    0.60    0.42
  -2  10 -10    7.89    0.99
   2 -10  10    4.71    0.79
  -3  10 -10    3.47    0.84
   3 -10  10    3.29    0.76
  -4  10 -10    2.14    0.65
   4 -10  10    0.82    0.44
   8   9 -10    0.04    0.37
   7   9 -10   20.35    1.69
  -7  -9  10   21.23    1.69
   6   9 -10    3.16    0.78
  -6  -9  10    3.17    0.82
   5   9 -10    4.47    0.86
   5   9 -10    5.13    0.71
  -5  -9  10    4.62    0.89
   4   9 -10    0.58    0.47
   4   9 -10    0.83    0.39
  -4  -9  10    0.30    0.34
   3   9 -10   22.62    1.63
   3   9 -10   21.20    1.42
  -3  -9  10   21.02    1.51
   2   9 -10    0.18    0.29
   2   9 -10   -0.08    0.25
  -2  -9  10    0.26    0.33
  -2  -9  10    0.15    0.32
   1   9 -10    7.71    0.91
   1   9 -10    7.29    0.93
  -1  -9  10    7.16    0.90
  -1  -9  10    7.92    0.93
   0   9 -10    8.65    1.00
   0   9 -10    9.39    1.01
   0  -9  10    9.56    0.99
   0  -9  10   13.11    1.16
  -1   9 -10    7.76    0.96
  -1   9 -10    6.37    0.86
   1  -9  10    5.96    0.82
   1  -9  10    6.40    0.84
  -2   9 -10    0.90    0.49
   2  -9  10    0.65    0.40
  -3   9 -10   14.61    1.29
   3  -9  10   13.66    1.22
  -4   9 -10    1.19    0.50
   4  -9  10    1.34    0.51
   9   8 -10    1.10    0.59
   9   8 -10    0.49    0.43
   8   8 -10    7.21    1.06
   7   8 -10    0.42    0.43
  -7  -8  10    0.06    0.30
   6   8 -10    7.88    1.06
  -6  -8  10    6.88    0.94
   5   8 -10    1.04    0.41
   5   8 -10    1.16    0.51
  -5  -8  10    0.94    0.44
   4   8 -10    1.67    0.50
   4   8 -10    1.33    0.54
  -4  -8  10    0.77    0.43
   3   8 -10   -0.12    0.29
   3   8 -10    0.48    0.32
  -3  -8  10    0.18    0.31
   2   8 -10   28.07    1.69
   2   8 -10   23.55    1.53
  -2  -8  10   24.14    1.56
   1   8 -10   11.62    1.06
   1   8 -10   10.85    1.06
  -1  -8  10    9.80    0.96
   0   8 -10    1.28    0.48
   0   8 -10    0.12    0.33
   0  -8  10    1.56    0.49
  -1   8 -10    1.12    0.43
  -1   8 -10    1.74    0.54
   1  -8  10    2.04    0.51
  -2   8 -10    9.39    0.98
   2  -8  10    5.99    0.80
  -3   8 -10    0.03    0.28
   3  -8  10    0.15    0.30
  -4   8 -10    8.12    1.02
   4  -8  10    7.35    0.92
  -5   8 -10    0.19    0.43
  -5   8 -10    0.10    0.35
   5  -8  10    0.46    0.41
   9   7 -10   11.70    1.20
   9   7 -10   11.74    1.29
   8   7 -10    0.79    0.48
   7   7 -10    5.27    0.98
   6   7 -10   -0.04    0.26
  -6  -7  10   -0.12    0.25
   5   7 -10    0.87    0.46
   5   7 -10    1.13    0.39
  -5  -7  10    1.02    0.44
   4   7 -10    1.47    0.44
   4   7 -10    1.60    0.50
  -4  -7  10    0.55    0.35
   3   7 -10    9.25    1.00
   3   7 -10   12.19    1.00
  -3  -7  10   10.60    0.98
   2   7 -10   13.93    1.15
   2   7 -10   12.88    1.07
  -2  -7  10   12.85    1.07
   1   7 -10    0.58    0.32
   1   7 -10    1.08    0.43
  -1  -7  10    0.47    0.28
   0   7 -10   -0.12    0.23
   0   7 -10   -0.05    0.21
   0  -7  10    0.18    0.23
  -1   7 -10   15.35    1.23
   1  -7  10   16.01    1.16
  -2   7 -10    2.55    0.63
   2  -7  10    2.85    0.59
  -3   7 -10    3.34    0.90
  -3   7 -10    3.09    0.71
   3  -7  10    3.23    0.64
  -4   7 -10    0.21    0.33
  -4   7 -10    0.60    0.44
  -5   7 -10   17.08    1.40
  -5   7 -10   16.50    1.44
  10   6 -10    7.81    1.07
  10   6 -10   10.01    1.11
   9   6 -10    0.49    0.40
   9   6 -10   -0.29    0.28
   8   6 -10   23.64    1.55
   8   6 -10   23.17    1.66
   7   6 -10    6.16    0.90
   6   6 -10   13.67    1.16
   6   6 -10   13.07    1.21
  -6  -6  10   13.65    1.16
   5   6 -10    0.09    0.19
   5   6 -10    0.09    0.27
  -5  -6  10    0.22    0.26
   4   6 -10   14.16    1.21
   4   6 -10   17.73    1.18
  -4  -6  10   16.64    1.19
   3   6 -10    6.74    0.81
   3   6 -10    7.42    0.80
  -3  -6  10    7.78    0.80
   2   6 -10    0.74    0.30
   2   6 -10    0.50    0.28
  -2  -6  10    0.62    0.31
   1   6 -10    0.39    0.28
   1   6 -10    1.01    0.33
  -1  -6  10    0.44    0.28
   0   6 -10    8.27    0.92
   0   6 -10    9.21    0.85
   0  -6  10   10.03    0.86
  -1   6 -10    2.58    0.65
   1  -6  10    2.56    0.53
  -2   6 -10    3.41    0.68
  -3   6 -10   -0.06    0.23
  -3   6 -10   -0.15    0.32
  -4   6 -10    7.55    0.97
  -4   6 -10    7.61    0.90
  -5   6 -10    0.35    0.36
  -5   6 -10    0.08    0.29
  10   5 -10    1.88    0.61
  10   5 -10    1.71    0.66
   9   5 -10   19.55    1.44
   9   5 -10   21.88    1.65
   8   5 -10    0.28    0.29
   8   5 -10    0.09    0.28
   7   5 -10   35.54    2.01
   6   5 -10    0.69    0.38
   6   5 -10    0.50    0.27
   5   5 -10   10.14    0.87
   5   5 -10   11.33    1.03
  -5  -5  10   10.21    0.92
   4   5 -10    1.35    0.41
   4   5 -10    1.74    0.46
  -4  -5  10    1.65    0.44
   3   5 -10   77.00    3.02
   3   5 -10   76.10    2.92
  -3  -5  10   79.17    2.86
   2   5 -10   50.78    2.24
   2   5 -10   51.06    2.26
  -2  -5  10   49.03    2.07
   1   5 -10   12.03    0.96
   1   5 -10   11.64    1.03
  -1  -5  10   12.46    0.91
   0   5 -10    0.10    0.27
  -1   5 -10   24.44    1.57
  -2   5 -10    2.42    0.61
  -2   5 -10    2.55    0.54
  -3   5 -10    0.04    0.31
  -3   5 -10    0.04    0.22
  -4   5 -10    0.12    0.27
  -4   5 -10    0.42    0.39
  -5   5 -10   15.03    1.33
  -5   5 -10   18.89    1.45
  11   4 -10    0.12    0.36
  11   4 -10    0.17    0.36
  10   4 -10    8.10    0.97
  10   4 -10    7.80    1.06
   9   4 -10   -0.09    0.32
   9   4 -10    0.19    0.30
   8   4 -10   29.25    1.68
   8   4 -10   32.23    1.93
   7   4 -10    0.89    0.37
   7   4 -10    1.00    0.46
   6   4 -10   21.84    1.25
   6   4 -10   23.67    1.54
   5   4 -10    4.17    0.58
   5   4 -10    4.49    0.67
  -5  -4  10    3.93    0.58
   4   4 -10   18.72    1.29
   4   4 -10   17.92    1.18
  -4  -4  10   16.70    1.09
   3   4 -10    3.15    0.54
   3   4 -10    3.83    0.69
   2   4 -10    2.68    0.58
   2   4 -10    4.01    0.58
   1   4 -10    7.88    0.83
   1   4 -10    6.57    0.72
   0   4 -10   12.66    1.07
  -1   4 -10    0.25    0.25
  -1   4 -10   -0.04    0.25
  -2   4 -10    0.05    0.24
  -2   4 -10    0.33    0.33
  -3   4 -10    0.71    0.36
  -3   4 -10    0.64    0.39
  -4   4 -10    3.45    0.75
  -4   4 -10    4.28    0.81
  -5   4 -10    0.87    0.49
  -5   4 -10    1.67    0.59
  11   3 -10    5.61    0.93
  11   3 -10    5.44    0.87
  10   3 -10    1.29    0.52
  10   3 -10    1.64    0.51
   9   3 -10   14.10    1.30
   9   3 -10   14.90    1.16
   8   3 -10   -0.09    0.24
   8   3 -10    0.18    0.32
   7   3 -10    5.77    0.70
   7   3 -10    5.58    0.81
   6   3 -10    9.88    0.80
   6   3 -10   10.11    1.00
   6   3 -10   10.11    0.85
   5   3 -10    1.69    0.52
   5   3 -10    2.26    0.49
   4   3 -10    2.29    0.55
   4   3 -10    3.01    0.59
   3   3 -10    0.24    0.25
   3   3 -10    0.43    0.30
   2   3 -10   44.39    2.06
   2   3 -10   44.05    1.96
   1   3 -10   23.48    1.44
   1   3 -10   19.87    1.19
   0   3 -10    1.58    0.46
   0   3 -10    2.40    0.50
  -1   3 -10   11.88    1.11
  -1   3 -10   13.58    1.03
  -2   3 -10    0.51    0.38
  -2   3 -10    0.45    0.34
  -3   3 -10    7.23    0.91
  -3   3 -10    6.14    0.82
  -4   3 -10    3.68    0.75
  -4   3 -10    2.85    0.67
  11   2 -10    0.22    0.36
  11   2 -10    0.47    0.41
  10   2 -10   16.40    1.28
  10   2 -10   16.83    1.46
   9   2 -10    0.05    0.23
   9   2 -10    0.25    0.33
   8   2 -10   11.98    1.14
   8   2 -10   10.22    0.91
   7   2 -10   16.40    1.09
   7   2 -10   21.43    1.45
   6   2 -10    1.36    0.45
   6   2 -10    0.82    0.34
   5   2 -10   15.54    1.07
   5   2 -10   14.97    1.15
   4   2 -10    6.08    0.73
   4   2 -10    7.99    0.77
   3   2 -10    4.35    0.62
   3   2 -10    5.51    0.69
   2   2 -10    7.25    0.81
   2   2 -10    7.33    0.75
   1   2 -10    0.69    0.41
   1   2 -10    0.57    0.29
   0   2 -10    4.86    0.62
   0   2 -10    2.96    0.62
  -1   2 -10    0.79    0.37
  -1   2 -10    1.47    0.47
  -2   2 -10    8.10    0.94
  -2   2 -10    9.71    1.00
  -3   2 -10    8.80    0.98
  -3   2 -10    8.12    0.97
  -4   2 -10    6.20    0.94
  -4   2 -10    7.99    1.01
  11   1 -10   26.47    1.87
  11   1 -10   22.31    1.56
  10   1 -10   -0.11    0.35
  10   1 -10    0.73    0.38
   9   1 -10   18.15    1.30
   9   1 -10   15.29    1.38
   8   1 -10    1.32    0.55
   7   1 -10   32.57    1.90
   6   1 -10    5.29    0.64
   6   1 -10    6.05    0.81
   5   1 -10   12.73    1.00
   5   1 -10   14.57    1.16
   4   1 -10    0.85    0.38
   4   1 -10    0.48    0.28
   3   1 -10    0.16    0.24
   3   1 -10   -0.02    0.22
   2   1 -10    0.44    0.24
   2   1 -10    0.16    0.28
   2   1 -10    0.52    0.31
   1   1 -10   13.56    1.02
   1   1 -10   16.09    1.22
   0   1 -10    0.98    0.44
   0   1 -10    2.96    0.62
  -1   1 -10    7.55    0.84
  -1   1 -10    6.57    0.87
  -2   1 -10    1.72    0.56
  -2   1 -10    1.80    0.55
  -3   1 -10   33.77    2.01
  -3   1 -10   35.01    2.02
  11   0 -10   -0.17    0.36
  10   0 -10   29.37    1.94
   9   0 -10    0.29    0.32
   8   0 -10   12.73    1.19
   7   0 -10    1.80    0.45
   7   0 -10    0.89    0.44
   6   0 -10   39.46    2.07
   6   0 -10   41.64    1.92
   5   0 -10    0.32    0.30
   5   0 -10    0.61    0.31
   4   0 -10    5.85    0.77
   4   0 -10    6.29    0.80
   3   0 -10    2.28    0.59
   3   0 -10    1.96    0.51
   3   0 -10    3.69    0.77
   2   0 -10   21.86    1.47
   2   0 -10   20.65    1.26
   2   0 -10   19.93    1.33
   1   0 -10    0.18    0.27
   1   0 -10    0.08    0.30
   0   0 -10    1.61    0.50
   0   0 -10    1.23    0.46
  -1   0 -10    4.45    0.87
  -1   0 -10    5.34    0.82
  -2   0 -10    7.31    0.96
  -2   0 -10    7.52    0.98
  -3   0 -10    0.80    0.50
  -3   0 -10    0.63    0.40
  11  -1 -10    5.11    1.07
  10  -1 -10    0.20    0.41
   9  -1 -10   23.85    1.76
   8  -1 -10    1.37    0.54
   7  -1 -10   55.62    2.67
   7  -1 -10   55.41    2.35
   6  -1 -10    1.01    0.42
   6  -1 -10    0.10    0.34
   5  -1 -10   11.88    1.08
   5  -1 -10   13.71    1.10
   4  -1 -10    0.47    0.36
   4  -1 -10    0.43    0.33
  -4   1  10    0.49    0.28
   3  -1 -10   12.13    1.10
   3  -1 -10   11.17    0.99
   3  -1 -10   12.65    0.99
   2  -1 -10    1.03    0.45
   2  -1 -10    1.20    0.42
   1  -1 -10    7.71    0.86
   1  -1 -10    6.26    0.87
   0  -1 -10    4.03    0.77
   0  -1 -10    3.61    0.76
  -1  -1 -10    3.31    0.71
  -1  -1 -10    4.00    0.86
  -2  -1 -10   -0.27    0.37
  -2  -1 -10    0.16    0.37
  10  -2 -10    1.30    0.61
   9  -2 -10    6.04    0.95
   8  -2 -10    5.88    0.94
   7  -2 -10   -0.09    0.27
   7  -2 -10   -0.19    0.30
   6  -2 -10   14.44    1.18
   6  -2 -10   15.16    1.28
   5  -2 -10    5.41    0.79
   5  -2 -10    5.38    0.79
  -5   2  10    5.90    0.72
   4  -2 -10    5.69    0.80
   4  -2 -10    6.34    0.76
   4  -2 -10    5.44    0.77
  -4   2  10    6.18    0.76
   3  -2 -10    1.32    0.44
   3  -2 -10    1.60    0.47
   3  -2 -10    0.99    0.43
   2  -2 -10    9.27    0.94
   2  -2 -10    7.64    0.95
   1  -2 -10    1.59    0.52
   1  -2 -10    0.32    0.33
   0  -2 -10    2.62    0.67
   0  -2 -10    2.52    0.61
  -1  -2 -10    0.73    0.42
  -1  -2 -10    0.67    0.43
   9  -3 -10    3.93    0.89
   8  -3 -10    1.09    0.53
   7  -3 -10   14.19    1.19
   7  -3 -10   13.44    1.31
   6  -3 -10    0.82    0.48
   6  -3 -10    0.20    0.36
  -6   3  10    0.27    0.30
   5  -3 -10    4.50    0.76
   5  -3 -10    2.84    0.63
   5  -3 -10    4.97    0.79
  -5   3  10    4.94    0.72
   4  -3 -10    0.16    0.32
   4  -3 -10   -0.02    0.25
   4  -3 -10    0.27    0.34
  -4   3  10    0.01    0.27
   3  -3 -10    5.67    0.88
   3  -3 -10    6.72    0.83
  -3   3  10    4.89    0.75
   2  -3 -10   -0.43    0.32
   2  -3 -10   -0.24    0.27
   1  -3 -10    8.92    1.04
   1  -3 -10    6.92    1.01
   0  -3 -10   -0.21    0.38
   8  -4 -10   25.02    1.89
   7  -4 -10   -0.40    0.35
   7  -4 -10    0.32    0.39
   6  -4 -10   14.02    1.24
   6  -4 -10   12.37    1.29
  -6   4  10   13.54    1.18
   5  -4 -10   -0.24    0.35
   5  -4 -10   -0.17    0.38
   5  -4 -10    0.15    0.32
  -5   4  10    0.54    0.39
   4  -4 -10   10.06    1.15
   4  -4 -10   12.12    1.19
   4  -4 -10   13.67    1.21
  -4   4  10   12.07    1.15
   3  -4 -10    1.28    0.49
  -3   4  10    1.76    0.60
   2  -4 -10    4.92    0.92
   2  -4 -10    4.65    0.89
   4  11 -11   10.56    1.31
   4  11 -11   12.36    1.19
  -4 -11  11   11.58    1.28
   3  11 -11   -0.24    0.36
   3  11 -11    0.05    0.33
  -3 -11  11   -0.08    0.32
   2  11 -11    5.36    0.91
   2  11 -11    5.81    0.89
  -2 -11  11    7.41    1.04
  -2 -11  11    3.99    0.90
   1  11 -11    0.34    0.38
   1  11 -11   -0.01    0.43
  -1 -11  11    0.16    0.33
  -1 -11  11    0.15    0.37
   0  11 -11    4.96    0.95
   0  11 -11    4.60    0.98
   0 -11  11    7.73    1.07
   0 -11  11    6.80    0.97
  -1  11 -11    1.44    0.57
  -1  11 -11    0.87    0.52
   1 -11  11    0.95    0.47
   6  10 -11    1.56    0.71
  -6 -10  11    2.09    0.72
   5  10 -11   10.38    1.05
   5  10 -11    9.50    1.23
  -5 -10  11   10.96    1.24
   4  10 -11    3.59    0.73
   4  10 -11    4.27    0.94
  -4 -10  11    3.38    0.79
   3  10 -11   11.76    1.13
   3  10 -11   11.89    1.26
  -3 -10  11   10.38    1.16
   2  10 -11    0.60    0.40
   2  10 -11    0.15    0.42
  -2 -10  11    0.28    0.32
   1  10 -11    9.35    1.10
   1  10 -11   12.18    1.25
  -1 -10  11   13.47    1.26
   0  10 -11    3.02    0.77
   0  10 -11    4.76    0.92
   0 -10  11    3.76    0.80
   0 -10  11    5.03    0.83
  -1  10 -11    0.71    0.46
   1 -10  11    0.53    0.42
  -2  10 -11    0.67    0.42
   2 -10  11    0.44    0.41
   7   9 -11   -0.05    0.38
  -7  -9  11   -0.06    0.36
   6   9 -11    4.93    0.96
  -6  -9  11    4.73    0.93
   5   9 -11    1.21    0.48
   5   9 -11    0.63    0.41
  -5  -9  11    1.11    0.54
   4   9 -11   15.15    1.26
   4   9 -11   16.39    1.45
  -4  -9  11   15.52    1.35
   3   9 -11   -0.35    0.33
   3   9 -11    0.27    0.37
  -3  -9  11    0.61    0.40
   2   9 -11    6.42    0.93
   2   9 -11    5.17    0.81
  -2  -9  11    4.60    0.85
   1   9 -11    0.03    0.34
   1   9 -11    0.54    0.37
  -1  -9  11   -0.12    0.25
   0   9 -11    0.51    0.35
   0   9 -11    0.00    0.34
   0  -9  11    0.19    0.30
  -1   9 -11    3.41    0.77
   1  -9  11    2.42    0.63
  -2   9 -11    1.26    0.53
   2  -9  11    1.71    0.54
  -3   9 -11    0.53    0.41
   3  -9  11   -0.09    0.26
   8   8 -11    0.48    0.48
   7   8 -11    5.50    1.05
  -7  -8  11    6.73    0.97
   6   8 -11    0.56    0.46
  -6  -8  11    0.50    0.40
   5   8 -11    6.93    0.82
   5   8 -11    7.79    0.99
  -5  -8  11    6.11    0.90
   4   8 -11    1.64    0.52
   4   8 -11    0.39    0.42
  -4  -8  11    0.60    0.40
   3   8 -11   10.59    1.02
   3   8 -11    9.06    1.06
  -3  -8  11   11.75    1.09
   2   8 -11    0.38    0.32
   2   8 -11    0.25    0.35
  -2  -8  11    0.27    0.31
   1   8 -11   26.45    1.64
   1   8 -11   25.10    1.63
  -1  -8  11   24.10    1.56
   0   8 -11    3.70    0.72
   0   8 -11    3.54    0.71
   0  -8  11    4.95    0.75
  -1   8 -11    2.09    0.58
   1  -8  11    1.87    0.53
  -2   8 -11    0.57    0.44
   2  -8  11    0.11    0.25
  -3   8 -11    6.58    0.97
   9   7 -11    0.21    0.39
   9   7 -11    0.32    0.38
   8   7 -11    5.68    0.94
   7   7 -11    1.05    0.51
   6   7 -11   13.04    1.26
  -6  -7  11   10.61    1.09
   5   7 -11    2.25    0.66
   5   7 -11    2.81    0.61
  -5  -7  11    1.55    0.53
   4   7 -11    1.15    0.42
   4   7 -11    0.47    0.40
  -4  -7  11    0.41    0.35
   3   7 -11    0.01    0.25
   3   7 -11    0.14    0.26
  -3  -7  11    0.02    0.23
   2   7 -11   14.85    1.22
   2   7 -11   14.97    1.22
  -2  -7  11   16.12    1.21
   1   7 -11    0.12    0.29
   1   7 -11    0.42    0.29
  -1  -7  11    0.57    0.35
   0   7 -11    5.81    0.86
   0  -7  11    6.03    0.77
  -1   7 -11    0.78    0.44
  -2   7 -11    0.74    0.45
  -3   7 -11    1.56    0.59
  -4   7 -11    0.34    0.45
   9   6 -11    7.08    1.02
   9   6 -11    6.97    0.96
   8   6 -11    0.68    0.40
   8   6 -11    0.54    0.35
   7   6 -11   31.45    1.95
   6   6 -11    7.41    0.97
   6   6 -11    7.62    0.83
  -6  -6  11   10.31    1.02
   5   6 -11   19.60    1.48
   5   6 -11   22.60    1.41
  -5  -6  11   21.25    1.43
   4   6 -11    4.68    0.72
   4   6 -11    3.63    0.77
  -4  -6  11    4.88    0.70
   3   6 -11    5.43    0.79
   3   6 -11    5.27    0.77
  -3  -6  11    5.01    0.69
   2   6 -11    6.67    0.87
   2   6 -11    9.44    0.96
  -2  -6  11    8.23    0.84
   1   6 -11    5.67    0.78
   1   6 -11    5.12    0.72
   0   6 -11    0.61    0.41
  -1   6 -11    4.07    0.80
  -2   6 -11    0.90    0.43
  -3   6 -11    1.58    0.62
  -4   6 -11    0.77    0.49
  -4   6 -11    0.77    0.41
  10   5 -11    3.68    0.80
  10   5 -11    2.71    0.78
   9   5 -11    0.18    0.29
   9   5 -11    0.32    0.43
   8   5 -11   21.56    1.65
   8   5 -11   21.32    1.47
   7   5 -11    1.16    0.48
   6   5 -11   25.85    1.70
   6   5 -11   24.62    1.44
   5   5 -11    0.91    0.41
   5   5 -11    1.27    0.43
  -5  -5  11    0.55    0.34
   4   5 -11   11.40    1.03
   4   5 -11    9.71    0.96
  -4  -5  11   11.47    1.12
   3   5 -11    0.07    0.26
   3   5 -11   -0.08    0.25
   2   5 -11   33.95    1.89
   2   5 -11   34.95    1.80
   1   5 -11   22.49    1.36
   1   5 -11   19.31    1.41
   0   5 -11    2.53    0.61
  -1   5 -11    0.41    0.32
  -2   5 -11    1.63    0.54
  -3   5 -11    3.21    0.74
  -3   5 -11    3.19    0.69
  -4   5 -11    1.95    0.66
  -4   5 -11    0.42    0.40
  10   4 -11    0.22    0.39
  10   4 -11   -0.15    0.31
   9   4 -11   11.30    1.06
   9   4 -11    9.39    1.13
   8   4 -11    0.82    0.39
   8   4 -11    0.47    0.40
   7   4 -11   42.41    2.29
   7   4 -11   43.23    2.01
   6   4 -11    0.01    0.27
   6   4 -11   -0.04    0.20
   5   4 -11    4.32    0.72
   5   4 -11    5.57    0.70
   4   4 -11    3.11    0.61
   4   4 -11    2.58    0.65
   3   4 -11    9.37    0.94
   3   4 -11    9.81    0.96
   2   4 -11    0.00    0.22
   2   4 -11   -0.07    0.24
   1   4 -11   25.73    1.62
   0   4 -11    0.50    0.37
  -1   4 -11    3.35    0.71
  -2   4 -11   -0.13    0.22
  -2   4 -11   -0.15    0.30
  -3   4 -11    2.16    0.60
  -3   4 -11    1.82    0.60
  10   3 -11    4.01    0.76
  10   3 -11    3.07    0.78
   9   3 -11    1.48    0.48
   9   3 -11    2.15    0.65
   8   3 -11    9.07    0.89
   8   3 -11    7.97    1.01
   7   3 -11   -0.21    0.25
   6   3 -11   15.62    1.28
   6   3 -11   16.82    1.14
   5   3 -11    2.59    0.64
   5   3 -11    2.28    0.55
   4   3 -11   14.38    1.15
   4   3 -11   15.61    1.20
   3   3 -11    1.52    0.47
   3   3 -11    1.33    0.47
   2   3 -11    0.21    0.37
   2   3 -11    0.32    0.27
   1   3 -11    7.49    0.91
   0   3 -11   12.71    1.16
  -1   3 -11    1.41    0.48
  -1   3 -11    1.95    0.61
  -2   3 -11    7.42    0.96
  -2   3 -11    7.64    0.92
  -3   3 -11   -0.08    0.30
  -3   3 -11   -0.26    0.32
  11   2 -11    8.69    1.02
  10   2 -11    0.29    0.48
  10   2 -11    0.44    0.40
   9   2 -11   12.99    1.29
   8   2 -11    0.12    0.31
   7   2 -11    8.94    1.02
   6   2 -11    5.15    0.79
   6   2 -11    4.29    0.63
   5   2 -11   11.70    1.01
   5   2 -11   12.79    1.12
   4   2 -11    4.98    0.71
   4   2 -11    4.03    0.74
   3   2 -11   16.22    1.25
   3   2 -11   16.27    1.21
   2   2 -11   -0.11    0.28
   1   2 -11   10.06    1.05
   0   2 -11    0.75    0.40
   0   2 -11    0.66    0.40
  -1   2 -11   22.57    1.47
  -1   2 -11   23.13    1.60
  -2   2 -11    0.04    0.31
  -2   2 -11    0.17    0.38
  -3   2 -11    5.93    0.93
  10   1 -11    6.79    1.07
   9   1 -11    0.29    0.41
   8   1 -11    9.25    1.08
   7   1 -11   -0.09    0.30
   6   1 -11   43.07    2.07
   6   1 -11   46.34    2.31
   5   1 -11    0.15    0.25
   5   1 -11    0.05    0.29
   4   1 -11   20.10    1.38
   4   1 -11   21.84    1.43
   3   1 -11   11.40    1.02
   3   1 -11   12.29    1.11
   2   1 -11    1.71    0.53
   1   1 -11    0.22    0.31
   0   1 -11   13.06    1.21
   0   1 -11   11.20    1.07
  -1   1 -11    3.35    0.78
  -1   1 -11    2.04    0.61
  -2   1 -11   11.41    1.16
  -2   1 -11   12.04    1.24
  10   0 -11    0.59    0.46
   9   0 -11   13.30    1.33
   8   0 -11    4.46    0.90
   7   0 -11    1.90    0.59
   7   0 -11    2.23    0.55
   6   0 -11    0.12    0.29
   6   0 -11    0.86    0.47
   5   0 -11   35.16    1.92
   5   0 -11   39.64    2.10
   4   0 -11    4.27    0.81
   4   0 -11    4.34    0.82
   3   0 -11    0.19    0.34
   3   0 -11    0.55    0.33
   2   0 -11    0.85    0.45
   1   0 -11    2.35    0.56
   1   0 -11    1.97    0.59
   0   0 -11   -0.08    0.31
   0   0 -11    0.03    0.30
  -1   0 -11    4.95    0.92
  -1   0 -11    3.68    0.85
  10  -1 -11    5.26    1.05
   9  -1 -11   -0.23    0.37
   8  -1 -11   21.19    1.65
   7  -1 -11    3.17    0.75
   7  -1 -11    4.27    0.68
   6  -1 -11    4.39    0.75
   6  -1 -11    3.86    0.74
   5  -1 -11    2.60    0.68
   5  -1 -11    2.59    0.66
   4  -1 -11   18.64    1.42
   4  -1 -11   21.27    1.47
   3  -1 -11    2.01    0.57
   2  -1 -11   11.51    1.14
   2  -1 -11   12.32    1.08
   1  -1 -11    0.10    0.33
   1  -1 -11    0.42    0.38
   0  -1 -11    4.61    0.87
   0  -1 -11    5.90    1.06
   9  -2 -11    7.08    1.07
   8  -2 -11    1.48    0.53
   7  -2 -11   22.09    1.48
   7  -2 -11   18.77    1.55
   6  -2 -11    0.08    0.34
   6  -2 -11    0.54    0.44
   5  -2 -11    5.92    0.89
   5  -2 -11    5.10    0.91
   4  -2 -11    1.27    0.52
   4  -2 -11    1.50    0.55
  -4   2  11    1.39    0.48
   3  -2 -11    0.66    0.41
   3  -2 -11    0.39    0.33
   2  -2 -11   -0.10    0.31
   2  -2 -11   -0.02    0.34
   1  -2 -11    8.70    1.12
   1  -2 -11   12.19    1.17
   7  -3 -11    1.14    0.62
   7  -3 -11    0.88    0.52
   6  -3 -11    5.32    0.89
   6  -3 -11    4.50    0.88
   5  -3 -11    0.24    0.42
   5  -3 -11    0.15    0.43
   4  -3 -11   10.02    1.13
  -4   3  11   11.69    1.11
   3  -3 -11    0.45    0.41
   5  10 -12    2.48    0.67
   5  10 -12    1.67    0.65
  -5 -10  12    1.35    0.61
   4  10 -12   11.12    1.29
   4  10 -12   10.08    1.10
  -4 -10  12   11.08    1.23
   3  10 -12    0.13    0.40
   3  10 -12    0.73    0.46
  -3 -10  12    0.62    0.43
   2  10 -12   10.93    1.17
   2  10 -12    9.85    1.20
  -2 -10  12   12.76    1.30
   1  10 -12   -0.21    0.35
   1  10 -12    0.86    0.49
  -1 -10  12   -0.03    0.34
   0  10 -12    6.69    0.99
   0 -10  12    7.35    0.98
   6   9 -12   -0.05    0.37
  -6  -9  12   -0.10    0.30
   5   9 -12    3.91    0.79
   5   9 -12    2.01    0.68
  -5  -9  12    5.47    1.02
   4   9 -12   -0.03    0.33
   4   9 -12    0.16    0.32
  -4  -9  12    0.26    0.36
   3   9 -12   26.36    1.72
   3   9 -12   25.29    1.81
  -3  -9  12   23.89    1.70
   2   9 -12    3.37    0.80
   2   9 -12    2.43    0.67
  -2  -9  12    3.32    0.73
   1   9 -12    4.99    0.90
   1   9 -12    2.79    0.72
  -1  -9  12    4.14    0.82
   0   9 -12   -0.02    0.31
   0  -9  12   -0.01    0.32
  -1   9 -12    1.80    0.64
   1  -9  12    2.04    0.60
   7   8 -12    3.34    0.89
   6   8 -12   10.53    1.19
  -6  -8  12    8.04    1.03
   5   8 -12    0.35    0.33
   5   8 -12   -0.17    0.35
  -5  -8  12    0.04    0.32
   4   8 -12    4.15    0.82
   4   8 -12    3.07    0.78
  -4  -8  12    3.60    0.75
   3   8 -12    0.26    0.31
   3   8 -12    0.19    0.37
  -3  -8  12    0.18    0.31
   2   8 -12   40.11    2.19
   2   8 -12   40.08    2.22
  -2  -8  12   41.43    2.16
   1   8 -12    0.54    0.39
   1   8 -12    1.14    0.51
  -1  -8  12    0.90    0.46
   0   8 -12   14.56    1.35
  -1   8 -12    1.09    0.50
  -2   8 -12   12.60    1.30
   8   7 -12    3.09    0.79
   7   7 -12   11.46    1.26
   6   7 -12    2.31    0.67
  -6  -7  12    2.72    0.70
   5   7 -12    1.30    0.58
   5   7 -12    3.02    0.66
  -5  -7  12    2.09    0.61
   4   7 -12    1.97    0.60
   4   7 -12    0.68    0.44
  -4  -7  12    1.49    0.48
   3   7 -12   13.25    1.19
   3   7 -12   12.12    1.20
  -3  -7  12   11.86    1.10
   2   7 -12    0.06    0.35
   2   7 -12    0.52    0.44
   1   7 -12   21.65    1.58
   0   7 -12    0.47    0.45
  -1   7 -12   10.02    1.15
  -2   7 -12   -0.31    0.37
   9   6 -12    0.39    0.38
   9   6 -12    0.83    0.51
   8   6 -12    8.39    1.09
   8   6 -12    7.71    0.93
   7   6 -12    3.35    0.79
   6   6 -12   17.54    1.30
   6   6 -12   15.77    1.37
  -6  -6  12   15.44    1.27
   5   6 -12    0.91    0.48
   5   6 -12    1.03    0.47
  -5  -6  12    1.06    0.51
   4   6 -12    5.37    0.82
   4   6 -12    4.82    0.76
   3   6 -12    9.51    1.05
   3   6 -12   10.44    1.03
   2   6 -12    1.95    0.59
   2   6 -12    2.53    0.60
   1   6 -12    1.78    0.61
   0   6 -12    7.37    1.00
  -1   6 -12    0.41    0.39
  -2   6 -12    0.79    0.45
   9   5 -12   20.26    1.49
   9   5 -12   18.90    1.63
   8   5 -12   -0.31    0.33
   8   5 -12   -0.03    0.29
   7   5 -12   13.01    1.29
   6   5 -12    0.97    0.50
   6   5 -12    0.57    0.35
   5   5 -12    3.03    0.75
   5   5 -12    4.28    0.78
   4   5 -12    1.09    0.46
   4   5 -12    1.57    0.49
   3   5 -12   14.17    1.21
   3   5 -12   14.92    1.23
   2   5 -12    1.30    0.45
   2   5 -12    1.04    0.42
   1   5 -12    3.52    0.77
   0   5 -12    0.60    0.41
  -1   5 -12    6.03    0.89
  -2   5 -12    0.29    0.38
   9   4 -12    1.75    0.61
   9   4 -12    1.37    0.48
   8   4 -12   16.52    1.46
   7   4 -12    1.61    0.55
   6   4 -12   18.74    1.48
   6   4 -12   17.90    1.30
   5   4 -12    0.66    0.39
   5   4 -12    0.61    0.41
   4   4 -12   11.72    1.12
   4   4 -12   12.70    1.13
   3   4 -12    4.98    0.75
   3   4 -12    5.35    0.79
   2   4 -12   11.88    1.14
   1   4 -12   -0.07    0.30
   0   4 -12   31.59    1.96
  -1   4 -12    0.13    0.35
  -2   4 -12    7.38    1.00
  10   3 -12    1.21    0.61
   9   3 -12    2.39    0.73
   8   3 -12    4.86    0.94
   7   3 -12    7.56    0.95
   6   3 -12    1.77    0.52
   6   3 -12    1.57    0.56
   5   3 -12   27.15    1.71
   5   3 -12   27.25    1.62
   4   3 -12    0.02    0.25
   4   3 -12   -0.10    0.26
   3   3 -12    3.97    0.67
   3   3 -12    2.63    0.64
   2   3 -12    0.28    0.34
   1   3 -12    3.77    0.74
   0   3 -12    0.51    0.38
  -1   3 -12   14.20    1.32
   9   2 -12    1.04    0.54
   8   2 -12    5.50    0.91
   7   2 -12    3.21    0.78
   6   2 -12   11.03    1.16
   6   2 -12   14.24    1.15
   5   2 -12    0.82    0.40
   5   2 -12    0.69    0.43
   4   2 -12   21.34    1.45
   4   2 -12   18.90    1.41
   3   2 -12   -0.05    0.34
   3   2 -12    0.09    0.30
   2   2 -12    2.47    0.66
   1   2 -12    0.70    0.41
   0   2 -12    8.56    1.06
  -1   2 -12    0.32    0.40
   9   1 -12    0.68    0.44
   8   1 -12    0.19    0.33
   7   1 -12   13.18    1.30
   7   1 -12   15.49    1.77
   6   1 -12    0.69    0.44
   6   1 -12    0.77    0.44
   5   1 -12   12.88    1.18
   5   1 -12   10.95    1.10
   4   1 -12    0.01    0.31
   4   1 -12    0.18    0.32
   3   1 -12    0.26    0.36
   2   1 -12    4.54    0.90
   1   1 -12    2.38    0.72
   0   1 -12    0.62    0.46
   9   0 -12    0.32    0.43
   8   0 -12    6.31    0.98
   7   0 -12   -0.19    0.31
   7   0 -12   -0.19    0.33
   6   0 -12    9.48    1.00
   6   0 -12    6.97    1.00
   5   0 -12    4.21    0.87
   5   0 -12    5.65    0.85
   4   0 -12   12.89    1.17
   4   0 -12   12.47    1.20
   3   0 -12    0.75    0.43
   2   0 -12    1.20    0.52
   1   0 -12    0.27    0.37
   8  -1 -12    1.09    0.49
   7  -1 -12    8.75    1.11
   7  -1 -12   10.18    1.09
   6  -1 -12    0.09    0.36
   6  -1 -12    0.61    0.41
   5  -1 -12    0.50    0.40
   5  -1 -12    0.90    0.49
   4  -1 -12   13.54    1.30
   3  -1 -12   17.30    1.50
   4   9 -13    4.87    1.01
   4   9 -13    4.58    0.89
  -4  -9  13    6.22    0.98
   3   9 -13    0.42    0.41
   3   9 -13    0.68    0.45
  -3  -9  13    0.22    0.38
   2   9 -13   20.90    1.65
   2   9 -13   24.55    1.78
  -2  -9  13   24.14    1.99
   6   8 -13    3.40    0.90
  -6  -8  13    3.04    0.78
   5   8 -13    9.61    1.22
   5   8 -13   11.34    1.16
  -5  -8  13   11.42    1.21
   4   8 -13   -0.11    0.39
   4   8 -13    0.44    0.46
  -4  -8  13    0.39    0.42
   3   8 -13    0.13    0.41
   3   8 -13    0.16    0.38
   2   8 -13    0.04    0.38
   2   8 -13    0.05    0.39
   1   8 -13   18.78    1.54
   0   8 -13   -0.29    0.33
   7   7 -13    1.11    0.50
   6   7 -13    7.70    1.04
   5   7 -13    1.24    0.56
   5   7 -13    0.52    0.42
   4   7 -13    0.07    0.36
   4   7 -13    0.38    0.41
   3   7 -13    1.94    0.60
   3   7 -13    1.91    0.64
   2   7 -13   17.45    1.47
   1   7 -13    0.13    0.42
   0   7 -13   11.33    1.26
   7   6 -13    7.57    1.08
   6   6 -13    0.22    0.34
   6   6 -13    0.26    0.37
   5   6 -13    9.19    1.02
   5   6 -13    9.61    1.13
   4   6 -13   -0.10    0.33
   4   6 -13   -0.58    0.30
   3   6 -13    0.49    0.44
   3   6 -13    0.54    0.41
   2   6 -13    4.03    0.80
   1   6 -13    1.69    0.57
   0   6 -13    2.66    0.69
   8   5 -13    8.65    1.16
   7   5 -13   -0.07    0.31
   6   5 -13   10.28    1.15
   6   5 -13   10.18    1.02
   5   5 -13    0.55    0.41
   5   5 -13   -0.04    0.30
   4   5 -13    2.81    0.70
   4   5 -13    2.43    0.66
   3   5 -13    0.67    0.44
   3   5 -13    0.97    0.44
   2   5 -13    2.80    0.68
   1   5 -13    1.36    0.55
   0   5 -13    1.66    0.60
   8   4 -13    2.39    0.73
   7   4 -13   10.75    1.21
   6   4 -13    1.48    0.50
   6   4 -13    0.95    0.46
   5   4 -13    7.44    0.95
   5   4 -13    6.56    0.88
   4   4 -13    3.06    0.71
   4   4 -13    3.32    0.78
   3   4 -13   15.85    1.36
   2   4 -13    2.95    0.71
   1   4 -13    2.55    0.70
   0   4 -13    0.05    0.36
   8   3 -13    0.58    0.43
   7   3 -13    1.07    0.52
   6   3 -13   17.11    1.45
   6   3 -13   15.01    1.24
   5   3 -13    2.76    0.69
   5   3 -13    1.71    0.55
   4   3 -13   11.55    1.15
   4   3 -13   10.60    1.11
   3   3 -13    0.20    0.37
   2   3 -13    0.80    0.47
   1   3 -13    1.06    0.52
   8   2 -13    0.16    0.42
   7   2 -13    7.27    1.02
   6   2 -13   -0.24    0.34
   6   2 -13    0.16    0.35
   5   2 -13    9.43    1.09
   5   2 -13    9.95    1.07
   4   2 -13    2.63    0.69
   4   2 -13    2.66    0.90
   3   2 -13    3.37    0.80
   2   2 -13   -0.02    0.33
   7   1 -13    0.48    0.43
   6   1 -13   10.38    1.20
   6   1 -13   11.89    1.17
   5   1 -13    4.21    0.90
   5   1 -13    4.44    0.88
   4   1 -13    5.68    1.01
   3   1 -13    3.09    0.84
   4   6 -14    6.26    0.98
   5   5 -14   11.64    1.23
   4   5 -14    0.78    0.49
   4   5 -14    0.40    0.44
   0   0   0    0.00    0.00
;
_shelx_hkl_checksum     84233
_shelx_res_file
;
TITL
    p1bar.res
    created by SHELXL-2018/3 at 15:28:01 on 29-Aug-2023
CELL 0.71073 10.71837 10.9328 11.5857 113.4622 109.6257 96.0531
ZERR 2 0.00352 0.003 0.0032 0.0035 0.0039 0.0035
LATT 1
SFAC C H N Ni O
UNIT 46 54 6 2 14
EQIV $1 2-X,-Y,-Z
EQIV $2 1-X,-Y,-Z
EQIV $3 +X,+Y,-1+Z
EQIV $4 2-X,1-Y,-Z
DFIX 0.84 O6 H6b
DFIX 0.84 O6 H6a
DANG 1.4 H6b H6a
DFIX 2 H6a O3_$2
DFIX 0.84 O1W H1Wa
DFIX 0.84 O1W H1Wb
DANG 1.4 H1Wa H1Wb
L.S. 16
PLAN  5
SIZE 0.347 0.312 0.184
TEMP -100
HTAB O6 O2_$1
HTAB O6 O3_$2
HTAB N3 O1W
HTAB O1W O4_$3
HTAB O1W O2_$4
CONF
MORE -1
BOND $H
fmap 2
acta 52
REM <olex2.extras>
REM <HklSrc "%.\\p1b1.hkl">
REM </olex2.extras>
WGHT    0.062000    0.542300
FVAR       0.16016
NI1   4    1.000000    0.000000    0.000000    10.50000    0.01709    0.01815 =
         0.01828    0.00793    0.01121    0.00301
NI2   4    0.500000    0.500000    0.500000    10.50000    0.01578    0.01607 =
         0.01843    0.00792    0.01056    0.00531
O1    5    0.874703    0.022925    0.099808    11.00000    0.02228    0.02199 =
         0.02155    0.00857    0.01522    0.00555
O2    5    0.987920    0.214021    0.301948    11.00000    0.02060    0.02500 =
         0.02828    0.00240    0.01374   -0.00129
O3    5    0.445485    0.288547    0.369255    11.00000    0.01568    0.01878 =
         0.02424    0.00943    0.00930    0.00587
O4    5    0.648848    0.393673    0.542444    11.00000    0.01785    0.01824 =
         0.02065    0.00878    0.00931    0.00586
O5    5    1.282164    0.391296   -0.039584    11.00000    0.02133    0.03559 =
         0.02539    0.02014    0.00894    0.00567
O6    5    0.839939   -0.157940   -0.176953    11.00000    0.01556    0.04059 =
         0.02693    0.00242    0.01099    0.00163
H6A   2    0.752092   -0.180293   -0.227855    11.00000   -1.50000
H6B   2    0.879750   -0.184569   -0.231093    11.00000   -1.50000
N1    3    0.944267    0.158456   -0.053636    11.00000    0.01832    0.02211 =
         0.02035    0.01027    0.01027    0.00376
N2    3    1.411558    0.469453   -0.377577    11.00000    0.01777    0.02073 =
         0.02143    0.01111    0.01029    0.00539
N3    3    1.070108    0.376849   -0.186573    11.00000    0.01979    0.02717 =
         0.02340    0.01828    0.01075    0.00700
AFIX  43
H3    2    1.027254    0.396693   -0.253463    11.00000    0.04332
AFIX   0
C1    1    0.888593    0.106937    0.218674    11.00000    0.02005    0.02116 =
         0.02184    0.01248    0.01252    0.01030
C2    1    0.725465    0.197565    0.325033    11.00000    0.01702    0.01716 =
         0.02104    0.00856    0.01221    0.00371
AFIX  23
H2A   2    0.684592    0.228008    0.254351    11.00000   -1.20000
H2B   2    0.804113    0.275068    0.404075    11.00000    0.01350
AFIX   0
C3    1    0.776497    0.070239    0.263362    11.00000    0.01885    0.02083 =
         0.01997    0.00955    0.01391    0.00656
C4    1    0.653572   -0.048861    0.142363    11.00000    0.01864    0.02122 =
         0.02487    0.00722    0.01348    0.00658
AFIX  23
H4A   2    0.611146   -0.021060    0.069887    11.00000   -1.20000
H4B   2    0.685396   -0.130982    0.101700    11.00000    0.01219
AFIX   0
C5    1    0.840583    0.025408    0.375730    11.00000    0.02318    0.02852 =
         0.02830    0.01757    0.01532    0.01441
AFIX  23
H5A   2    0.874709   -0.055787    0.337929    11.00000   -1.20000
H5B   2    0.919763    0.102021    0.455123    11.00000    0.01740
AFIX   0
C6    1    0.546938   -0.085921    0.191877    11.00000    0.02290    0.01655 =
         0.03375    0.00469    0.01857    0.00061
AFIX  13
H6    2    0.467734   -0.164142    0.111628    11.00000    0.02108
AFIX   0
C7    1    0.494226    0.039527    0.250798    11.00000    0.01800    0.01765 =
         0.03264    0.00922    0.01713    0.00386
AFIX  23
H7A   2    0.423551    0.015057    0.281145    11.00000   -1.20000
H7B   2    0.451510    0.067798    0.178771    11.00000    0.01147
AFIX   0
C8    1    0.682487    0.115132    0.485039    11.00000    0.03055    0.02997 =
         0.02774    0.01969    0.02151    0.01456
AFIX  23
H8A   2    0.761453    0.192252    0.564112    11.00000   -1.20000
H8B   2    0.614538    0.092712    0.519184    11.00000    0.03304
AFIX   0
C9    1    0.732171   -0.012204    0.424266    11.00000    0.03365    0.03632 =
         0.03763    0.02796    0.02673    0.02120
AFIX  13
H9    2    0.774107   -0.041601    0.496624    11.00000    0.03007
AFIX   0
C10   1    0.609566   -0.130684    0.301889    11.00000    0.04228    0.01865 =
         0.05190    0.02012    0.03396    0.01302
AFIX  23
H10A  2    0.640577   -0.213959    0.263009    11.00000   -1.20000
H10B  2    0.539579   -0.154594    0.333230    11.00000    0.02661
AFIX   0
C11   1    0.616055    0.159644    0.374206    11.00000    0.01704    0.01800 =
         0.02113    0.00839    0.01240    0.00647
C12   1    0.567219    0.286381    0.432471    11.00000    0.01866    0.01822 =
         0.01863    0.00921    0.01212    0.00468
C14   1    0.827940    0.193253   -0.055436    11.00000    0.02236    0.02473 =
         0.02840    0.01242    0.01490    0.00394
AFIX  43
H14   2    0.770731    0.149260   -0.027780    11.00000    0.02993
AFIX   0
C15   1    1.024140    0.222162   -0.092189    11.00000    0.01856    0.02153 =
         0.02273    0.01018    0.01072    0.00471
AFIX  43
H15   2    1.108039    0.199666   -0.089106    11.00000    0.03877
AFIX   0
C16   1    0.788106    0.291064   -0.096171    11.00000    0.01779    0.02771 =
         0.02964    0.01266    0.01404    0.00747
AFIX  43
H16   2    0.705149    0.313949   -0.095664    11.00000    0.02782
AFIX   0
C17   1    0.989414    0.319720   -0.136474    11.00000    0.01817    0.01991 =
         0.01984    0.00900    0.01062    0.00293
C18   1    0.869612    0.355339   -0.137618    11.00000    0.02230    0.02221 =
         0.02401    0.01142    0.01200    0.00516
AFIX  43
H18   2    0.843662    0.422547   -0.166249    11.00000    0.02191
AFIX   0
C19   1    1.279254    0.395795   -0.437783    11.00000    0.02226    0.02194 =
         0.01605    0.00851    0.00778    0.00454
AFIX  43
H19   2    1.233694    0.352711   -0.535775    11.00000    0.00224
AFIX   0
C20   1    1.206262    0.379271   -0.365864    11.00000    0.01412    0.02406 =
         0.02328    0.01144    0.00802    0.00285
AFIX  43
H20   2    1.112088    0.327124   -0.413126    11.00000    0.01623
AFIX   0
C21   1    1.271624    0.439698   -0.222965    11.00000    0.01951    0.01705 =
         0.02233    0.01117    0.01302    0.00841
C22   1    1.407668    0.518586   -0.158929    11.00000    0.01798    0.02260 =
         0.01809    0.01093    0.00691    0.00394
AFIX  43
H22   2    1.455078    0.562638   -0.061051    11.00000    0.01537
AFIX   0
C23   1    1.473912    0.532664   -0.238778    11.00000    0.01790    0.02336 =
         0.02342    0.01182    0.00960    0.00316
AFIX  43
H23   2    1.566465    0.588835   -0.194019    11.00000    0.03399
AFIX   0
C24   1    1.208693    0.403271   -0.139049    11.00000    0.01987    0.01896 =
         0.02056    0.00923    0.00983    0.00546
O1W   5    0.938658    0.504713   -0.336614    11.00000    0.02155    0.03670 =
         0.06241    0.03369    0.00710    0.00555
H1WA  2    0.852088    0.483172   -0.370050    11.00000   -1.50000
H1WB  2    0.968905    0.589611   -0.311546    11.00000   -1.50000
HKLF 4
REM
REM wR2 = 0.114784, GooF = S = 1.07267, Restrained GooF = 1.07265 for all data
REM R1 = 0.041669 for 3363 Fo > 4sig(Fo) and 0.053511 for all 4169 data
REM 339 parameters refined using 7 restraints
END
WGHT      0.0620      0.5423
REM Highest difference peak  0.822,  deepest hole -0.385,  1-sigma level  0.085
Q1    1   0.9440 -0.2144 -0.1364  11.00000  0.05    0.53
Q2    1   0.3362  0.3464  0.3143  11.00000  0.05    0.48
Q3    1   0.4410  0.4092  0.3993  11.00000  0.05    0.46
Q4    1   0.5980  0.4619  0.5589  11.00000  0.05    0.46
Q5    1   0.9151 -0.0245  0.1319  11.00000  0.05    0.44
;
_shelx_res_checksum     6675
data_1R
_journal_date_recd_electronic     2023-08-23
_journal_date_accepted     2023-08-30
_journal_name_full     'IUCrData'
_journal_year     2023
_journal_volume     8
_journal_issue      9
_journal_page_first     0
_journal_page_last     0
_journal_paper_category     HM
_journal_paper_doi     10.1107/S2414314623007587
_journal_coeditor_code     VM4062
_publ_contact_author     'LaDuca, Robert L.'
_publ_contact_author_email
;
laduca@msu.edu
;
_publ_contact_author_fax     ?
_publ_section_title
;\
Poly[[(\m~3~-adamantane-1,3-dicarboxylato)aqua[\m-<i>N</i>-(pyridin-3-yl)\
isonicotinamide]nickel(II)] monohydrate], a layered coordination polymer with
(4,4) topology
;
_publ_section_title_footnote     .
loop_
    _publ_author_name
    _publ_author_footnote
    _publ_author_address
    'Travis, Jamelah Z.' .
;
Department of Chemistry
Hope College
Holland
MI 49423
USA
;
    'LaDuca, Robert L.' .
;
E-35 Holmes Hall
Michigan State University
Lyman Briggs College
919 E. Shaw Lane
East Lansing
MI 48825
USA
;
_publ_section_synopsis
;
The title compound contains octahedrally coordinated Ni^II^ ions ligated by
adamantane-1,3-dicarboxylate and <i>N</i>-(pyridin-3-yl)isonicotinamide
ligands forming coordination polymer layers with a (4,4) grid topology.
;
