# Supplementary material for: Poly[[(μ3-adamantane-1,3-di­carboxyl­ato)aqua­[μ-N-(pyridin-3-yl)isonicotinamide]­nickel(II)] monohydrate], a layered coordination polymer with (4,4) topology
Source: IUCrdata. 2023 Sep 8;8(Pt 9):x230758. doi: 10.1107/S2414314623007587 (PMC10561233; doi:10.1107/S2414314623007587)
Supplement: Supplementary file 2 [file x-08-x230758-Isup2.hkl]

data_I                                                                          
_shelx_title ' '                                                                
_shelx_refln_list_code          4                                               
_shelx_F_calc_maximum      195.66                                               
_exptl_crystal_F_000       540.00                                               
_reflns_d_resolution_high  0.8245                                               
                                                                                
loop_                                                                           
 _space_group_symop_operation_xyz                                               
 'x, y, z'                                                                      
 '-x, -y, -z'                                                                   
                                                                                
_cell_length_a    10.7184                                                       
_cell_length_b    10.9328                                                       
_cell_length_c    11.5857                                                       
_cell_angle_alpha 113.462                                                       
_cell_angle_beta  109.626                                                       
_cell_angle_gamma  96.053                                                       
                                                                                
_shelx_F_squared_multiplier     1.000                                           
                                                                                
loop_                                                                           
 _refln_index_h                                                                 
 _refln_index_k                                                                 
 _refln_index_l                                                                 
 _refln_F_squared_calc                                                          
 _refln_F_squared_meas                                                          
 _refln_F_squared_sigma                                                         
 _refln_observed_status                                                         
   1   0   0         36.14         27.71         1.80 o                         
   2   0   0       2762.86       2952.07        38.57 o                         
   3   0   0         15.25          6.94         3.43 o                         
   4   0   0       2558.21       2581.34        46.93 o                         
   5   0   0        117.84        126.07         5.54 o                         
   6   0   0        831.49        753.02        23.86 o                         
   7   0   0        245.02        229.80        21.05 o                         
   8   0   0        613.15        625.11        30.04 o                         
   9   0   0         15.82         12.95        10.53 o                         
  10   0   0        297.32        238.86        37.62 o                         
  11   0   0         10.76          7.52         8.43 o                         
 -11   1   0        111.58         95.12        24.76 o                         
 -10   1   0        171.40        149.71        31.97 o                         
  -9   1   0        532.79        557.70        43.66 o                         
  -8   1   0        292.30        260.04        19.02 o                         
  -7   1   0       1286.28       1237.56        41.05 o                         
  -6   1   0        137.82        146.42         6.42 o                         
  -5   1   0       1947.40       2120.51        33.36 o                         
  -4   1   0       1071.76       1080.80        18.97 o                         
  -3   1   0        334.76        287.86         8.09 o                         
  -2   1   0        277.93        279.87        12.55 o                         
  -1   1   0       2349.46       2541.80        32.99 o                         
   0   1   0         16.47          8.29         1.41 o                         
   1   1   0       5105.74       5576.23        79.98 o                         
   2   1   0          1.58          0.20         1.11 o                         
   3   1   0        548.21        468.39        10.96 o                         
   4   1   0         82.06         84.60         4.62 o                         
   5   1   0        225.73        181.91         7.18 o                         
   6   1   0       1013.63       1076.45        21.63 o                         
   7   1   0        736.36        717.72        39.77 o                         
   8   1   0        142.49        135.38        14.46 o                         
   9   1   0        783.18        701.32        34.05 o                         
  10   1   0          1.41         -0.56         7.03 o                         
  11   1   0        238.04        235.27        36.65 o                         
 -12   2   0        310.16        292.81        27.29 o                         
 -11   2   0        294.59        260.89        24.46 o                         
 -10   2   0        617.09        605.94        33.35 o                         
  -9   2   0         26.50         21.27         9.16 o                         
  -8   2   0        668.73        638.40        30.01 o                         
  -7   2   0         14.96         18.89         4.87 o                         
  -6   2   0        334.33        286.25         9.88 o                         
  -5   2   0       4800.13       5326.77        73.03 o                         
  -4   2   0         65.44         65.37         4.30 o                         
  -3   2   0         98.43         92.48         4.03 o                         
  -2   2   0         24.25         12.70         2.76 o                         
  -1   2   0       8389.63       8888.09       136.81 o                         
   0   2   0       7642.40       8092.24       124.18 o                         
   1   2   0        170.47        155.27         5.74 o                         
   2   2   0       3196.85       3234.09        52.05 o                         
   3   2   0       1595.97       1741.38        25.21 o                         
   4   2   0       1803.77       1867.14        27.65 o                         
   5   2   0         38.85         54.12         4.88 o                         
   6   2   0        379.75        335.30        26.92 o                         
   7   2   0        353.67        297.14        19.57 o                         
   8   2   0       1050.09       1065.77        41.06 o                         
   9   2   0        556.17        561.44        58.48 o                         
  10   2   0        118.63         83.03        15.68 o                         
  11   2   0          6.45         -2.34        13.65 o                         
 -12   3   0          0.01         -3.82         8.22 o                         
 -11   3   0        467.07        520.16        39.18 o                         
 -10   3   0        221.97        217.81        29.04 o                         
  -9   3   0       1139.42       1112.20        43.96 o                         
  -8   3   0        407.50        392.84        23.29 o                         
  -7   3   0        923.33        881.60        22.07 o                         
  -6   3   0         85.78         90.06         6.17 o                         
  -5   3   0       2728.72       2721.78        43.12 o                         
  -4   3   0         36.81         39.41         3.79 o                         
  -3   3   0        128.00        174.52         6.91 o                         
  -2   3   0       1788.39       1899.92        30.05 o                         
  -1   3   0       6730.13       7048.21        90.83 o                         
   0   3   0        122.98        111.14         7.02 o                         
   1   3   0        130.00         95.86         5.16 o                         
   2   3   0        174.51        206.55         7.87 o                         
   3   3   0       1981.35       1821.84        30.97 o                         
   4   3   0         89.61         86.24         5.23 o                         
   5   3   0         13.54         16.55         3.21 o                         
   6   3   0          3.94          1.68         3.38 o                         
   7   3   0        467.27        505.51        26.33 o                         
   8   3   0         17.38         14.76        10.33 o                         
   9   3   0       2073.58       2181.77        67.66 o                         
  10   3   0         66.72         64.30        14.65 o                         
 -12   4   0        619.83        714.57        41.86 o                         
 -11   4   0         98.35         64.05        14.93 o                         
 -10   4   0         10.38          9.46         8.99 o                         
  -9   4   0         64.35         66.47        13.09 o                         
  -8   4   0        301.17        292.65        27.35 o                         
  -7   4   0        751.69        755.36        20.23 o                         
  -6   4   0        857.70        809.49        20.29 o                         
  -5   4   0        259.62        240.66         8.83 o                         
  -4   4   0       3093.64       3132.26        43.26 o                         
  -3   4   0         37.75         36.03         4.39 o                         
  -2   4   0       2120.80       2035.10        33.69 o                         
  -1   4   0        696.08        656.15        18.75 o                         
   0   4   0        783.07        785.68        17.55 o                         
   1   4   0        133.10        126.25         9.19 o                         
   2   4   0       9878.09      10953.43       141.32 o                         
   3   4   0        638.00        655.21        19.93 o                         
   4   4   0       1495.13       1498.75        29.94 o                         
   5   4   0         23.71         19.02         3.58 o                         
   6   4   0        561.80        589.15        27.40 o                         
   7   4   0          0.70         -5.04         5.04 o                         
   8   4   0        773.78        787.05        36.62 o                         
   9   4   0         20.05          6.00         8.96 o                         
 -12   5   0         35.92         26.13        12.92 o                         
 -11   5   0        718.62        785.93        67.64 o                         
 -10   5   0          3.30         -5.19         6.60 o                         
  -9   5   0         49.90         40.73        10.43 o                         
  -8   5   0        281.88        246.09        15.49 o                         
  -7   5   0        937.68        953.65        24.42 o                         
  -6   5   0        408.62       1076.02        46.39 o                         
  -5   5   0        968.56        926.60        19.84 o                         
  -4   5   0       1021.83       1083.85        21.40 o                         
  -3   5   0       3619.11       3735.82        65.89 o                         
  -2   5   0       4223.55       4580.72        66.80 o                         
  -1   5   0       4658.36       4808.70        61.90 o                         
   0   5   0        537.15        506.10        13.09 o                         
   1   5   0       4229.98       4210.43        62.98 o                         
   2   5   0        194.99        162.52        10.92 o                         
   3   5   0       1122.66       1097.80        29.16 o                         
   4   5   0         38.56         23.63         5.80 o                         
   5   5   0        202.16        188.39        10.75 o                         
   6   5   0        155.36        138.30        15.88 o                         
   7   5   0        472.97        471.12        27.29 o                         
   8   5   0         69.06         59.26        18.71 o                         
   9   5   0          7.28          2.73        12.87 o                         
 -11   6   0          2.99         -1.56         8.65 o                         
 -10   6   0        261.65        307.85        48.73 o                         
  -9   6   0        883.71        888.32        52.44 o                         
  -8   6   0        165.57        155.85        13.93 o                         
  -7   6   0        141.07        134.66         9.90 o                         
  -6   6   0       1174.34       1193.11        25.17 o                         
  -5   6   0        422.41        399.64        13.30 o                         
  -4   6   0        787.17        751.43        20.60 o                         
  -3   6   0        358.91        341.64        13.03 o                         
  -2   6   0       2366.56       2251.54        40.35 o                         
  -1   6   0        434.93        424.27        12.88 o                         
   0   6   0       2066.12       2071.86        34.22 o                         
   1   6   0        139.69        118.40         7.19 o                         
   2   6   0       1789.57       1872.55        36.78 o                         
   3   6   0          0.03         -0.18         3.30 o                         
   4   6   0          8.98          8.53         3.89 o                         
   5   6   0         62.49         46.92        11.06 o                         
   6   6   0        180.93        210.14        28.07 o                         
   7   6   0          0.01          5.46        10.92 o                         
   8   6   0        710.74        785.58        57.70 o                         
 -11   7   0         64.61         92.34        32.94 o                         
 -10   7   0         11.53          9.71         9.55 o                         
  -9   7   0        260.31        292.04        22.78 o                         
  -8   7   0        236.65        211.13        15.96 o                         
  -7   7   0        728.80        698.60        22.34 o                         
  -6   7   0         68.37         59.89         8.52 o                         
  -5   7   0        116.30        107.83         8.12 o                         
  -4   7   0          0.07         -0.10         2.96 o                         
  -3   7   0        530.79        497.53        23.86 o                         
  -2   7   0        637.85        633.91        19.37 o                         
  -1   7   0          3.41          5.11         3.36 o                         
   0   7   0          0.02         -1.41         2.40 o                         
   1   7   0        502.61        460.08        15.14 o                         
   2   7   0          6.83          7.63         3.84 o                         
   3   7   0        179.23        149.72        13.42 o                         
   4   7   0        155.32        137.15        12.82 o                         
   5   7   0        966.75       1061.97        57.89 o                         
   6   7   0         11.27         -1.56         8.97 o                         
   7   7   0        431.81        409.36        40.94 o                         
 -11   8   0          1.58         -8.19         8.19 o                         
 -10   8   0        205.57        198.20        52.05 o                         
  -9   8   0         40.37         33.42         8.99 o                         
  -8   8   0        215.56        247.35        15.20 o                         
  -7   8   0         17.34         10.43         4.76 o                         
  -6   8   0          3.93          2.23         3.64 o                         
  -5   8   0         20.26         24.57         5.32 o                         
  -4   8   0         80.95         58.37         7.95 o                         
  -3   8   0         71.08         74.01         8.68 o                         
  -2   8   0        631.22        625.98        20.68 o                         
  -1   8   0        167.19        124.57        12.21 o                         
   0   8   0        934.02        915.86        23.32 o                         
   1   8   0          6.84          6.53         3.77 o                         
   2   8   0        383.26        333.55        14.15 o                         
   3   8   0        232.96        215.36        16.87 o                         
   4   8   0         55.18         59.66        14.89 o                         
   5   8   0         39.90         32.93        11.02 o                         
   6   8   0        328.64        326.32        37.43 o                         
 -10   9   0         22.48          9.51        10.46 o                         
  -9   9   0        195.61        193.99        17.99 o                         
  -8   9   0        248.50        225.36        19.03 o                         
  -7   9   0       1164.43       1224.09        35.82 o                         
  -6   9   0        390.10        387.94        16.39 o                         
  -5   9   0        324.37        369.82        27.00 o                         
  -4   9   0         50.81         41.78         7.51 o                         
  -3   9   0        455.02        452.69        22.28 o                         
  -2   9   0          0.14         -0.14         3.98 o                         
  -1   9   0       1371.04       1473.39        36.12 o                         
   0   9   0        303.72        293.21        13.93 o                         
   1   9   0        686.62        686.28        24.47 o                         
   2   9   0         55.49         33.47         9.06 o                         
   3   9   0        826.46        887.80        29.00 o                         
   4   9   0          0.75         11.08         8.68 o                         
   5   9   0        116.05        108.38        25.34 o                         
  -9  10   0        116.09        106.36        15.62 o                         
  -8  10   0         49.13         23.84         7.66 o                         
  -7  10   0          0.35         -3.02         4.79 o                         
  -6  10   0        529.33        554.53        20.74 o                         
  -5  10   0         10.76          4.16         4.60 o                         
  -4  10   0        606.92        674.61        22.19 o                         
  -3  10   0          2.54         -0.53         4.66 o                         
  -2  10   0         19.19         16.27         7.11 o                         
  -1  10   0          5.16         11.83         6.93 o                         
   0  10   0       1012.63       1064.87        47.45 o                         
   1  10   0          3.51          3.16         5.78 o                         
   2  10   0        375.35        364.36        20.03 o                         
   3  10   0         34.10         20.89         7.73 o                         
  -8  11   0         32.84         24.94         9.26 o                         
  -7  11   0        302.81        301.90        17.03 o                         
  -6  11   0          2.33          2.71         5.65 o                         
  -5  11   0        534.80        571.83        21.97 o                         
  -4  11   0          0.93          1.35         5.46 o                         
  -3  11   0         13.41         11.98         6.85 o                         
  -2  11   0         40.08         30.26        10.05 o                         
  -1  11   0         70.10         55.55        12.26 o                         
   0  11   0          7.81         -3.01         6.78 o                         
   1  11   0        179.39        190.71        17.01 o                         
  -5  12   0         40.43         18.51         9.84 o                         
  -4  12   0        199.61        169.79        17.29 o                         
  -3  12   0          2.95         -2.58         6.35 o                         
  -2  12   0          7.63         11.58         7.43 o                         
   0 -12   1         60.83         66.49        11.21 o                         
   1 -12   1         38.13         39.26         9.44 o                         
   2 -12   1          1.43         -1.56         6.76 o                         
   3 -12   1        112.14        113.70        13.76 o                         
   4 -12   1        109.61        118.91        13.37 o                         
   5 -12   1        505.41        553.23        33.29 o                         
   6 -12   1          8.21          4.40         6.09 o                         
  -3 -11   1         20.33         29.24        17.54 o                         
  -2 -11   1        450.86        427.50        23.91 o                         
  -1 -11   1          4.66          7.28         7.03 o                         
   0 -11   1        370.11        416.48        21.03 o                         
   1 -11   1          3.22          5.78         5.98 o                         
   2 -11   1        654.78        726.92        24.09 o                         
   3 -11   1         25.19         16.02         6.02 o                         
   4 -11   1        651.27        672.74        23.15 o                         
   5 -11   1         72.26         52.06         8.44 o                         
   6 -11   1        189.79        209.48        14.30 o                         
   7 -11   1        219.99        225.45        15.01 o                         
   8 -11   1        210.38        193.28        16.99 o                         
  -4 -10   1          0.37         -3.55         8.40 o                         
  -3 -10   1         65.23         76.41        10.60 o                         
  -2 -10   1         81.11         66.54        10.30 o                         
  -1 -10   1        533.14        491.80        20.01 o                         
   0 -10   1         86.28         65.28         9.56 o                         
   1 -10   1       1033.38       1156.42        32.48 o                         
   2 -10   1         85.13         64.00         8.11 o                         
   3 -10   1         14.77         14.73         5.52 o                         
   4 -10   1         67.38         72.01         9.05 o                         
   5 -10   1        522.08        559.16        20.18 o                         
   6 -10   1          0.07         -1.21         4.66 o                         
   7 -10   1        367.83        388.53        22.17 o                         
   8 -10   1         13.36         17.25         7.26 o                         
   9 -10   1        102.77         85.55        13.91 o                         
  -5  -9   1          4.72         -3.51        10.92 o                         
  -4  -9   1        221.76        220.91        15.06 o                         
  -3  -9   1         85.34         69.65         8.63 o                         
  -2  -9   1        627.36        666.47        20.92 o                         
  -1  -9   1         14.46          8.91         4.36 o                         
   0  -9   1        744.42        772.18        24.70 o                         
   1  -9   1         75.05         67.83         8.85 o                         
   2  -9   1       1801.92       1945.54        37.72 o                         
   3  -9   1        108.80         96.21         9.07 o                         
   4  -9   1        579.79        609.73        22.34 o                         
   5  -9   1          0.46          1.11         3.42 o                         
   6  -9   1        636.16        692.79        21.78 o                         
   7  -9   1        136.14        118.22        12.55 o                         
   8  -9   1        665.51        698.35        25.80 o                         
   9  -9   1         55.85         56.36        16.41 o                         
  10  -9   1         27.94         39.43        13.08 o                         
  -6  -8   1         85.28         42.50        16.37 o                         
  -5  -8   1        724.81        754.05        35.14 o                         
  -4  -8   1          7.53          5.03         5.54 o                         
  -3  -8   1         12.28          8.51         4.33 o                         
  -2  -8   1        311.52        301.46        13.07 o                         
  -1  -8   1        150.44        124.06        11.55 o                         
   0  -8   1         91.63         79.01         7.80 o                         
   1  -8   1        653.74        617.12        20.22 o                         
   2  -8   1         69.71         60.62         7.84 o                         
   3  -8   1        397.94        396.50        14.40 o                         
   4  -8   1        773.32        793.13        26.68 o                         
   5  -8   1         12.86         14.42         4.32 o                         
   6  -8   1          0.03         -0.77         3.12 o                         
   7  -8   1       1168.86       1245.82        32.93 o                         
   8  -8   1         22.30         17.19         6.77 o                         
   9  -8   1         34.34         24.49        10.30 o                         
  10  -8   1         36.22         40.67        12.36 o                         
  -7  -7   1          0.35         -0.39        10.92 o                         
  -6  -7   1        581.54        628.36        69.20 o                         
  -5  -7   1         70.62         57.44         8.16 o                         
  -4  -7   1        926.49        951.12        38.56 o                         
  -3  -7   1         23.07         11.46         4.45 o                         
  -2  -7   1        387.36        335.92        12.59 o                         
  -1  -7   1        619.16        579.39        16.47 o                         
   0  -7   1       2115.74       2122.85        36.13 o                         
   1  -7   1        130.95        139.53        12.27 o                         
   2  -7   1        949.94        910.57        25.38 o                         
   3  -7   1        654.31        661.80        17.72 o                         
   4  -7   1       1489.14       1509.42        30.47 o                         
   5  -7   1        290.69        255.31        13.34 o                         
   6  -7   1        556.60        534.40        19.06 o                         
   7  -7   1       1103.53       1149.14        30.11 o                         
   8  -7   1        664.37        717.53        30.83 o                         
   9  -7   1         80.83         65.11        13.50 o                         
  10  -7   1         75.85         79.83        16.64 o                         
  11  -7   1         44.63         56.41        15.81 o                         
  -8  -6   1         64.01         34.70        11.42 o                         
  -7  -6   1       1020.27       1128.30        44.25 o                         
  -6  -6   1          3.57          1.79         5.71 o                         
  -5  -6   1        781.48        746.43        19.86 o                         
  -4  -6   1          7.45          1.86         3.47 o                         
  -3  -6   1        618.57        548.94        17.59 o                         
  -2  -6   1       1037.96       1055.56        24.95 o                         
  -1  -6   1       2517.37       2670.85        40.77 o                         
   0  -6   1          0.21          0.11         1.82 o                         
   1  -6   1       1303.30       1257.98        26.74 o                         
   2  -6   1       1243.19       1240.38        23.89 o                         
   3  -6   1       2957.97       2974.35        44.34 o                         
   4  -6   1          1.79         -1.09         1.98 o                         
   5  -6   1       1227.39       1285.01        25.78 o                         
   6  -6   1        469.98        526.74        20.03 o                         
   7  -6   1        697.30        656.18        20.82 o                         
   8  -6   1        199.02        182.20        14.35 o                         
   9  -6   1        343.22        361.56        26.45 o                         
  10  -6   1          0.05         -5.41         7.15 o                         
  11  -6   1         76.21         91.50        18.29 o                         
  -9  -5   1          4.86          3.17         8.26 o                         
  -8  -5   1         40.52         51.89        22.22 o                         
  -7  -5   1        133.45        117.36        21.64 o                         
  -6  -5   1         78.17         75.06         9.96 o                         
  -5  -5   1        555.07        526.06        22.27 o                         
  -4  -5   1        167.17        124.82         9.52 o                         
  -3  -5   1         61.25         63.25         6.54 o                         
  -2  -5   1       1949.17       2024.70        36.14 o                         
  -1  -5   1          3.57          7.22         2.36 o                         
   0  -5   1       5954.25       6045.36        79.48 o                         
   1  -5   1        473.38        484.30        13.90 o                         
   2  -5   1      11909.31      12565.04       144.05 o                         
   3  -5   1       1572.93       1675.20        27.92 o                         
   4  -5   1       3571.90       3508.79        49.01 o                         
   5  -5   1        126.95         95.67         7.13 o                         
   6  -5   1       1437.99       1471.33        31.02 o                         
   7  -5   1        242.87        215.83        16.14 o                         
   8  -5   1        222.88        220.66        19.30 o                         
   9  -5   1         53.61         53.03        12.54 o                         
  10  -5   1        331.35        296.65        25.08 o                         
  11  -5   1        157.10        140.77        21.50 o                         
 -10  -4   1         16.29         -3.12        12.09 o                         
  -9  -4   1        415.12        464.08        28.80 o                         
  -8  -4   1         97.48         61.07        12.37 o                         
  -7  -4   1         10.32          1.03         5.37 o                         
  -6  -4   1         53.73         44.81        10.21 o                         
  -5  -4   1       1985.94       1972.52        32.40 o                         
  -4  -4   1          2.39         -0.02         1.77 o                         
  -3  -4   1        552.98        487.80        13.94 o                         
  -2  -4   1        104.19        120.03         6.61 o                         
  -1  -4   1       1172.52       1154.26        22.30 o                         
   0  -4   1         69.13         61.86         4.03 o                         
   1  -4   1         23.73         10.32         2.45 o                         
   2  -4   1       1162.71       1175.10        20.15 o                         
   3  -4   1       2232.43       2232.89        32.59 o                         
   4  -4   1        889.79        882.59        20.20 o                         
   5  -4   1        261.67        235.11         9.93 o                         
   6  -4   1         47.95         36.68         5.07 o                         
   7  -4   1        366.56        372.05        15.47 o                         
   8  -4   1        423.63        471.36        27.00 o                         
   9  -4   1       1084.28       1195.87        68.81 o                         
  10  -4   1         64.24         59.68        26.71 o                         
  11  -4   1         24.69         14.95        16.57 o                         
 -10  -3   1       1470.11       1481.12        54.70 o                         
  -9  -3   1         71.15         73.64        13.37 o                         
  -8  -3   1       2863.92       3098.56        80.49 o                         
  -7  -3   1        682.99        625.83        28.52 o                         
  -6  -3   1        743.63        710.17        18.41 o                         
  -5  -3   1         96.64        104.25         6.45 o                         
  -4  -3   1         79.04         56.80         5.21 o                         
  -3  -3   1        200.33        205.31        10.90 o                         
  -2  -3   1        315.98        233.83         7.98 o                         
  -1  -3   1        108.39        106.19         6.64 o                         
   0  -3   1         98.63         94.70         4.12 o                         
   1  -3   1       2116.00       2270.74        37.80 o                         
   2  -3   1       9604.82      10012.44       112.94 o                         
   3  -3   1        781.11        815.71        17.05 o                         
   4  -3   1       1965.62       1880.89        31.59 o                         
   5  -3   1       1224.64       1227.72        32.14 o                         
   6  -3   1       2047.69       2026.12        35.68 o                         
   7  -3   1        100.52         89.89        20.86 o                         
   8  -3   1        840.77        865.43        36.64 o                         
   9  -3   1          0.02          1.58         5.65 o                         
  10  -3   1        527.21        531.91        32.12 o                         
  11  -3   1       1127.59       1141.95        50.59 o                         
 -11  -2   1        149.72        154.56        22.18 o                         
 -10  -2   1          0.35         -2.86         6.47 o                         
  -9  -2   1        747.39        792.12        76.02 o                         
  -8  -2   1        178.08        184.95        17.15 o                         
  -7  -2   1       1432.25       1367.45        50.88 o                         
  -6  -2   1        246.89        236.71         8.88 o                         
  -5  -2   1       1186.66       1122.00        27.91 o                         
  -4  -2   1       1833.49       2046.80        32.38 o                         
  -3  -2   1        899.94        862.09        14.96 o                         
  -2  -2   1        304.14        307.49         8.05 o                         
  -1  -2   1         95.26        108.81         4.30 o                         
   0  -2   1       3535.17       3894.82        50.66 o                         
   1  -2   1      15689.72      16799.16       181.54 o                         
   2  -2   1       1216.67       1289.98        20.88 o                         
   3  -2   1        730.16        731.04        14.74 o                         
   4  -2   1       3071.27       3332.32        48.12 o                         
   5  -2   1        423.18        389.16        11.20 o                         
   6  -2   1        634.12        680.35        16.42 o                         
   7  -2   1       1184.44       1240.11        42.18 o                         
   8  -2   1        137.39        115.78        22.42 o                         
   9  -2   1        944.68       1042.79        42.58 o                         
  10  -2   1        265.58        264.19        31.77 o                         
  11  -2   1        452.15        376.93        29.63 o                         
 -11  -1   1         19.20         23.11        10.46 o                         
 -10  -1   1          4.67          6.31         7.66 o                         
  -9  -1   1         47.23         44.00        22.03 o                         
  -8  -1   1        835.65        825.71        33.75 o                         
  -7  -1   1         79.68         79.27         9.34 o                         
  -6  -1   1       1610.34       1615.57        27.59 o                         
  -5  -1   1        548.45        595.76        13.79 o                         
  -4  -1   1        209.67        256.68         7.43 o                         
  -3  -1   1       1004.78       1008.42        16.84 o                         
  -2  -1   1      11085.46      12297.00       132.97 o                         
  -1  -1   1       1269.80       1429.58        17.53 o                         
   0  -1   1       3506.38       3981.11        49.55 o                         
   1  -1   1        177.28        205.91         5.03 o                         
   2  -1   1       4763.96       4939.46        69.83 o                         
   3  -1   1          2.34         -1.19         1.19 o                         
   4  -1   1       2898.20       2886.88        50.42 o                         
   5  -1   1        519.02        519.33        12.64 o                         
   6  -1   1       1397.08       1317.50        59.95 o                         
   7  -1   1          5.19          0.68         4.31 o                         
   8  -1   1        475.61        473.74        26.46 o                         
   9  -1   1        320.31        299.54        23.28 o                         
  10  -1   1        215.01        276.82        23.98 o                         
  11  -1   1          2.99          1.28         8.53 o                         
 -12   0   1         76.45         47.45        21.44 o                         
 -11   0   1          2.68         -4.32         7.10 o                         
 -10   0   1          3.71          2.78         6.74 o                         
  -9   0   1        534.44        557.01        71.54 o                         
  -8   0   1          2.28         -4.11         4.11 o                         
  -7   0   1       2573.48       2540.44        50.66 o                         
  -6   0   1        150.00        134.52         9.83 o                         
  -5   0   1        210.54        156.37        19.49 o                         
  -4   0   1          2.33          2.81         2.17 o                         
  -3   0   1        315.32        287.82        21.99 o                         
  -2   0   1       2661.46       2862.79        37.11 o                         
  -1   0   1       1866.72       2147.06        36.35 o                         
   0   0   1          0.01         -0.35         0.56 o                         
   1   0   1      38283.06      37762.92       593.14 o                         
   2   0   1        678.92        688.08        20.12 o                         
   3   0   1        585.55        491.65        10.23 o                         
   4   0   1         18.45         17.86         2.45 o                         
   5   0   1       1932.70       2112.53        33.57 o                         
   6   0   1         79.79         71.52         7.77 o                         
   7   0   1        151.02        125.09        13.32 o                         
   8   0   1         22.04          8.72         6.37 o                         
   9   0   1        313.28        369.78        25.62 o                         
  10   0   1          6.69          4.54         8.26 o                         
  11   0   1        476.13        505.01        33.62 o                         
 -12   1   1        113.88        121.13        33.72 o                         
 -11   1   1         16.42         11.66         8.43 o                         
 -10   1   1         22.77         23.01         8.81 o                         
  -9   1   1         12.23          1.01        11.31 o                         
  -8   1   1        927.27        932.96        53.80 o                         
  -7   1   1        460.97        430.67        18.72 o                         
  -6   1   1       1181.25       1249.08        29.61 o                         
  -5   1   1        122.15        118.12         9.90 o                         
  -4   1   1        526.55        505.16        10.97 o                         
  -3   1   1        122.93        139.79         6.53 o                         
  -2   1   1        253.93        231.99         8.61 o                         
  -1   1   1         86.78         78.52         2.79 o                         
   0   1   1       4576.13       4738.81        59.51 o                         
   1   1   1        666.16        650.01        11.59 o                         
   2   1   1      10321.16      10571.02       320.34 o                         
   3   1   1        513.23        517.67        10.04 o                         
   4   1   1        284.43        238.75         9.62 o                         
   5   1   1         12.92         13.75         2.90 o                         
   6   1   1        835.47        755.51        21.85 o                         
   7   1   1        463.92        417.79        23.14 o                         
   8   1   1         45.38         62.49        12.09 o                         
   9   1   1        105.80         83.44        27.49 o                         
  10   1   1        335.82        310.64        31.58 o                         
 -12   2   1         22.92         10.21        21.05 o                         
 -11   2   1        795.08        890.04        42.08 o                         
 -10   2   1         31.10         23.09         9.07 o                         
  -9   2   1       1410.48       1472.66        50.30 o                         
  -8   2   1          0.64          1.20         3.38 o                         
  -7   2   1       1910.22       1943.38        42.76 o                         
  -6   2   1          1.95          3.16         2.11 o                         
  -5   2   1       1233.27       1058.70        20.55 o                         
  -4   2   1         44.73         31.76         3.55 o                         
  -3   2   1       2325.20       2288.86        34.24 o                         
  -2   2   1       2131.65       2168.96        31.79 o                         
  -1   2   1       6067.64       6367.01        72.64 o                         
   0   2   1       6306.68       6669.76        84.80 o                         
   1   2   1         19.29         13.65         3.02 o                         
   2   2   1       1685.35       1886.67        29.76 o                         
   3   2   1       2026.60       2034.83        32.57 o                         
   4   2   1        623.28        687.15        14.03 o                         
   5   2   1        599.62        552.61        18.14 o                         
   6   2   1        211.82        182.10        11.13 o                         
   7   2   1        624.55        651.75        44.64 o                         
   8   2   1        131.82        156.28        21.83 o                         
   9   2   1        730.85        731.33        36.64 o                         
  10   2   1        104.28         68.93        15.99 o                         
 -12   3   1        141.75        132.07        20.40 o                         
 -11   3   1        259.98        289.62        24.77 o                         
 -10   3   1        703.78        709.29        84.21 o                         
  -9   3   1         57.44         51.37        10.96 o                         
  -8   3   1        380.99        389.11        17.97 o                         
  -7   3   1        115.78         93.47         8.16 o                         
  -6   3   1        332.24        286.28        10.54 o                         
  -5   3   1          2.62          1.00         1.67 o                         
  -4   3   1        955.48        833.20        18.27 o                         
  -3   3   1       2418.58       2628.97        40.06 o                         
  -2   3   1       1026.68       1076.40        20.15 o                         
  -1   3   1         28.25         36.53         3.13 o                         
   0   3   1       5288.22       5529.97        73.92 o                         
   1   3   1        288.11        331.73         9.97 o                         
   2   3   1       8510.22       8972.88       196.24 o                         
   3   3   1        876.21        982.86        31.57 o                         
   4   3   1       1297.07       1330.05        34.50 o                         
   5   3   1          0.11         -0.62         3.55 o                         
   6   3   1        385.79        344.57        17.76 o                         
   7   3   1         33.74         13.65         7.17 o                         
   8   3   1        722.36        842.96        74.85 o                         
   9   3   1          0.38          5.50         7.96 o                         
 -12   4   1         82.82         52.85        14.33 o                         
 -11   4   1        220.07        278.03        30.21 o                         
 -10   4   1         18.95         18.07         8.93 o                         
  -9   4   1        144.78        131.14        12.52 o                         
  -8   4   1          1.85         -0.68         3.36 o                         
  -7   4   1        659.72        663.17        18.68 o                         
  -6   4   1       1811.72       1939.54        31.48 o                         
  -5   4   1       4335.09       4399.08        65.38 o                         
  -4   4   1        246.81        318.57        11.27 o                         
  -3   4   1       7506.08       7889.10       105.03 o                         
  -2   4   1         41.58         34.73         4.34 o                         
  -1   4   1        852.76        735.47        15.12 o                         
   0   4   1        110.54        109.94         6.70 o                         
   1   4   1       1718.80       1625.01        29.65 o                         
   2   4   1          5.44          3.83         2.96 o                         
   3   4   1       2156.10       2442.12        41.60 o                         
   4   4   1        126.82        122.61         7.90 o                         
   5   4   1        437.11        399.36        20.18 o                         
   6   4   1         94.18         74.17        12.21 o                         
   7   4   1        206.82        193.00        26.71 o                         
   8   4   1        369.81        333.33        36.26 o                         
   9   4   1       1097.31       1125.93        70.96 o                         
 -12   5   1        172.29        162.90        23.56 o                         
 -11   5   1          5.54         11.11         9.37 o                         
 -10   5   1        358.73        376.89        27.28 o                         
  -9   5   1          2.22         -1.30         4.73 o                         
  -8   5   1          3.41          1.60         4.19 o                         
  -7   5   1        206.71        196.10         9.37 o                         
  -6   5   1        548.52        731.27        17.88 o                         
  -5   5   1        217.13        240.22        15.37 o                         
  -4   5   1          4.08          3.76         2.56 o                         
  -3   5   1        136.81        140.66         7.90 o                         
  -2   5   1        571.85        537.56        15.33 o                         
  -1   5   1        218.22        228.44        11.39 o                         
   0   5   1        836.49        775.56        22.04 o                         
   1   5   1        191.43        182.56        10.10 o                         
   2   5   1        825.22        835.84        21.26 o                         
   3   5   1         82.82         78.52         7.99 o                         
   4   5   1        488.77        505.70        17.08 o                         
   5   5   1         24.01          5.90         6.16 o                         
   6   5   1        251.66        255.36        30.80 o                         
   7   5   1         47.72         49.90        18.71 o                         
   8   5   1        109.20         60.04        19.88 o                         
 -12   6   1          1.45          2.69        10.33 o                         
 -11   6   1        232.52        323.03        27.55 o                         
 -10   6   1         82.13         70.18        14.61 o                         
  -9   6   1       1394.52       1467.53        43.17 o                         
  -8   6   1        400.90        393.28        20.56 o                         
  -7   6   1        911.36        901.26        22.00 o                         
  -6   6   1        368.23        371.50        18.51 o                         
  -5   6   1       1674.33       1688.56        35.00 o                         
  -4   6   1        225.47        229.48        11.11 o                         
  -3   6   1        962.80        868.35        27.61 o                         
  -2   6   1        155.95        158.02         9.04 o                         
  -1   6   1       2976.83       2962.51        44.79 o                         
   0   6   1         97.69        101.61         7.29 o                         
   1   6   1        302.51        245.15        11.61 o                         
   2   6   1          0.37          4.16         3.14 o                         
   3   6   1        247.65        240.03        14.78 o                         
   4   6   1        404.01        313.16        21.33 o                         
   5   6   1         16.25         13.16         8.10 o                         
   6   6   1         25.32         34.31        16.76 o                         
   7   6   1         17.99         16.37        14.81 o                         
 -11   7   1         25.07         22.81        12.13 o                         
 -10   7   1        509.47        516.11        26.54 o                         
  -9   7   1         80.45         87.26        12.93 o                         
  -8   7   1        298.25        320.86        19.98 o                         
  -7   7   1          0.04          0.87         3.42 o                         
  -6   7   1        665.85        646.13        18.94 o                         
  -5   7   1         31.94         22.25         5.26 o                         
  -4   7   1        273.28        232.96        12.15 o                         
  -3   7   1         10.26          6.94         3.58 o                         
  -2   7   1        500.89        496.15        17.20 o                         
  -1   7   1        150.29        149.89         8.66 o                         
   0   7   1         14.72          7.47         3.43 o                         
   1   7   1        713.69        702.91        20.51 o                         
   2   7   1        282.32        269.02        27.85 o                         
   3   7   1        224.91        187.46        14.47 o                         
   4   7   1        783.98        821.14        37.59 o                         
   5   7   1         16.83         11.08         8.26 o                         
   6   7   1        162.92        214.04        31.58 o                         
 -11   8   1         17.41         11.94        11.50 o                         
 -10   8   1         15.24         27.84        12.35 o                         
  -9   8   1        594.21        597.79        28.78 o                         
  -8   8   1          7.07         -3.11         4.96 o                         
  -7   8   1        125.65        127.34        10.87 o                         
  -6   8   1        120.78        105.77         9.60 o                         
  -5   8   1         52.20         33.40         6.74 o                         
  -4   8   1         27.69         25.09         5.97 o                         
  -3   8   1        811.12        867.16        25.30 o                         
  -2   8   1        235.03        198.37        11.95 o                         
  -1   8   1       1124.19       1198.21        27.39 o                         
   0   8   1         97.27         96.19        14.35 o                         
   1   8   1        546.36        552.03        21.37 o                         
   2   8   1         48.52         48.97         7.96 o                         
   3   8   1        746.69        716.98        29.39 o                         
   4   8   1         60.71         47.96        12.49 o                         
   5   8   1        369.05        359.45        39.38 o                         
 -10   9   1         89.95         81.31        14.25 o                         
  -9   9   1          0.26          0.71         6.93 o                         
  -8   9   1        217.24        219.31        15.55 o                         
  -7   9   1         72.85         66.72        16.15 o                         
  -6   9   1        375.97        457.36        17.94 o                         
  -5   9   1         10.98         14.18         5.83 o                         
  -4   9   1        148.01        152.30        12.67 o                         
  -3   9   1          1.34          7.00         4.83 o                         
  -2   9   1        519.77        546.78        38.36 o                         
  -1   9   1         60.96         50.40         8.85 o                         
   0   9   1        413.15        435.93        19.89 o                         
   1   9   1         17.56         21.92         6.83 o                         
   2   9   1        426.53        445.98        21.03 o                         
   3   9   1        229.89        191.64        23.48 o                         
   4   9   1        176.34        165.65        22.32 o                         
  -9  10   1         66.47         68.90        13.88 o                         
  -8  10   1          5.38          7.46         6.07 o                         
  -7  10   1        610.91        619.80        22.52 o                         
  -6  10   1         42.67         54.27         8.54 o                         
  -5  10   1       1068.60       1080.60        39.05 o                         
  -4  10   1          1.27          5.45         6.80 o                         
  -3  10   1        276.40        262.07        19.72 o                         
  -2  10   1        110.25         88.50        13.65 o                         
  -1  10   1        147.41        109.75        15.05 o                         
   0  10   1         38.46         30.36         8.13 o                         
   1  10   1        152.95        176.35        16.42 o                         
   2  10   1          7.70          9.43         7.08 o                         
  -7  11   1         59.92         48.64        17.39 o                         
  -6  11   1        430.12        455.22        23.26 o                         
  -5  11   1         14.44         19.52         7.74 o                         
  -4  11   1        300.01        307.00        22.78 o                         
  -3  11   1          7.64          2.54         6.69 o                         
  -2  11   1         22.75         13.48         8.61 o                         
  -1  11   1          0.02          3.38         7.41 o                         
   0  11   1         54.94         46.46        11.76 o                         
  -1 -12   2         75.38         90.01        13.38 o                         
   0 -12   2        216.28        218.44        17.43 o                         
   1 -12   2         55.54         34.61         9.08 o                         
   2 -12   2        750.18        776.40        41.38 o                         
   3 -12   2         62.37         67.02        11.26 o                         
   4 -12   2        329.91        392.11        19.13 o                         
   5 -12   2         84.85         55.77        10.92 o                         
   6 -12   2        469.77        400.43        22.13 o                         
  -3 -11   2        296.13        320.23        22.95 o                         
  -2 -11   2         10.23         10.84         6.16 o                         
  -1 -11   2        380.97        395.86        19.55 o                         
   0 -11   2          3.25          6.21         5.11 o                         
   1 -11   2         40.00         40.24         7.64 o                         
   2 -11   2          1.66         -0.80         4.58 o                         
   3 -11   2        434.51        476.97        19.03 o                         
   4 -11   2         49.30         35.59         7.39 o                         
   5 -11   2       1019.25       1053.85        29.47 o                         
   6 -11   2        339.10        300.23        18.66 o                         
   7 -11   2         49.56         44.78         9.57 o                         
   8 -11   2        362.37        377.24        37.76 o                         
  -4 -10   2        195.99        263.89        43.73 o                         
  -3 -10   2        693.30        682.81        21.55 o                         
  -2 -10   2          4.23          5.60         4.17 o                         
  -1 -10   2        175.35        147.93        16.94 o                         
   0 -10   2        933.46        978.87        28.53 o                         
   1 -10   2        227.62        213.12        12.33 o                         
   2 -10   2        422.56        421.29        17.37 o                         
   3 -10   2        290.96        300.72        14.45 o                         
   4 -10   2        212.63        239.87        13.37 o                         
   5 -10   2        207.11        207.55        12.86 o                         
   6 -10   2        397.75        385.07        19.24 o                         
   7 -10   2          0.01         -4.91         4.91 o                         
   8 -10   2        210.53        209.19        15.86 o                         
   9 -10   2         21.22         13.53        10.29 o                         
  -5  -9   2        787.91        929.38        42.23 o                         
  -4  -9   2        330.90        334.67        15.27 o                         
  -3  -9   2        128.51        118.74         9.34 o                         
  -2  -9   2          0.47          2.22         3.15 o                         
  -1  -9   2        409.84        420.90        17.01 o                         
   0  -9   2        115.11         93.20        10.57 o                         
   1  -9   2        229.51        232.45        11.89 o                         
   2  -9   2         13.26          8.90         4.21 o                         
   3  -9   2         47.43         41.26         6.24 o                         
   4  -9   2        121.00        129.14        10.50 o                         
   5  -9   2       1090.14       1144.77        27.88 o                         
   6  -9   2         52.98         46.12         8.22 o                         
   7  -9   2        465.30        473.75        20.73 o                         
   8  -9   2         34.22         25.39         7.33 o                         
   9  -9   2        448.17        453.90        32.09 o                         
  10  -9   2         39.35         54.70        16.32 o                         
  -7  -8   2        159.52        107.99        26.12 o                         
  -6  -8   2       1072.07       1197.27        67.45 o                         
  -5  -8   2        374.23        370.37        17.52 o                         
  -4  -8   2        831.01        893.49        26.52 o                         
  -3  -8   2        284.39        287.12        12.78 o                         
  -2  -8   2         72.15         72.93         7.61 o                         
  -1  -8   2        235.26        232.13         9.98 o                         
   0  -8   2        987.79        987.53        23.37 o                         
   1  -8   2         38.79         34.64         5.42 o                         
   2  -8   2        217.25        206.06        10.33 o                         
   3  -8   2         40.77         34.53         5.45 o                         
   4  -8   2       3463.74       3652.69        56.11 o                         
   5  -8   2        305.96        308.62        14.96 o                         
   6  -8   2       1309.92       1463.35        46.59 o                         
   7  -8   2         96.36         87.45        10.19 o                         
   8  -8   2       1936.22       2169.85        70.43 o                         
   9  -8   2         57.46         37.85        12.49 o                         
  10  -8   2         24.35         15.51        10.71 o                         
  -8  -7   2         25.45         23.39        15.98 o                         
  -7  -7   2        358.27        412.87        38.99 o                         
  -6  -7   2         37.05         30.20         7.88 o                         
  -5  -7   2        557.72        566.51        20.05 o                         
  -4  -7   2        180.51        158.61        10.67 o                         
  -3  -7   2        579.73        509.14        25.34 o                         
  -2  -7   2        569.64        561.78        15.96 o                         
  -1  -7   2       1781.74       1693.98        27.99 o                         
   0  -7   2        216.87        184.71        10.19 o                         
   1  -7   2        607.07        496.31        14.69 o                         
   2  -7   2          4.62          2.78         2.76 o                         
   3  -7   2        415.05        343.85        17.16 o                         
   4  -7   2         13.65         11.79         3.82 o                         
   5  -7   2        228.92        232.15        12.21 o                         
   6  -7   2        603.79        597.95        20.38 o                         
   7  -7   2        632.87        640.74        21.90 o                         
   8  -7   2        501.48        508.69        30.87 o                         
   9  -7   2        693.41        746.62       106.04 o                         
  10  -7   2         73.15         46.36        16.96 o                         
  11  -7   2         23.67         14.50        15.40 o                         
  -9  -6   2        505.45        516.57        46.00 o                         
  -8  -6   2         21.36         20.27        13.65 o                         
  -7  -6   2          0.00          2.16         5.99 o                         
  -6  -6   2        277.68        278.31        14.29 o                         
  -5  -6   2        240.20        217.90        11.99 o                         
  -4  -6   2        877.31        868.97        22.90 o                         
  -3  -6   2          0.01          1.44         2.46 o                         
  -2  -6   2       1279.15       1189.59        23.14 o                         
  -1  -6   2         19.72         19.14         4.38 o                         
   0  -6   2        789.22        763.07        22.52 o                         
   1  -6   2         53.85         42.46         4.75 o                         
   2  -6   2        521.28        462.44        13.19 o                         
   3  -6   2       1380.30       1364.84        26.97 o                         
   4  -6   2       3667.49       3937.05        68.71 o                         
   5  -6   2        245.78        214.44        14.63 o                         
   6  -6   2        114.75        111.16         8.83 o                         
   7  -6   2        179.41        202.89        12.10 o                         
   8  -6   2        674.07        766.29        36.80 o                         
   9  -6   2         37.49         18.07         9.92 o                         
  10  -6   2        360.40        384.91        30.04 o                         
  11  -6   2          2.59         -0.01         9.23 o                         
  -9  -5   2        132.92        142.30        28.07 o                         
  -8  -5   2        222.54        211.25        28.46 o                         
  -7  -5   2        584.56        560.63        27.58 o                         
  -6  -5   2       1385.14       1424.96        32.15 o                         
  -5  -5   2        564.09        546.15        15.39 o                         
  -4  -5   2        381.10        360.88        11.83 o                         
  -3  -5   2       1024.69        943.02        28.77 o                         
  -2  -5   2          0.88          0.64         1.62 o                         
  -1  -5   2        915.88        925.76        16.45 o                         
   0  -5   2        531.87        597.81        13.86 o                         
   1  -5   2       1700.46       1790.59        31.90 o                         
   2  -5   2         47.63         56.67         5.06 o                         
   3  -5   2       2002.29       1958.52        34.98 o                         
   4  -5   2        118.74        130.70         7.84 o                         
   5  -5   2         77.19         61.81         6.87 o                         
   6  -5   2         26.85         22.42         4.77 o                         
   7  -5   2        856.02        904.01        28.43 o                         
   8  -5   2          0.93         -4.94         4.94 o                         
   9  -5   2         96.88         92.04        40.74 o                         
  10  -5   2        167.21        176.74        21.77 o                         
  11  -5   2        273.52        303.90        28.23 o                         
 -10  -4   2        388.58        410.92        41.33 o                         
  -9  -4   2         82.04         52.43        12.71 o                         
  -8  -4   2        698.62        698.26        32.09 o                         
  -7  -4   2         13.87          5.72         5.77 o                         
  -6  -4   2         19.27         14.51         4.33 o                         
  -5  -4   2        162.82        152.92         7.43 o                         
  -4  -4   2        727.58        608.71        15.87 o                         
  -3  -4   2       1088.93       1124.37        22.59 o                         
  -2  -4   2         26.89         13.31         2.58 o                         
  -1  -4   2        891.11        939.31        16.85 o                         
   0  -4   2         77.28         50.52         3.76 o                         
   1  -4   2       5342.50       5574.18        67.53 o                         
   2  -4   2       4834.34       4768.45        66.62 o                         
   3  -4   2          2.66         -1.19         1.53 o                         
   4  -4   2        857.61        783.67        18.65 o                         
   5  -4   2        138.30        124.09         7.49 o                         
   6  -4   2        925.01        895.32        21.76 o                         
   7  -4   2         47.38         40.35         6.99 o                         
   8  -4   2       1226.91       1379.41        49.48 o                         
   9  -4   2          2.25          6.91         6.83 o                         
  10  -4   2        584.01        614.01        49.32 o                         
  11  -4   2          0.57          1.90         8.90 o                         
 -11  -3   2        571.62        553.61        49.90 o                         
 -10  -3   2        102.41         83.82        22.22 o                         
  -9  -3   2        810.27        917.19        38.67 o                         
  -8  -3   2         73.14         59.16        14.42 o                         
  -7  -3   2       4217.39       4732.30        84.33 o                         
  -6  -3   2         18.04         18.01         3.88 o                         
  -5  -3   2       3447.65       3572.52        58.93 o                         
  -4  -3   2        554.40        642.41        18.25 o                         
  -3  -3   2       2297.66       2383.43        33.13 o                         
  -2  -3   2         75.64         84.87         4.14 o                         
  -1  -3   2        401.38        401.93         7.81 o                         
   0  -3   2       5397.39       6086.97        79.15 o                         
   1  -3   2       1273.89       1269.66        21.96 o                         
   2  -3   2         24.73         33.31         3.57 o                         
   3  -3   2       2059.31       2267.90        40.97 o                         
   4  -3   2        345.40        365.27        11.16 o                         
   5  -3   2       1860.65       1899.76        33.31 o                         
   6  -3   2        369.65        366.51        15.32 o                         
   7  -3   2       1683.51       1747.13        58.09 o                         
   8  -3   2        117.12        122.69        17.07 o                         
   9  -3   2        431.59        395.77        26.87 o                         
  10  -3   2          1.03         -2.77         7.58 o                         
  11  -3   2        499.24        548.53        63.94 o                         
 -11  -2   2          0.99         -4.29        10.14 o                         
 -10  -2   2        170.80        175.48        21.05 o                         
  -9  -2   2         20.33          5.59         6.82 o                         
  -8  -2   2       2548.78       2728.94        70.93 o                         
  -7  -2   2       1142.98       1140.81        32.51 o                         
  -6  -2   2        161.05        142.93        16.41 o                         
  -5  -2   2          0.48          1.26         1.24 o                         
  -4  -2   2        199.59        150.91         4.98 o                         
  -3  -2   2        194.78        175.60         6.08 o                         
  -2  -2   2          5.85          6.03         1.47 o                         
  -1  -2   2        668.05        747.75        11.88 o                         
   0  -2   2        595.87        578.02        11.76 o                         
   1  -2   2       4744.18       4988.81        65.05 o                         
   2  -2   2       2605.39       2600.90        37.37 o                         
   3  -2   2        185.22        170.34         9.74 o                         
   4  -2   2       2015.35       1997.71        32.12 o                         
   5  -2   2        105.92         99.45         5.66 o                         
   6  -2   2       2632.69       2643.90        58.31 o                         
   7  -2   2        112.41        112.42        14.04 o                         
   8  -2   2        234.14        247.36        20.26 o                         
   9  -2   2         52.47         62.18        12.92 o                         
  10  -2   2        557.70        600.89        35.70 o                         
  11  -2   2         17.95          4.95        15.98 o                         
 -12  -1   2         39.15         33.92        18.71 o                         
 -11  -1   2         94.98         81.35        17.35 o                         
 -10  -1   2        519.01        474.79        37.23 o                         
  -9  -1   2         13.60         14.03         7.03 o                         
  -8  -1   2          2.53          0.04         3.34 o                         
  -7  -1   2       1450.63       1412.01        34.28 o                         
  -6  -1   2        324.82        336.73        13.85 o                         
  -5  -1   2        918.27        892.09        22.68 o                         
  -4  -1   2        954.52       1028.15        23.23 o                         
  -3  -1   2       3990.40       4460.91        58.40 o                         
  -2  -1   2        374.51        436.55         9.92 o                         
  -1  -1   2      12032.50      13782.12       166.20 o                         
   0  -1   2       9160.66      10134.14       123.48 o                         
   1  -1   2        277.34        268.00         5.68 o                         
   2  -1   2        266.05        269.54         9.36 o                         
   3  -1   2        157.25        129.02         7.08 o                         
   4  -1   2        344.12        340.95        17.04 o                         
   5  -1   2        237.05        181.91        14.39 o                         
   6  -1   2        595.54        626.97        20.12 o                         
   7  -1   2         11.27          6.70         5.77 o                         
   8  -1   2         50.22         46.72        25.73 o                         
   9  -1   2        186.49        200.97        20.08 o                         
  10  -1   2        217.37        164.16        20.86 o                         
  11  -1   2        524.90        507.22        63.74 o                         
 -12   0   2         89.47         67.36        18.91 o                         
 -11   0   2         21.70         28.46        14.62 o                         
 -10   0   2        120.53        155.33        30.21 o                         
  -9   0   2         13.27          9.62         6.75 o                         
  -8   0   2       1752.60       1859.75        49.46 o                         
  -7   0   2          0.39         -2.55         2.55 o                         
  -6   0   2       2028.80       2137.24        42.98 o                         
  -5   0   2        352.50        367.40        13.16 o                         
  -4   0   2         21.02         31.90         4.61 o                         
  -3   0   2          7.53          6.80         2.31 o                         
  -2   0   2        148.31        140.89         6.13 o                         
  -1   0   2       1183.16       1216.75        26.10 o                         
   0   0   2        284.15        298.18         6.41 o                         
   1   0   2       1067.88       1207.70        76.36 o                         
   2   0   2         91.34        112.14         5.94 o                         
   3   0   2       2337.64       2453.21        43.80 o                         
   4   0   2       2602.81       2640.50        48.42 o                         
   5   0   2         36.32         36.80         9.98 o                         
   6   0   2        547.35        526.92        23.76 o                         
   7   0   2         34.19         31.70         8.53 o                         
   8   0   2         34.22         31.77        13.26 o                         
   9   0   2          1.29          4.73         9.16 o                         
  10   0   2        201.02        195.17        21.85 o                         
 -12   1   2         29.14         20.83        11.49 o                         
 -11   1   2        635.10        642.45        34.56 o                         
 -10   1   2        343.12        292.30        22.25 o                         
  -9   1   2        790.08        879.64        36.24 o                         
  -8   1   2          0.04          1.62         3.34 o                         
  -7   1   2       1442.61       1402.64        36.23 o                         
  -6   1   2         52.13         45.18         6.28 o                         
  -5   1   2       5800.44       6171.76        81.80 o                         
  -4   1   2       3122.33       3548.58        49.57 o                         
  -3   1   2       1622.90       1601.58        25.04 o                         
  -2   1   2       2541.18       2716.74        37.67 o                         
  -1   1   2       8730.75       9348.70       115.24 o                         
   0   1   2       4577.71       4774.83        72.61 o                         
   1   1   2       6928.85       7236.36        91.53 o                         
   2   1   2        658.65        705.94        22.62 o                         
   3   1   2       5446.81       5882.60        78.01 o                         
   4   1   2          8.16          8.83         2.19 o                         
   5   1   2        448.62        378.53        14.94 o                         
   6   1   2        106.30        110.16         9.44 o                         
   7   1   2        965.40        982.07        38.33 o                         
   8   1   2        397.06        408.20        26.02 o                         
   9   1   2        255.25        270.28        23.28 o                         
  10   1   2         40.18         25.88        17.54 o                         
 -12   2   2        638.73        691.47        38.49 o                         
 -11   2   2          8.54         10.68         8.77 o                         
 -10   2   2        806.68        889.52        39.00 o                         
  -9   2   2          6.70          4.36         4.38 o                         
  -8   2   2        603.99        511.95        20.66 o                         
  -7   2   2         36.97         36.67         6.43 o                         
  -6   2   2       2643.69       2773.53        48.62 o                         
  -5   2   2        285.65        262.61         9.07 o                         
  -4   2   2        880.32        804.78        16.99 o                         
  -3   2   2       1625.98       1586.65        26.18 o                         
  -2   2   2        376.35        348.19        11.18 o                         
  -1   2   2       2748.48       2816.07        39.75 o                         
   0   2   2        380.43        362.25         8.88 o                         
   1   2   2        853.11        827.15        16.12 o                         
   2   2   2       1044.15        975.75        19.01 o                         
   3   2   2       1999.39       2260.85        36.45 o                         
   4   2   2        956.48        926.73        19.99 o                         
   5   2   2          0.82          4.20         3.26 o                         
   6   2   2        683.93        618.89        21.73 o                         
   7   2   2         67.85         33.88        11.31 o                         
   8   2   2        813.32        829.79        37.87 o                         
   9   2   2          3.77         -9.75        10.92 o                         
 -12   3   2         10.59          9.56         8.96 o                         
 -11   3   2       1032.43       1107.22        46.90 o                         
 -10   3   2          2.54         -0.29         6.75 o                         
  -9   3   2         65.79         57.73         9.05 o                         
  -8   3   2         34.58         16.18         5.23 o                         
  -7   3   2        493.81        475.29        14.67 o                         
  -6   3   2        136.90        140.76         7.68 o                         
  -5   3   2       1295.17       1193.96        24.20 o                         
  -4   3   2        323.35        308.00        10.42 o                         
  -3   3   2         26.50          8.55         2.30 o                         
  -2   3   2         29.22         32.44         3.51 o                         
  -1   3   2        835.35        774.69        16.17 o                         
   0   3   2          4.33          2.79         1.79 o                         
   1   3   2       2119.53       2172.78        42.93 o                         
   2   3   2       1719.82       1788.36        31.14 o                         
   3   3   2       3426.70       3590.44        54.42 o                         
   4   3   2         18.22         11.59         4.11 o                         
   5   3   2         27.05         22.45         5.44 o                         
   6   3   2          3.26          3.24         5.22 o                         
   7   3   2        623.34        764.91        53.02 o                         
   8   3   2         17.56         15.98        13.65 o                         
   9   3   2        243.37        301.36        39.38 o                         
 -12   4   2        519.05        572.19        35.80 o                         
 -11   4   2        184.98        141.97        19.95 o                         
 -10   4   2         78.11         92.01        15.53 o                         
  -9   4   2        123.55        113.40        13.01 o                         
  -8   4   2        198.21        179.15        14.84 o                         
  -7   4   2          4.47          5.89         2.62 o                         
  -6   4   2       1334.34       1400.10        29.32 o                         
  -5   4   2        439.11        488.33        17.11 o                         
  -4   4   2        223.27        184.39         8.75 o                         
  -3   4   2       4591.74       5060.88        72.03 o                         
  -2   4   2       3072.00       3025.58        42.33 o                         
  -1   4   2         79.88         74.98         4.93 o                         
   0   4   2       1518.40       1508.77        28.07 o                         
   1   4   2        182.17        161.78         7.97 o                         
   2   4   2       1089.42        942.37        21.54 o                         
   3   4   2         20.64         19.00         4.02 o                         
   4   4   2        109.27         97.41        13.45 o                         
   5   4   2        308.19        289.02        26.90 o                         
   6   4   2         79.15         69.79        18.32 o                         
   7   4   2         63.02         31.97        15.20 o                         
   8   4   2        185.76        140.74        29.24 o                         
 -12   5   2        126.92         93.38        18.25 o                         
 -11   5   2        474.43        566.70        43.47 o                         
 -10   5   2        663.76        624.61        27.31 o                         
  -9   5   2        682.20        688.72        27.46 o                         
  -8   5   2         34.56         20.10         6.33 o                         
  -7   5   2       1194.52       1246.21        34.55 o                         
  -5   5   2       1871.01       1984.09        37.68 o                         
  -4   5   2         18.90         19.54         5.51 o                         
  -3   5   2       1166.05       1055.89        27.74 o                         
  -2   5   2        120.24        118.81         6.69 o                         
  -1   5   2       1225.31       1220.42        25.95 o                         
   0   5   2        194.48        180.72         9.07 o                         
   1   5   2        255.92        219.72        10.29 o                         
   2   5   2        246.74        235.03        13.70 o                         
   3   5   2        193.13        187.70        12.78 o                         
   4   5   2         23.44         17.30         7.94 o                         
   5   5   2        231.32        261.32        22.42 o                         
   6   5   2         28.44          6.63        12.09 o                         
   7   5   2         37.20         25.34        16.76 o                         
 -12   6   2        780.84        832.95        44.66 o                         
 -11   6   2          2.72          4.23         8.15 o                         
 -10   6   2        316.22        355.32        23.86 o                         
  -9   6   2         17.43         12.54         6.37 o                         
  -8   6   2       2574.67       2755.17        62.55 o                         
  -7   6   2         15.10         13.03         5.03 o                         
  -6   6   2        593.47        591.07        19.55 o                         
  -5   6   2        255.28        255.42        12.39 o                         
  -4   6   2        729.60        676.13        19.90 o                         
  -3   6   2        193.74        187.30        10.16 o                         
  -2   6   2        564.35        553.76        18.04 o                         
  -1   6   2       1537.60       1551.03        30.00 o                         
   0   6   2       1206.00       1218.28        25.25 o                         
   1   6   2         85.34         75.51        10.03 o                         
   2   6   2       1158.60       1174.55        34.56 o                         
   3   6   2         82.96         85.30        12.26 o                         
   4   6   2        342.13        348.90        44.05 o                         
   5   6   2         10.01          2.79         7.30 o                         
   6   6   2        213.57        174.66        33.92 o                         
   7   6   2          1.12         10.92        14.81 o                         
 -11   7   2        192.69        238.69        24.67 o                         
 -10   7   2        104.54         91.41        14.01 o                         
  -9   7   2        561.85        614.97        27.93 o                         
  -8   7   2         34.64         34.78         7.31 o                         
  -7   7   2        360.83        402.64        24.08 o                         
  -6   7   2        698.25        765.48        26.89 o                         
  -5   7   2        862.85        874.36        41.39 o                         
  -4   7   2        145.61        123.23         9.75 o                         
  -3   7   2       2665.82       2773.17        64.94 o                         
  -2   7   2        217.17        223.33        12.12 o                         
  -1   7   2        951.17       1033.73        28.40 o                         
   0   7   2        291.84        289.25        15.42 o                         
   1   7   2        645.07        664.29        26.33 o                         
   2   7   2        235.46        239.34        18.64 o                         
   3   7   2        326.73        358.42        25.49 o                         
   4   7   2         27.03         26.68        18.52 o                         
   5   7   2        214.23        212.28        38.60 o                         
   6   7   2         64.93         53.80        20.66 o                         
 -11   8   2         21.62         -4.29        11.70 o                         
 -10   8   2        117.83         97.59        14.90 o                         
  -9   8   2         13.31          0.25         6.65 o                         
  -8   8   2        173.75        174.01        14.06 o                         
  -7   8   2         47.92         50.98         8.85 o                         
  -6   8   2         15.55         15.34         5.73 o                         
  -5   8   2          0.07          1.40         4.08 o                         
  -4   8   2        743.65        753.67        24.17 o                         
  -3   8   2        226.33        207.42        15.70 o                         
  -2   8   2          8.63          4.08         4.36 o                         
  -1   8   2        875.43        947.38        28.84 o                         
   0   8   2        994.67       1166.52        34.10 o                         
   1   8   2        144.77        141.05        12.66 o                         
   2   8   2        352.98        374.78        21.89 o                         
   3   8   2        187.16        189.18        21.91 o                         
   4   8   2        433.92        435.88        42.50 o                         
 -10   9   2         86.64         95.37        14.88 o                         
  -9   9   2        157.22        152.94        18.45 o                         
  -8   9   2         88.85         87.78        12.16 o                         
  -7   9   2         98.07         62.51        10.18 o                         
  -6   9   2         13.43         21.14         8.04 o                         
  -5   9   2        125.58        160.38        15.88 o                         
  -4   9   2         71.71         51.04        10.41 o                         
  -3   9   2        438.21        424.17        23.22 o                         
  -2   9   2         85.87         93.44        15.74 o                         
  -1   9   2        509.77        508.81        22.07 o                         
   0   9   2        429.90        406.36        20.37 o                         
   1   9   2        540.07        570.78        24.34 o                         
   2   9   2         56.62         32.74         9.69 o                         
   3   9   2         76.51         89.98        14.68 o                         
  -8  10   2        365.71        372.70        21.02 o                         
  -7  10   2         57.21         29.54         8.10 o                         
  -6  10   2        987.29        991.00        38.51 o                         
  -5  10   2         61.84         77.24        13.53 o                         
  -4  10   2        807.57        878.10        45.09 o                         
  -3  10   2          7.53          7.25         7.84 o                         
  -2  10   2        129.77        122.61        16.28 o                         
  -1  10   2         75.56         66.48        11.70 o                         
   0  10   2        476.34        511.25        45.58 o                         
   1  10   2          0.27          3.40         6.90 o                         
  -6  11   2         15.64          2.57         8.02 o                         
  -5  11   2        554.07        553.14        35.08 o                         
  -4  11   2         91.51        116.87        16.74 o                         
  -3  11   2         41.83         37.87        10.87 o                         
  -2  11   2         21.38         16.82         9.29 o                         
   2 -13   3         91.93        107.60        29.24 o                         
  -2 -12   3         41.99         29.14        11.33 o                         
  -1 -12   3        375.68        350.45        20.49 o                         
   0 -12   3         85.25         65.31         9.41 o                         
   1 -12   3        378.26        406.10        25.24 o                         
   2 -12   3         20.87         13.39         7.86 o                         
   3 -12   3        626.23        621.13        23.12 o                         
   4 -12   3          0.04         -2.88         5.13 o                         
   5 -12   3         20.67         27.61         8.58 o                         
   6 -12   3          2.08         -3.62         6.14 o                         
  -4 -11   3        192.44        168.65        15.90 o                         
  -3 -11   3        121.91         96.02        12.50 o                         
  -2 -11   3        923.17        962.80        40.06 o                         
  -1 -11   3          9.87         12.78         5.53 o                         
   0 -11   3        102.42         75.05        10.55 o                         
   1 -11   3         41.89         20.61         5.85 o                         
   2 -11   3          9.76          4.41         4.89 o                         
   3 -11   3         34.58         19.96         5.97 o                         
   4 -11   3         80.66         93.54        10.23 o                         
   5 -11   3         22.89          3.71         6.75 o                         
   6 -11   3        660.49        689.71        26.89 o                         
   7 -11   3         36.20         26.42         8.16 o                         
   8 -11   3         47.20         20.16         8.93 o                         
  -5 -10   3         16.15          5.07        10.48 o                         
  -4 -10   3        135.41        119.36        12.77 o                         
  -3 -10   3        221.40        232.55        23.13 o                         
  -2 -10   3        386.89        387.72        16.79 o                         
  -1 -10   3        644.28        689.09        21.63 o                         
   0 -10   3         62.34         51.61         7.45 o                         
   1 -10   3        783.03        809.32        23.42 o                         
   2 -10   3        117.82        105.49        10.22 o                         
   3 -10   3         25.67         18.03         5.75 o                         
   4 -10   3        122.82         90.90        10.74 o                         
   5 -10   3        391.07        361.67        18.18 o                         
   6 -10   3         22.39         19.24         6.99 o                         
   7 -10   3        270.79        286.43        17.47 o                         
   8 -10   3          7.64         10.78        13.45 o                         
   9 -10   3         41.56         38.36        13.37 o                         
  -7  -9   3          5.21          4.68        13.65 o                         
  -6  -9   3        362.38        426.12        44.83 o                         
  -5  -9   3         57.18         58.64        11.69 o                         
  -4  -9   3        179.06        174.94        16.88 o                         
  -3  -9   3          4.37          0.30         3.80 o                         
  -2  -9   3         87.75         81.16         8.52 o                         
  -1  -9   3         54.02         45.28         6.43 o                         
   0  -9   3        533.45        516.68        20.99 o                         
   1  -9   3        234.15        240.60        11.96 o                         
   2  -9   3        107.57         92.91        11.08 o                         
   3  -9   3         22.62          9.85         4.41 o                         
   4  -9   3         31.45         23.20         5.85 o                         
   5  -9   3        353.59        382.25        17.68 o                         
   6  -9   3       1202.17       1328.74        35.03 o                         
   7  -9   3         24.23         18.73         6.79 o                         
   8  -9   3        392.51        455.93        31.15 o                         
   9  -9   3          0.12         -4.67         8.49 o                         
  -8  -8   3         17.08          8.58        13.26 o                         
  -7  -8   3        458.02        493.18        44.83 o                         
  -6  -8   3         83.66         57.21        14.04 o                         
  -5  -8   3        307.89        264.69        20.60 o                         
  -4  -8   3          4.54          2.08         3.26 o                         
  -3  -8   3       1629.41       1709.24        33.62 o                         
  -2  -8   3        519.60        490.79        14.24 o                         
  -1  -8   3        652.88        618.25        17.80 o                         
   0  -8   3         53.64         56.59         8.19 o                         
   1  -8   3       1676.18       1697.33        32.36 o                         
   2  -8   3        231.28        229.99        10.91 o                         
   3  -8   3         17.17          9.19         4.10 o                         
   4  -8   3        106.12         95.39         9.68 o                         
   5  -8   3       3382.52       3738.17        64.99 o                         
   6  -8   3        110.79        111.98        10.72 o                         
   7  -8   3       1409.03       1546.90        38.77 o                         
   8  -8   3         21.75         16.04         8.79 o                         
   9  -8   3        604.57        694.25        39.67 o                         
  10  -8   3          4.88          5.54         8.81 o                         
  -9  -7   3         68.00         67.84        22.22 o                         
  -8  -7   3        455.19        495.13        44.44 o                         
  -7  -7   3         80.30         83.61        18.91 o                         
  -6  -7   3        330.63        308.99        19.10 o                         
  -5  -7   3        157.54        165.85         9.55 o                         
  -4  -7   3        337.95        351.57        16.40 o                         
  -3  -7   3         63.60         58.24         5.55 o                         
  -2  -7   3        233.36        213.07        11.10 o                         
  -1  -7   3          3.57          1.61         2.24 o                         
   0  -7   3        908.18        876.09        21.40 o                         
   1  -7   3        467.74        416.58        13.25 o                         
   2  -7   3       1143.75       1109.34        29.50 o                         
   3  -7   3        174.56        177.84        10.25 o                         
   4  -7   3        106.18         88.76         9.75 o                         
   5  -7   3         39.45         35.43         6.07 o                         
   6  -7   3        127.51        126.53        10.28 o                         
   7  -7   3          3.20          1.23         4.56 o                         
   8  -7   3        557.91        577.06        33.63 o                         
   9  -7   3          3.96          0.08         8.19 o                         
  10  -7   3        244.91        220.62        24.11 o                         
 -10  -6   3         15.08         -3.90        11.31 o                         
  -9  -6   3         93.10         55.36        19.10 o                         
  -8  -6   3          1.34         -2.73         8.19 o                         
  -7  -6   3        359.53        390.74        26.90 o                         
  -6  -6   3         17.38         11.34         4.49 o                         
  -5  -6   3       1539.12       1543.61        28.85 o                         
  -4  -6   3        161.95        147.00         7.31 o                         
  -3  -6   3       1591.96       1609.78        25.59 o                         
  -2  -6   3         10.80          6.59         2.26 o                         
  -1  -6   3       2530.81       2436.45        37.45 o                         
   0  -6   3        144.64        108.04         6.31 o                         
   1  -6   3       1661.93       1543.81        39.69 o                         
   2  -6   3        249.29        233.15        10.81 o                         
   3  -6   3        128.56         73.48         6.95 o                         
   4  -6   3        548.74        556.22        22.73 o                         
   5  -6   3          3.50          2.03         3.06 o                         
   6  -6   3        248.30        239.05        14.20 o                         
   7  -6   3        129.76        129.41        12.14 o                         
   8  -6   3        187.25        192.24        19.71 o                         
   9  -6   3        540.41        563.99        37.43 o                         
  10  -6   3         13.32          0.69        12.87 o                         
 -10  -5   3        452.51        431.58        43.66 o                         
  -9  -5   3         18.97         18.32        12.09 o                         
  -8  -5   3        276.88        255.36        30.41 o                         
  -7  -5   3       1254.14       1302.73        47.55 o                         
  -6  -5   3       1618.36       1732.49        41.16 o                         
  -5  -5   3        505.75        512.14        13.74 o                         
  -4  -5   3       2537.61       2706.47        36.84 o                         
  -3  -5   3         28.27         25.61         3.53 o                         
  -2  -5   3          4.38          0.61         1.43 o                         
  -1  -5   3          1.01         -1.25         1.39 o                         
   0  -5   3       2304.31       2385.56        39.17 o                         
   1  -5   3       1779.30       1917.80        49.63 o                         
   2  -5   3       1762.31       1733.83        31.86 o                         
   3  -5   3         12.92         14.32         5.94 o                         
   4  -5   3        606.73        545.81        19.13 o                         
   5  -5   3        113.28        119.70         8.09 o                         
   6  -5   3        689.10        708.61        24.36 o                         
   7  -5   3        419.64        456.04        20.35 o                         
   8  -5   3        613.28        568.78        31.42 o                         
   9  -5   3          0.60         -6.62         6.62 o                         
  10  -5   3        195.29        157.61        42.30 o                         
 -11  -4   3        555.34        588.30        51.85 o                         
 -10  -4   3        517.99        543.08        47.56 o                         
  -9  -4   3        226.76        166.86        27.29 o                         
  -8  -4   3       1114.59       1050.68        60.04 o                         
  -7  -4   3       2328.31       2451.64        52.39 o                         
  -6  -4   3        177.23        150.73         8.45 o                         
  -5  -4   3        816.89        730.04        15.46 o                         
  -4  -4   3        236.42        264.68         7.93 o                         
  -3  -4   3          6.58         10.59         2.20 o                         
  -2  -4   3          0.09         -1.09         1.09 o                         
  -1  -4   3       2087.41       2203.11        39.44 o                         
   0  -4   3       4624.35       4858.03        67.08 o                         
   1  -4   3       9508.24       9926.01       127.52 o                         
   2  -4   3       3892.77       4260.49        61.20 o                         
   3  -4   3       3638.20       3639.93        54.70 o                         
   4  -4   3         77.37         62.97         5.81 o                         
   5  -4   3        524.28        422.63        13.72 o                         
   6  -4   3         27.87          9.19         4.21 o                         
   7  -4   3        944.40        984.90        36.82 o                         
   8  -4   3         65.01         50.79        12.32 o                         
   9  -4   3        750.93        779.03        38.87 o                         
  10  -4   3         91.35         73.30        15.93 o                         
 -11  -3   3         46.69         60.04        21.05 o                         
 -10  -3   3        614.65        573.88        47.17 o                         
  -9  -3   3         27.22         15.59        11.31 o                         
  -8  -3   3         44.00         40.23         7.26 o                         
  -7  -3   3        530.07        521.27        19.61 o                         
  -6  -3   3       3796.88       4079.55        72.35 o                         
  -5  -3   3        283.71        269.17         9.26 o                         
  -4  -3   3        285.80        274.47         9.68 o                         
  -3  -3   3        369.80        370.67         9.07 o                         
  -2  -3   3        416.52        411.58         9.03 o                         
  -1  -3   3        481.29        511.12        14.80 o                         
   0  -3   3        403.40        487.17        11.52 o                         
   1  -3   3       2096.29       2210.57        34.25 o                         
   2  -3   3       1958.04       1917.69        31.35 o                         
   3  -3   3        669.68        711.44        16.25 o                         
   4  -3   3       2776.90       2888.86        45.06 o                         
   5  -3   3         23.07         21.69         4.91 o                         
   6  -3   3        787.25        780.81        24.65 o                         
   7  -3   3        107.85        101.75        22.03 o                         
   8  -3   3        782.66        880.43        59.06 o                         
   9  -3   3          2.36          0.33         7.27 o                         
  10  -3   3        117.62        131.53        20.80 o                         
 -12  -2   3          1.02          4.29        13.65 o                         
 -11  -2   3        113.64         89.67        24.17 o                         
 -10  -2   3         11.62         17.93        13.65 o                         
  -9  -2   3        936.76        980.81        44.83 o                         
  -8  -2   3          4.04          3.59         4.39 o                         
  -7  -2   3       1734.31       1817.46        40.66 o                         
  -6  -2   3         53.96         65.16        10.00 o                         
  -5  -2   3       1903.22       2033.64        32.49 o                         
  -4  -2   3        980.00       1097.20        19.70 o                         
  -3  -2   3       2256.37       2460.81        52.67 o                         
  -2  -2   3       1149.78       1385.22        27.36 o                         
  -1  -2   3       3027.59       3321.38        45.83 o                         
   0  -2   3        278.44        314.98        11.59 o                         
   1  -2   3       2549.94       2456.17        34.03 o                         
   2  -2   3         63.43         45.47         3.78 o                         
   3  -2   3       1434.25       1386.64        24.10 o                         
   4  -2   3         26.19         12.50         4.69 o                         
   5  -2   3       1083.94       1021.32        29.71 o                         
   6  -2   3          1.60         -0.47         3.38 o                         
   7  -2   3        161.05        155.75        15.99 o                         
   8  -2   3          3.64          0.32         7.99 o                         
   9  -2   3          6.92         -0.14         6.99 o                         
  10  -2   3         29.28         22.36        12.28 o                         
 -12  -1   3        288.10        279.53        37.82 o                         
 -11  -1   3          0.36         10.53        10.92 o                         
 -10  -1   3        172.08        150.62        17.20 o                         
  -9  -1   3        431.46        415.96        38.22 o                         
  -8  -1   3       2049.26       1964.58        44.53 o                         
  -7  -1   3         10.27         10.43         4.10 o                         
  -6  -1   3       1696.78       1659.90        35.85 o                         
  -5  -1   3       1441.71       1619.23        34.52 o                         
  -4  -1   3        148.31        119.51         5.23 o                         
  -3  -1   3        676.91        721.04        17.89 o                         
  -2  -1   3       7418.10       8770.96       206.91 o                         
  -1  -1   3       2847.52       3237.36        43.88 o                         
   0  -1   3         87.83         86.81         4.07 o                         
   1  -1   3       1425.08       1375.34        37.03 o                         
   2  -1   3       1453.50       1418.97        30.26 o                         
   3  -1   3         99.46        113.54         7.39 o                         
   4  -1   3        459.26        458.73        16.06 o                         
   5  -1   3         49.36         39.05         6.03 o                         
   6  -1   3          7.62          2.65         3.59 o                         
   7  -1   3          8.35         -1.95         5.51 o                         
   8  -1   3        156.87        167.66        17.93 o                         
   9  -1   3         33.91         34.02        11.42 o                         
  10  -1   3        276.30        242.52        32.36 o                         
 -12   0   3         55.67         40.94        19.49 o                         
 -11   0   3        382.61        430.86        30.99 o                         
 -10   0   3          6.32          9.21         7.02 o                         
  -9   0   3        226.99        228.17        14.28 o                         
  -8   0   3        716.38        674.53        23.15 o                         
  -7   0   3       2474.80       2533.04        72.48 o                         
  -6   0   3          2.86          0.58         2.60 o                         
  -5   0   3       4856.84       5161.43       115.86 o                         
  -4   0   3        715.72        777.11        18.85 o                         
  -3   0   3       3841.40       3920.35        77.97 o                         
  -2   0   3        721.41        714.52        11.87 o                         
  -1   0   3       1706.76       1765.23        26.26 o                         
   0   0   3        286.49        249.62         6.62 o                         
   1   0   3       2884.23       3313.28       211.31 o                         
   2   0   3          5.03          2.12         1.25 o                         
   3   0   3       1577.21       1519.41        32.00 o                         
   4   0   3        236.09        221.14        10.95 o                         
   5   0   3        933.71        909.05        25.44 o                         
   6   0   3        361.86        324.79        15.47 o                         
   7   0   3        270.19        237.61        18.97 o                         
   8   0   3         98.45         73.15        13.35 o                         
   9   0   3          3.24         11.70         7.85 o                         
  10   0   3         13.35         37.04        20.66 o                         
 -12   1   3        327.43        355.56        40.94 o                         
 -11   1   3         40.15         28.50        10.34 o                         
 -10   1   3       2685.63       2809.57        76.73 o                         
  -9   1   3        750.65        740.33        26.06 o                         
  -8   1   3       1643.11       1668.63        40.11 o                         
  -7   1   3        263.31        238.80        12.61 o                         
  -6   1   3       3107.92       3231.07        48.37 o                         
  -5   1   3       1237.27       1308.32        23.71 o                         
  -4   1   3       2218.11       2014.37        80.81 o                         
  -3   1   3        137.92        152.55         9.08 o                         
  -2   1   3         13.44         12.89         2.30 o                         
  -1   1   3       1042.58       1014.94        22.05 o                         
   0   1   3       8360.39       8781.12       129.84 o                         
   1   1   3       2410.52       2629.33        38.19 o                         
   2   1   3       2186.82       2126.90        33.10 o                         
   3   1   3         90.08         81.97         4.83 o                         
   4   1   3       2947.84       3070.23        57.41 o                         
   5   1   3          6.69          5.53         3.70 o                         
   6   1   3       1062.70       1101.73        31.11 o                         
   7   1   3          1.85          4.40         6.44 o                         
   8   1   3       1031.23       1251.46        72.90 o                         
   9   1   3         78.62         98.64        25.73 o                         
 -12   2   3         19.47          9.76         8.93 o                         
 -11   2   3        181.25        177.91        19.52 o                         
 -10   2   3         47.35         34.80         9.90 o                         
  -9   2   3         49.59         54.40         8.90 o                         
  -8   2   3        804.29        770.99        46.09 o                         
  -7   2   3        183.96        146.55        14.51 o                         
  -6   2   3          1.22          0.54         2.03 o                         
  -5   2   3       2063.09       2106.01        35.30 o                         
  -4   2   3        850.42        960.07        25.43 o                         
  -3   2   3        193.94        142.95         6.27 o                         
  -2   2   3        243.43        219.62         6.63 o                         
  -1   2   3       1054.69        964.97        23.02 o                         
   0   2   3        545.41        591.58        17.05 o                         
   1   2   3      13204.45      14225.98       177.35 o                         
   2   2   3        324.78        307.90        12.41 o                         
   3   2   3        648.64        580.66        14.90 o                         
   4   2   3        115.26        105.34        11.47 o                         
   5   2   3        238.83        228.39        13.31 o                         
   6   2   3         24.17         17.33         7.85 o                         
   7   2   3        395.52        390.64        37.82 o                         
   8   2   3          9.12          5.07        11.31 o                         
   9   2   3        219.59        219.10        34.31 o                         
 -12   3   3        213.34        225.45        23.03 o                         
 -11   3   3         42.23         30.94        10.89 o                         
 -10   3   3       1165.45       1295.86        51.65 o                         
  -9   3   3          0.54          5.57         4.68 o                         
  -8   3   3        492.08        508.32        20.91 o                         
  -7   3   3         54.19         40.45        11.00 o                         
  -6   3   3       2708.61       2668.24        44.57 o                         
  -5   3   3       1104.69       1166.86        24.35 o                         
  -4   3   3       2379.93       2424.12        39.75 o                         
  -3   3   3       1209.28       1243.65        23.12 o                         
  -2   3   3         38.80         54.58         4.25 o                         
  -1   3   3       3047.88       3354.28        49.28 o                         
   0   3   3        929.01        899.54        26.99 o                         
   1   3   3        963.03        964.50        33.54 o                         
   2   3   3        665.97        598.77        22.96 o                         
   3   3   3        608.14        646.60        20.63 o                         
   4   3   3        323.99        266.36        34.89 o                         
   5   3   3         21.45         23.40         8.37 o                         
   6   3   3        113.98        120.86        25.73 o                         
   7   3   3         45.99         20.27        17.15 o                         
   8   3   3         33.01         23.00        15.98 o                         
 -12   4   3         39.16         25.15        11.58 o                         
 -11   4   3        777.42        800.55        75.63 o                         
 -10   4   3         90.39         72.40        11.82 o                         
  -9   4   3        508.32        530.98        23.31 o                         
  -8   4   3        143.38        110.87        11.19 o                         
  -7   4   3        711.07        743.48        25.94 o                         
  -6   4   3          0.92          7.50         3.72 o                         
  -5   4   3       1099.30       1006.89        23.39 o                         
  -4   4   3         14.24          9.97         4.72 o                         
  -3   4   3         59.83         36.33         4.25 o                         
  -2   4   3          9.11          5.95         2.20 o                         
  -1   4   3       2706.36       2744.15        43.91 o                         
   0   4   3         49.35         50.26         4.79 o                         
   1   4   3       1359.84       1392.75        53.24 o                         
   2   4   3        125.35        122.91        14.40 o                         
   3   4   3       2026.53       2179.88        61.94 o                         
   4   4   3          6.77          6.67         6.63 o                         
   5   4   3         46.98         47.95        10.96 o                         
   6   4   3         26.42         23.00        14.81 o                         
   7   4   3         17.17         14.42        13.65 o                         
 -12   5   3        170.05        237.59        24.86 o                         
 -11   5   3        491.52        442.09        24.22 o                         
 -10   5   3       1018.24       1144.00        42.51 o                         
  -9   5   3        165.99        148.65        14.20 o                         
  -8   5   3       1943.22       2156.30        51.97 o                         
  -7   5   3         22.58         13.22         4.37 o                         
  -6   5   3       2793.15       2894.67        50.88 o                         
  -4   5   3       2782.75       2771.10        47.50 o                         
  -3   5   3        951.31        891.17        19.82 o                         
  -2   5   3        991.14        919.43        26.91 o                         
  -1   5   3        999.63       1045.41        21.92 o                         
   0   5   3       1110.57       1094.56        35.98 o                         
   1   5   3         15.14         20.50         5.62 o                         
   2   5   3       1135.60       1184.59        33.78 o                         
   3   5   3         49.20         25.51         8.71 o                         
   4   5   3       1064.51       1087.42        43.46 o                         
   5   5   3        104.69         80.70        18.91 o                         
   6   5   3        249.38        272.51        37.43 o                         
   7   5   3          3.26        -12.87        12.87 o                         
 -12   6   3         25.08         18.97        15.59 o                         
 -11   6   3        932.32       1028.26        49.39 o                         
 -10   6   3        100.83         97.89        13.75 o                         
  -9   6   3        244.97        289.28        19.10 o                         
  -8   6   3         72.84         68.27        10.55 o                         
  -7   6   3        613.53        574.39        20.24 o                         
  -6   6   3          3.98          1.90         3.70 o                         
  -5   6   3        590.59        583.21        19.25 o                         
  -4   6   3        305.47        306.46        14.97 o                         
  -3   6   3        829.30        818.49        20.12 o                         
  -2   6   3         66.19         54.54         9.86 o                         
  -1   6   3         38.22         30.18         7.54 o                         
   0   6   3        712.00        695.81        34.25 o                         
   1   6   3        521.13        494.53        22.09 o                         
   2   6   3        132.20        138.72        14.74 o                         
   3   6   3       1614.14       1811.40        63.16 o                         
   4   6   3          6.96         -2.98         6.99 o                         
   5   6   3        345.84        347.30        27.00 o                         
   6   6   3          5.51         -9.75         9.75 o                         
 -11   7   3          1.03          4.78         7.32 o                         
 -10   7   3        320.67        358.79        23.08 o                         
  -9   7   3        103.02        109.93        19.30 o                         
  -8   7   3        189.07        194.47        16.06 o                         
  -7   7   3         65.44         62.21         8.76 o                         
  -6   7   3        679.04        669.61        22.57 o                         
  -5   7   3        451.96        489.90        18.65 o                         
  -4   7   3        359.67        354.54        29.00 o                         
  -3   7   3          2.56         -1.93         4.68 o                         
  -2   7   3       2143.88       2299.79        47.85 o                         
  -1   7   3       1144.55       1210.52        32.25 o                         
   0   7   3        401.67        412.02        18.40 o                         
   1   7   3          2.44          1.67         5.70 o                         
   2   7   3       1513.87       1804.46       121.05 o                         
   3   7   3         73.97         77.97        31.38 o                         
   4   7   3        195.74        202.22        23.43 o                         
   5   7   3        113.99         99.42        27.68 o                         
 -10   8   3          0.01         -7.17         7.17 o                         
  -9   8   3        155.27        163.88        22.30 o                         
  -8   8   3        238.25        204.29        17.19 o                         
  -7   8   3         22.62         22.10         6.81 o                         
  -6   8   3          2.13         11.06         6.84 o                         
  -5   8   3        409.27        425.83        22.80 o                         
  -4   8   3        257.79        229.67        17.28 o                         
  -3   8   3       1240.16       1361.68        42.18 o                         
  -2   8   3        395.67        350.73        22.00 o                         
  -1   8   3          3.49          4.44         5.14 o                         
   0   8   3         64.75         46.52         9.40 o                         
   1   8   3        773.13        857.51        29.09 o                         
   2   8   3          1.76          8.64         7.82 o                         
   3   8   3        166.94        131.50        21.24 o                         
  -9   9   3         56.19         55.94        15.56 o                         
  -8   9   3        464.72        505.43        29.24 o                         
  -7   9   3        190.31        138.47        20.66 o                         
  -6   9   3        102.71         97.53        14.09 o                         
  -5   9   3          2.44          5.20         6.33 o                         
  -4   9   3        143.72        155.83        17.77 o                         
  -3   9   3          5.16          1.96         6.30 o                         
  -2   9   3        362.83        344.54        19.40 o                         
  -1   9   3         11.82         10.05         6.64 o                         
   0   9   3        161.74        150.74        15.33 o                         
   1   9   3        363.76        325.15        23.54 o                         
   2   9   3        630.77        664.26        32.44 o                         
  -8  10   3         85.67         72.90        15.85 o                         
  -7  10   3        676.68        779.04        35.12 o                         
  -6  10   3         52.23         39.18        11.16 o                         
  -5  10   3          7.38         10.15         9.55 o                         
  -4  10   3         74.61         71.57        13.77 o                         
  -3  10   3        707.92        770.07        34.46 o                         
  -2  10   3         62.78         24.79        10.25 o                         
  -1  10   3        237.47        241.03        18.46 o                         
   0  10   3          8.33         16.76        16.76 o                         
   1 -13   4        152.46        143.37        16.44 o                         
   2 -13   4         16.70          0.21         6.35 o                         
   3 -13   4        235.01        216.41        18.04 o                         
  -3 -12   4          0.83          2.42         6.25 o                         
  -2 -12   4         18.01         25.81         8.05 o                         
  -1 -12   4         54.98         61.09        11.00 o                         
   0 -12   4        301.36        343.18        30.11 o                         
   1 -12   4         32.24         27.42         7.17 o                         
   2 -12   4        381.06        372.79        29.06 o                         
   3 -12   4         30.83         12.30         7.05 o                         
   4 -12   4         74.49         77.41        11.63 o                         
   5 -12   4          5.66          9.88         6.75 o                         
   6 -12   4         18.15          3.49         6.77 o                         
  -5 -11   4        293.59        299.12        24.37 o                         
  -4 -11   4          0.05          4.71         6.07 o                         
  -3 -11   4       1482.97       1619.33        42.94 o                         
  -2 -11   4         71.77         71.98        12.21 o                         
  -1 -11   4       1611.31       1710.30        43.47 o                         
   0 -11   4         16.10          6.77         4.91 o                         
   1 -11   4        723.12        762.49        23.82 o                         
   2 -11   4        182.23        172.52        14.00 o                         
   3 -11   4        301.41        260.43        16.83 o                         
   4 -11   4         35.35         16.43         6.95 o                         
   5 -11   4         72.59         47.46         9.12 o                         
   6 -11   4         18.20          8.02         5.98 o                         
   7 -11   4         45.75         28.46         8.15 o                         
  -6 -10   4        392.95        419.67        33.30 o                         
  -5 -10   4          2.91          0.14         5.78 o                         
  -4 -10   4         17.49         20.43         6.92 o                         
  -3 -10   4         30.65         25.03         7.20 o                         
  -2 -10   4        315.63        305.06        29.60 o                         
  -1 -10   4          0.15         -0.04         3.85 o                         
   0 -10   4        442.68        496.55        18.01 o                         
   1 -10   4          7.52         10.33         4.39 o                         
   2 -10   4        140.25        153.64        12.26 o                         
   3 -10   4          1.95         -3.73         3.73 o                         
   4 -10   4         58.04         53.83         8.88 o                         
   5 -10   4          0.38          1.35         4.50 o                         
   6 -10   4        573.96        623.57        24.55 o                         
   7 -10   4        150.04        154.02        16.73 o                         
   8 -10   4        345.86        368.73        30.29 o                         
  -7  -9   4         98.25         97.38        18.71 o                         
  -6  -9   4        109.13        102.14        18.74 o                         
  -5  -9   4        182.86        163.64        17.44 o                         
  -4  -9   4         71.79         61.29         8.98 o                         
  -3  -9   4         17.72         14.43         5.21 o                         
  -2  -9   4        334.46        348.20        16.74 o                         
  -1  -9   4        550.54        559.89        17.92 o                         
   0  -9   4         25.28         22.71         4.93 o                         
   1  -9   4        853.45        836.86        24.89 o                         
   2  -9   4         75.18         62.83         9.57 o                         
   3  -9   4       1128.91       1160.69        30.81 o                         
   4  -9   4        282.78        241.59        13.98 o                         
   5  -9   4        499.71        482.87        20.05 o                         
   6  -9   4          8.00          1.09         4.84 o                         
   7  -9   4        169.28        177.24        16.84 o                         
   8  -9   4         52.95         52.14        14.15 o                         
   9  -9   4        299.23        313.90        28.80 o                         
  -8  -8   4        370.63        346.98        38.99 o                         
  -7  -8   4          0.55          4.52         5.81 o                         
  -6  -8   4        762.62        785.97        39.69 o                         
  -5  -8   4         13.61         14.66         4.55 o                         
  -4  -8   4        511.87        501.14        17.51 o                         
  -3  -8   4        143.24        130.02        12.42 o                         
  -2  -8   4        841.72        823.32        20.83 o                         
  -1  -8   4        306.68        251.65        11.06 o                         
   0  -8   4        368.99        336.69        12.73 o                         
   1  -8   4         17.34         13.06         4.17 o                         
   2  -8   4        343.24        291.27        13.69 o                         
   3  -8   4        349.81        341.44        15.15 o                         
   4  -8   4          7.70          6.98         4.08 o                         
   5  -8   4        451.64        414.09        17.73 o                         
   6  -8   4        771.55        825.30        25.88 o                         
   7  -8   4          1.83          2.86         6.07 o                         
   8  -8   4        708.97        671.74        94.74 o                         
   9  -8   4        106.07         89.26        24.76 o                         
  -9  -7   4        235.69        220.27        33.14 o                         
  -8  -7   4        189.04        201.17        30.80 o                         
  -7  -7   4        931.29        986.93        42.87 o                         
  -6  -7   4         91.07         65.02        15.79 o                         
  -5  -7   4       1056.26       1137.42        26.25 o                         
  -4  -7   4         20.84         24.14         4.26 o                         
  -3  -7   4       1068.59       1083.86        20.53 o                         
  -2  -7   4        354.34        365.93        12.35 o                         
  -1  -7   4       1003.01        946.60        21.00 o                         
   0  -7   4        109.59        109.20        12.94 o                         
   1  -7   4       2724.53       2827.09        49.21 o                         
   2  -7   4         93.99         91.04        10.80 o                         
   3  -7   4       3755.17       3835.37        62.81 o                         
   4  -7   4          9.03          5.63         3.62 o                         
   5  -7   4        133.13        119.87        10.24 o                         
   6  -7   4          0.28          1.90         4.68 o                         
   7  -7   4        869.20        962.82        33.20 o                         
   8  -7   4          8.52          8.97         8.32 o                         
   9  -7   4        103.74        108.75        19.36 o                         
  10  -7   4         16.60         12.30        11.14 o                         
 -10  -6   4        281.89        317.35        38.60 o                         
  -9  -6   4          6.49         -6.24        10.14 o                         
  -8  -6   4        168.07        172.32        26.90 o                         
  -7  -6   4         67.66         72.74        14.20 o                         
  -6  -6   4       4431.75       4773.07       112.60 o                         
  -5  -6   4         72.62         67.63         7.62 o                         
  -4  -6   4       2537.06       2603.17        33.83 o                         
  -3  -6   4        125.74        119.40         5.98 o                         
  -2  -6   4       1184.67       1224.86        26.81 o                         
  -1  -6   4         38.72         48.86         5.63 o                         
   0  -6   4       1488.62       1421.80        28.77 o                         
   1  -6   4          9.97         11.07         3.05 o                         
   2  -6   4       1941.74       1929.54        36.28 o                         
   3  -6   4        209.37        182.47         9.68 o                         
   4  -6   4        230.16        226.17        12.87 o                         
   5  -6   4         35.15         22.01         4.83 o                         
   6  -6   4        295.02        290.63        16.63 o                         
   7  -6   4        195.75        331.05        18.65 o                         
   8  -6   4        256.77        258.78        23.11 o                         
   9  -6   4         71.83         78.00        15.85 o                         
  10  -6   4        160.86        138.53        21.08 o                         
 -10  -5   4        153.30        111.50        26.12 o                         
  -9  -5   4        160.90        118.52        26.12 o                         
  -8  -5   4         11.51          0.91         5.88 o                         
  -7  -5   4        782.12        899.06        37.77 o                         
  -6  -5   4        110.75        112.67        19.10 o                         
  -5  -5   4       1412.12       1399.46        28.39 o                         
  -4  -5   4         17.91         10.40         2.68 o                         
  -3  -5   4       2127.27       2272.11        30.72 o                         
  -2  -5   4          0.02         -0.97         1.69 o                         
  -1  -5   4        112.59         80.88         5.52 o                         
   0  -5   4        898.84        870.95        19.68 o                         
   1  -5   4       2194.12       2120.91        36.76 o                         
   2  -5   4        403.67        413.52        21.14 o                         
   3  -5   4       2676.31       2565.08        43.89 o                         
   4  -5   4         97.49         81.69         6.89 o                         
   5  -5   4        856.16        875.38        27.25 o                         
   6  -5   4        171.19        163.81        12.51 o                         
   7  -5   4       1114.23       1101.25        33.85 o                         
   8  -5   4         25.88         16.18         8.77 o                         
   9  -5   4         65.52         63.00        15.36 o                         
  10  -5   4          3.94         -3.13         9.08 o                         
 -11  -4   4        159.41        163.35        32.36 o                         
 -10  -4   4         89.73        119.30        28.07 o                         
  -9  -4   4         72.24         60.82        18.32 o                         
  -8  -4   4        741.49        802.59        39.57 o                         
  -7  -4   4        608.73        576.92        28.52 o                         
  -6  -4   4       2245.69       2242.66        46.35 o                         
  -5  -4   4          3.03          1.78         2.29 o                         
  -4  -4   4        905.46        799.56        17.08 o                         
  -3  -4   4       2279.55       2585.24        36.62 o                         
  -2  -4   4          9.52         13.91         2.35 o                         
  -1  -4   4        709.72        783.86        15.46 o                         
   0  -4   4        176.86        153.15         7.02 o                         
   1  -4   4        309.86        330.37        10.79 o                         
   2  -4   4       8416.83       9185.28       120.80 o                         
   3  -4   4        330.15        319.38        14.07 o                         
   4  -4   4       1578.00       1585.05        30.70 o                         
   5  -4   4         55.43         47.60         7.38 o                         
   6  -4   4       1651.61       1810.98        43.85 o                         
   7  -4   4          2.38         -1.29         4.42 o                         
   8  -4   4        376.18        436.93        28.21 o                         
   9  -4   4          5.30         11.32         9.48 o                         
  10  -4   4        418.98        484.59        33.90 o                         
 -11  -3   4        295.38        305.26        37.43 o                         
 -10  -3   4          2.83          6.24        11.31 o                         
  -9  -3   4         15.74         12.52         6.99 o                         
  -8  -3   4        550.06        546.86        27.97 o                         
  -7  -3   4        107.46        111.51         9.16 o                         
  -6  -3   4          2.62         -0.01         2.60 o                         
  -5  -3   4       1670.36       1680.61        32.69 o                         
  -4  -3   4        342.72        345.26         9.30 o                         
  -3  -3   4        579.27        586.92        30.80 o                         
  -2  -3   4        107.75        108.85         9.34 o                         
  -1  -3   4       1497.97       1454.52        22.40 o                         
   0  -3   4         18.40         12.66         2.33 o                         
   1  -3   4         68.66        102.63         5.16 o                         
   2  -3   4        285.23        268.65         9.50 o                         
   3  -3   4       4527.46       4592.13        65.57 o                         
   4  -3   4         32.32         30.50         5.77 o                         
   5  -3   4       1465.24       1414.38        51.36 o                         
   6  -3   4        552.09        543.69        21.50 o                         
   7  -3   4         80.31         94.96        15.01 o                         
   8  -3   4         32.43         30.02        10.75 o                         
   9  -3   4         95.12        101.55        17.74 o                         
  10  -3   4         60.45         59.27        15.41 o                         
 -12  -2   4        109.67        116.57        29.24 o                         
 -11  -2   4         69.35         35.87        17.54 o                         
 -10  -2   4        952.45        949.32        60.04 o                         
  -9  -2   4        745.08        698.80        35.48 o                         
  -8  -2   4       2962.39       3049.67        61.02 o                         
  -7  -2   4         67.55         79.75        11.44 o                         
  -6  -2   4        513.11        449.29        27.79 o                         
  -5  -2   4        290.47        380.02        10.36 o                         
  -4  -2   4      26595.91      31540.78       933.62 o                         
  -3  -2   4        706.62        850.37        27.31 o                         
  -2  -2   4       3736.19       4002.06        65.54 o                         
  -1  -2   4        670.52        710.29        16.02 o                         
   0  -2   4        131.20        142.30         6.04 o                         
   1  -2   4       3924.36       4309.17        60.49 o                         
   2  -2   4       1184.41       1252.47        26.17 o                         
   3  -2   4          8.70         10.64         2.23 o                         
   4  -2   4       1899.37       1951.41        47.45 o                         
   5  -2   4        114.98        101.84        10.13 o                         
   6  -2   4        965.24        974.72        32.91 o                         
   7  -2   4         24.42         22.01         8.53 o                         
   8  -2   4         97.85        102.02        16.49 o                         
   9  -2   4         17.44         15.85         9.23 o                         
  10  -2   4        311.73        375.28        29.40 o                         
 -12  -1   4        138.63        152.83        32.75 o                         
 -11  -1   4         44.88         26.51        16.76 o                         
 -10  -1   4        549.26        498.25        42.89 o                         
  -9  -1   4       1902.83       1897.39        45.26 o                         
  -8  -1   4        404.37        365.76        16.50 o                         
  -7  -1   4       1984.98       1926.74        69.00 o                         
  -6  -1   4        410.00        412.19        22.81 o                         
  -5  -1   4       2483.50       2730.17        42.32 o                         
  -4  -1   4        775.76        913.56        19.53 o                         
  -3  -1   4       2827.36       3137.86        71.18 o                         
  -2  -1   4          0.05          1.68         1.35 o                         
  -1  -1   4       2007.30       2106.11        36.30 o                         
   0  -1   4         24.06         28.82         3.29 o                         
   1  -1   4       1936.07       2053.53        70.57 o                         
   2  -1   4        954.34        935.54        17.76 o                         
   3  -1   4       2386.26       2321.18        45.19 o                         
   4  -1   4        255.49        262.52        16.23 o                         
   5  -1   4       1391.87       1306.83        33.35 o                         
   6  -1   4         74.99         46.73         7.79 o                         
   7  -1   4          2.43         -1.11         5.04 o                         
   8  -1   4        198.56        199.99        20.31 o                         
   9  -1   4        487.71        700.59        55.36 o                         
 -12   0   4        341.65        343.47        40.16 o                         
 -11   0   4         92.65         59.65        19.88 o                         
 -10   0   4        273.29        267.82        16.49 o                         
  -9   0   4        706.49        672.84        25.90 o                         
  -8   0   4        576.52        548.27        26.49 o                         
  -7   0   4        120.46         94.31         8.36 o                         
  -6   0   4       1762.52       1709.67        29.37 o                         
  -5   0   4          1.40          0.40         1.65 o                         
  -4   0   4       5970.01       6485.39       100.05 o                         
  -3   0   4       1321.78       1422.23        21.22 o                         
  -2   0   4       1745.76       1655.56        26.50 o                         
  -1   0   4        186.42        198.44         6.59 o                         
   0   0   4          4.28          4.76         1.74 o                         
   1   0   4        350.88        392.04        18.12 o                         
   2   0   4        563.18        528.52        18.34 o                         
   3   0   4          3.25          4.51         2.83 o                         
   4   0   4       2047.03       2115.59        44.52 o                         
   5   0   4       2052.21       2012.11        44.68 o                         
   6   0   4        637.34        644.27        23.35 o                         
   7   0   4         97.04         86.94        22.22 o                         
   8   0   4        619.59        754.00        56.92 o                         
   9   0   4         38.46         24.17        18.32 o                         
 -12   1   4         39.56         21.44        17.15 o                         
 -11   1   4          6.52          6.05         7.58 o                         
 -10   1   4         96.68         90.84        11.58 o                         
  -9   1   4       1261.03       1308.08        36.34 o                         
  -8   1   4        516.19        511.96        28.78 o                         
  -7   1   4        158.37        137.05         9.79 o                         
  -6   1   4        530.62        534.55        14.23 o                         
  -5   1   4       3100.18       3312.51        49.62 o                         
  -4   1   4         21.86         21.85         3.46 o                         
  -3   1   4        230.68        267.95         7.80 o                         
  -2   1   4         45.57         44.19         3.48 o                         
  -1   1   4       1031.05        913.96        22.27 o                         
   0   1   4        518.52        462.96        14.86 o                         
   1   1   4       2273.34       2253.36        34.90 o                         
   2   1   4        202.76        200.13         7.72 o                         
   3   1   4        451.58        355.04        25.02 o                         
   4   1   4         80.96         67.77         7.68 o                         
   5   1   4       2479.45       2584.21        68.43 o                         
   6   1   4         12.27          9.17         6.99 o                         
   7   1   4        299.21        384.80        39.38 o                         
   8   1   4        150.97        179.73        34.70 o                         
   9   1   4        105.28        127.49        30.41 o                         
 -12   2   4        295.88        335.28        40.55 o                         
 -11   2   4         76.00         94.86        31.19 o                         
 -10   2   4         30.97         34.93         8.77 o                         
  -9   2   4          4.17          4.75         4.63 o                         
  -8   2   4       1124.82       1094.51        31.52 o                         
  -7   2   4        300.66        304.28        14.92 o                         
  -6   2   4       3241.98       3428.88        53.39 o                         
  -5   2   4         66.74         69.18         5.69 o                         
  -4   2   4       1543.62       1560.55        28.23 o                         
  -3   2   4         13.26         11.11         2.67 o                         
  -2   2   4       1117.03        970.02        20.03 o                         
  -1   2   4         25.87         21.94         4.46 o                         
   0   2   4       4798.23       4960.09        82.60 o                         
   1   2   4         18.18          8.50         3.67 o                         
   2   2   4       2610.66       2688.70        51.41 o                         
   3   2   4         55.91         39.95         8.88 o                         
   4   2   4       1126.13       1060.00        39.16 o                         
   5   2   4        185.29        199.39        19.10 o                         
   6   2   4        327.95        353.61        36.26 o                         
   7   2   4         47.35         49.90        19.49 o                         
   8   2   4        176.82        153.22        31.97 o                         
 -12   3   4        283.50        270.89        34.11 o                         
 -11   3   4         49.20         32.93         9.11 o                         
 -10   3   4         27.52         21.54         7.21 o                         
  -9   3   4        136.98        152.63        13.03 o                         
  -8   3   4       1133.03       1220.50        34.76 o                         
  -7   3   4        845.65        862.86        22.96 o                         
  -6   3   4       1156.81       1282.85        27.35 o                         
  -5   3   4       2578.91       2625.09        44.01 o                         
  -4   3   4         20.85         19.00         3.63 o                         
  -3   3   4       2579.08       2568.94        48.39 o                         
  -2   3   4         38.12         35.19         3.36 o                         
  -1   3   4        222.49        163.12        10.27 o                         
   0   3   4        829.24        835.14        24.32 o                         
   1   3   4        895.44        876.57        28.16 o                         
   2   3   4         82.44         65.89         7.73 o                         
   3   3   4       1460.65       1558.19       119.30 o                         
   4   3   4          3.00         -2.42         5.37 o                         
   5   3   4        307.36        247.62        20.30 o                         
   6   3   4         32.85         36.65        17.54 o                         
   7   3   4        255.15        292.79        37.82 o                         
 -12   4   4         52.12         41.68        12.95 o                         
 -11   4   4         15.45         14.57         7.41 o                         
 -10   4   4       1150.32       1139.88        37.35 o                         
  -9   4   4         10.97          3.45         5.09 o                         
  -8   4   4       1843.15       1934.86        47.56 o                         
  -7   4   4         24.50         22.45         5.05 o                         
  -6   4   4       1576.09       1655.88        33.85 o                         
  -4   4   4       1082.90       1027.88        23.55 o                         
  -3   4   4          8.53          5.73         2.37 o                         
  -2   4   4        641.08        641.80        19.24 o                         
  -1   4   4         25.15         28.20         6.24 o                         
   0   4   4         78.52         45.83         7.14 o                         
   1   4   4         97.15         81.76         9.03 o                         
   2   4   4        384.05        362.97        40.94 o                         
   3   4   4          0.91          5.56         5.88 o                         
   4   4   4       2018.41       2248.82        67.88 o                         
   5   4   4         59.83         47.92        12.26 o                         
   6   4   4        150.36        221.44        33.14 o                         
   7   4   4         74.49         77.58        23.39 o                         
 -12   5   4          0.02         -1.04         8.81 o                         
 -11   5   4        203.59        194.86        19.50 o                         
 -10   5   4        211.13        217.26        17.10 o                         
  -9   5   4        231.97        224.99        16.54 o                         
  -8   5   4          1.94          1.22         4.47 o                         
  -7   5   4        650.80        679.56        21.31 o                         
  -6   5   4         56.00         41.09         6.99 o                         
  -5   5   4        699.94        867.50        24.59 o                         
  -4   5   4         61.91         39.77        13.26 o                         
  -3   5   4        385.33        362.47        19.41 o                         
  -2   5   4       1278.15       1342.60        31.62 o                         
  -1   5   4          6.73          3.32         3.90 o                         
   0   5   4        159.20        141.07        12.00 o                         
   1   5   4        520.78        510.18        21.88 o                         
   2   5   4          0.01          0.09         5.88 o                         
   3   5   4       1884.62       1988.60        63.66 o                         
   4   5   4          0.99          8.84         7.85 o                         
   5   5   4        519.89        490.22        58.87 o                         
   6   5   4         21.23         41.33        21.05 o                         
 -11   6   4         20.26          3.02         7.84 o                         
 -10   6   4        191.40        227.05        18.36 o                         
  -9   6   4          3.43         -0.89         5.85 o                         
  -8   6   4        198.46        195.80        15.52 o                         
  -7   6   4         36.58         28.49         6.42 o                         
  -6   6   4        337.82        320.89        15.11 o                         
  -5   6   4         35.43         22.78         6.75 o                         
  -4   6   4       1962.89       2105.10        67.67 o                         
  -3   6   4         21.30         21.16         7.11 o                         
  -2   6   4        549.26        569.06        27.40 o                         
  -1   6   4         21.68         20.65         5.68 o                         
   0   6   4        252.88        246.71        16.52 o                         
   1   6   4          0.16          1.80         5.09 o                         
   2   6   4        353.54        332.39        40.74 o                         
   3   6   4        303.63        227.77        22.32 o                         
   4   6   4        397.31        355.00        28.11 o                         
   5   6   4          7.40          4.73        10.02 o                         
 -11   7   4        638.36        676.84        32.53 o                         
 -10   7   4         17.87         14.46         8.36 o                         
  -9   7   4        147.59        140.53        17.41 o                         
  -8   7   4         53.28         52.74        10.68 o                         
  -7   7   4        166.58        168.43        15.18 o                         
  -6   7   4         30.90         20.01         7.49 o                         
  -5   7   4        766.29        811.64        30.94 o                         
  -4   7   4          0.57         -3.30         4.29 o                         
  -3   7   4        256.09        252.40        15.43 o                         
  -2   7   4         82.71         67.54         9.48 o                         
  -1   7   4       1193.28       1351.74        35.97 o                         
   0   7   4          0.24          0.66         4.81 o                         
   1   7   4         81.22         84.78        22.42 o                         
   2   7   4          5.58         -0.53         8.81 o                         
   3   7   4        659.14        672.04        38.32 o                         
   4   7   4         39.29         12.86        14.04 o                         
 -10   8   4        117.18        107.03        30.99 o                         
  -9   8   4          0.35         -4.28         7.77 o                         
  -8   8   4        247.60        238.97        24.53 o                         
  -7   8   4          0.08          0.34         6.58 o                         
  -6   8   4        374.76        411.96        26.95 o                         
  -5   8   4        115.33        128.75        15.64 o                         
  -4   8   4        776.85        840.95        33.35 o                         
  -3   8   4         95.46         91.38        11.81 o                         
  -2   8   4       1064.86       1150.39        34.40 o                         
  -1   8   4          0.01         -4.78         5.51 o                         
   0   8   4        347.64        317.68        18.85 o                         
   1   8   4          1.55         -4.21        12.06 o                         
   2   8   4        291.40        287.89        74.07 o                         
  -8   9   4         79.65         66.99        13.28 o                         
  -7   9   4         73.74         82.81        14.14 o                         
  -6   9   4        198.34        166.18        17.72 o                         
  -5   9   4         56.35         43.68        11.25 o                         
  -4   9   4         28.32         32.84         9.86 o                         
  -3   9   4        237.03        215.15        19.49 o                         
  -2   9   4          3.73          1.61         6.64 o                         
  -1   9   4         89.27        131.12        15.61 o                         
   0   9   4        124.95        136.51        26.20 o                         
  -6  10   4        129.58        108.16        20.14 o                         
  -5  10   4          3.28         -6.46         7.44 o                         
  -4  10   4        275.00        238.15        24.15 o                         
  -3  10   4        136.11        125.85        17.86 o                         
   0 -13   5        272.01        249.54        21.89 o                         
   1 -13   5         21.76         25.10         9.82 o                         
   2 -13   5         90.99         89.81        21.81 o                         
   3 -13   5         88.31         58.19        11.48 o                         
  -3 -12   5        856.61        944.09        39.41 o                         
  -2 -12   5          7.99         11.21         7.92 o                         
  -1 -12   5         42.23         50.00        11.73 o                         
   0 -12   5         20.33         16.61         8.49 o                         
   1 -12   5        386.51        408.50        25.03 o                         
   2 -12   5          7.92         -0.16         5.52 o                         
   3 -12   5        412.47        439.07        21.68 o                         
   4 -12   5          6.04          3.79         6.04 o                         
   5 -12   5         75.22         66.29        11.93 o                         
   6 -12   5         20.40          7.70         6.55 o                         
  -5 -11   5         54.53         55.51        14.09 o                         
  -4 -11   5        341.94        330.81        20.23 o                         
  -3 -11   5          0.99          6.54         7.27 o                         
  -2 -11   5       1840.90       1990.76        58.47 o                         
  -1 -11   5         57.06         60.76        11.63 o                         
   0 -11   5        882.01        909.93        35.39 o                         
   1 -11   5         94.26         86.46        16.91 o                         
   2 -11   5        703.88        757.47        26.73 o                         
   3 -11   5          1.15          4.70         5.17 o                         
   4 -11   5        289.08        280.61        17.05 o                         
   5 -11   5          0.77          2.43         5.78 o                         
   6 -11   5         75.42         61.51        10.01 o                         
   7 -11   5         76.65         68.71        13.16 o                         
  -6 -10   5         44.88         36.06        13.78 o                         
  -5 -10   5         40.40         30.26         9.93 o                         
  -4 -10   5        448.14        475.48        22.44 o                         
  -3 -10   5        383.48        355.46        24.24 o                         
  -2 -10   5        176.46        174.54        15.72 o                         
  -1 -10   5        441.85        475.73        24.14 o                         
   0 -10   5          4.10          6.31         4.85 o                         
   1 -10   5        118.34        113.54        10.86 o                         
   2 -10   5          1.49         15.80         5.36 o                         
   3 -10   5        693.23        744.67        25.41 o                         
   4 -10   5        107.14         95.78        11.00 o                         
   5 -10   5        315.76        321.83        17.72 o                         
   6 -10   5        115.71         71.11        12.21 o                         
   7 -10   5        245.11        277.05        20.64 o                         
   8 -10   5          9.22          4.60        10.16 o                         
  -8  -9   5        587.27        645.61        56.14 o                         
  -7  -9   5          8.47         12.28         9.76 o                         
  -6  -9   5         96.89        111.09        19.36 o                         
  -5  -9   5          1.79          6.71         5.39 o                         
  -4  -9   5        146.58        150.47        14.18 o                         
  -3  -9   5        342.41        314.07        27.35 o                         
  -2  -9   5         34.56         27.95         7.70 o                         
  -1  -9   5        207.36        222.84        15.90 o                         
   0  -9   5        354.00        347.45        15.70 o                         
   1  -9   5         40.17         29.80         6.23 o                         
   2  -9   5        493.09        485.67        18.95 o                         
   3  -9   5         21.52         14.61         5.05 o                         
   4  -9   5       1037.25       1088.68        30.31 o                         
   5  -9   5        831.96        802.86        37.42 o                         
   6  -9   5        609.10        641.87        28.25 o                         
   7  -9   5        144.52        125.24        15.58 o                         
   8  -9   5        115.37         81.93        15.93 o                         
  -9  -8   5        189.63        204.68        37.43 o                         
  -8  -8   5         17.31         15.31        11.14 o                         
  -7  -8   5         80.87         77.58        23.39 o                         
  -6  -8   5        142.11        157.25        28.07 o                         
  -5  -8   5       1046.87       1187.25        32.97 o                         
  -4  -8   5         16.07         14.73         5.37 o                         
  -3  -8   5        598.34        558.92        23.95 o                         
  -2  -8   5        418.45        412.18        35.36 o                         
  -1  -8   5        860.34        867.68        23.74 o                         
   0  -8   5        412.07        366.53        15.87 o                         
   1  -8   5       1851.96       1865.81        50.48 o                         
   2  -8   5        190.13        140.68        10.03 o                         
   3  -8   5        267.20        246.07        13.04 o                         
   4  -8   5        722.12        718.13        23.18 o                         
   5  -8   5        747.90        728.48        23.92 o                         
   6  -8   5        209.79        229.11        16.94 o                         
   7  -8   5         69.10         54.47        10.77 o                         
   8  -8   5          0.12         -1.77        13.06 o                         
   9  -8   5        382.42        354.12        46.59 o                         
  -9  -7   5          1.46         16.76        15.20 o                         
  -8  -7   5        569.09        637.86        41.13 o                         
  -7  -7   5        409.33        352.31        26.15 o                         
  -6  -7   5       2743.60       3024.77       168.42 o                         
  -5  -7   5         52.32         48.81         7.60 o                         
  -4  -7   5       3992.41       4229.36        71.39 o                         
  -3  -7   5        469.84        519.90        19.07 o                         
  -2  -7   5       2171.36       2257.70        41.58 o                         
  -1  -7   5        397.89        395.65        17.26 o                         
   0  -7   5       1850.49       1887.28        36.84 o                         
   1  -7   5          8.70          7.03         3.25 o                         
   2  -7   5        993.73       1019.57        25.71 o                         
   3  -7   5        355.76        353.81        14.75 o                         
   4  -7   5        710.53        727.20        22.17 o                         
   5  -7   5         22.40         19.92         6.48 o                         
   6  -7   5        268.36        241.17        16.34 o                         
   7  -7   5         15.55         10.83         6.72 o                         
   8  -7   5       1312.05       1435.75       146.20 o                         
   9  -7   5          4.15          3.86         9.08 o                         
 -10  -6   5         19.30          5.46        14.04 o                         
  -9  -6   5        136.89        145.03        29.63 o                         
  -8  -6   5         89.14         84.77        15.68 o                         
  -7  -6   5         40.72         34.86        10.16 o                         
  -6  -6   5         17.76          9.36        10.92 o                         
  -5  -6   5       2955.51       3170.64       106.24 o                         
  -4  -6   5        148.06        133.02         9.76 o                         
  -3  -6   5        132.22        109.65         9.63 o                         
  -2  -6   5        291.93        314.46        16.71 o                         
  -1  -6   5       1418.12       1459.67        29.20 o                         
   0  -6   5         83.69         76.86         6.55 o                         
   1  -6   5       1050.76        979.58        23.36 o                         
   2  -6   5        223.03        242.54        11.23 o                         
   3  -6   5        989.59       1005.20        25.04 o                         
   4  -6   5         49.89         36.20         5.75 o                         
   5  -6   5       1080.45        973.21        30.75 o                         
   6  -6   5          3.08          2.18         5.08 o                         
   9  -6   5        447.23        530.73        77.78 o                         
 -11  -5   5        281.61        258.48        38.21 o                         
 -10  -5   5        328.72        318.52        37.04 o                         
  -9  -5   5        350.37        305.89        24.52 o                         
  -8  -5   5          5.42          1.16         5.88 o                         
  -7  -5   5          4.79          0.87         6.63 o                         
  -6  -5   5       2150.12       2236.26        91.62 o                         
  -5  -5   5         71.55         70.25         8.94 o                         
  -4  -5   5       1234.00       1261.65        35.45 o                         
  -3  -5   5        436.78        498.61        12.21 o                         
  -2  -5   5       1920.06       2176.12        33.53 o                         
  -1  -5   5          7.25          1.70         2.18 o                         
   0  -5   5       1891.96       2039.56        35.92 o                         
   1  -5   5        690.76        764.08        19.21 o                         
   2  -5   5        237.18        272.71        23.07 o                         
   3  -5   5        111.14         83.23         7.09 o                         
   4  -5   5       1102.09       1119.68        31.50 o                         
   5  -5   5          2.77          5.14         4.34 o                         
   6  -5   5        147.64        124.64        17.16 o                         
   7  -5   5       1812.70       1984.88        53.23 o                         
   8  -5   5        616.24        640.14        35.27 o                         
   9  -5   5        213.27        196.87        23.96 o                         
 -11  -4   5        109.20        114.23        26.90 o                         
 -10  -4   5         40.59         32.36        16.37 o                         
  -9  -4   5         59.30         60.97        13.16 o                         
  -8  -4   5       1310.88       1301.51        59.84 o                         
  -7  -4   5        362.71        371.72        23.41 o                         
  -6  -4   5        406.70        415.87        34.50 o                         
  -5  -4   5        261.58        236.74         9.42 o                         
  -4  -4   5         13.40          9.84         3.67 o                         
  -3  -4   5       1413.59       1486.01        42.42 o                         
  -2  -4   5        314.93        354.89        13.62 o                         
  -1  -4   5        299.21        229.51         7.95 o                         
   0  -4   5        856.81        927.09        18.16 o                         
   1  -4   5         94.44         75.86         5.16 o                         
   2  -4   5        317.95        314.31        10.11 o                         
   3  -4   5       4182.33       4443.19        58.63 o                         
   4  -4   5         27.86         21.77         5.56 o                         
   5  -4   5       1856.14       1793.78        43.43 o                         
   6  -4   5        542.75        519.83        25.24 o                         
   7  -4   5       1084.08       1195.23        77.00 o                         
   8  -4   5        395.68        397.67        28.18 o                         
   9  -4   5        123.40         98.12        18.33 o                         
 -12  -3   5        119.04         99.42        27.68 o                         
 -11  -3   5          4.61         -5.07        10.14 o                         
 -10  -3   5        369.60        374.26        29.88 o                         
  -9  -3   5        159.49        115.65        16.75 o                         
  -8  -3   5        104.24        123.41        14.30 o                         
  -7  -3   5         30.81         36.23         8.90 o                         
  -6  -3   5       2464.69       2670.87        50.94 o                         
  -5  -3   5        533.27        670.47        23.84 o                         
  -4  -3   5       3933.74       4300.71        74.09 o                         
  -3  -3   5        327.25        430.84        17.73 o                         
  -2  -3   5       7168.10       7802.56       107.70 o                         
  -1  -3   5        265.97        307.81        12.72 o                         
   0  -3   5       3330.66       3495.58        51.54 o                         
   1  -3   5        626.41        693.09        16.55 o                         
   2  -3   5       1018.71        913.43        20.19 o                         
   3  -3   5         13.04          8.29         3.57 o                         
   4  -3   5       2160.78       2246.96        48.18 o                         
   5  -3   5        322.04        263.52        21.04 o                         
   6  -3   5        208.60        205.85        19.02 o                         
   7  -3   5        346.16        349.11        24.58 o                         
   8  -3   5        506.30        493.33        30.63 o                         
   9  -3   5          4.30         -2.09         8.99 o                         
 -12  -2   5         91.46         97.47        26.90 o                         
 -11  -2   5        977.37        900.98        61.60 o                         
 -10  -2   5        301.20        322.30        24.11 o                         
  -9  -2   5        371.90        295.39        22.13 o                         
  -8  -2   5        122.79        109.41        13.78 o                         
  -7  -2   5        943.36        942.86        27.44 o                         
  -6  -2   5        111.60        139.92         8.35 o                         
  -5  -2   5         71.43         55.04         4.12 o                         
  -4  -2   5        398.00        499.82        19.76 o                         
  -3  -2   5      15881.36      19143.67       275.10 o                         
  -2  -2   5       1669.92       1848.97        30.00 o                         
  -1  -2   5        515.76        481.75        18.06 o                         
   0  -2   5        218.94        230.68         8.38 o                         
   1  -2   5         60.27         46.15         4.66 o                         
   2  -2   5         86.71         65.73         5.14 o                         
   3  -2   5       1281.82       1212.15        30.24 o                         
   4  -2   5        903.83        905.64        26.63 o                         
   5  -2   5        483.52        466.58        19.52 o                         
   6  -2   5         16.77          9.40         5.60 o                         
   7  -2   5       1051.30       1103.21        65.50 o                         
   8  -2   5         33.58         35.09        17.54 o                         
   9  -2   5        275.23        309.55        40.16 o                         
 -12  -1   5        306.14        307.21        38.21 o                         
 -11  -1   5          2.57          3.12        11.31 o                         
 -10  -1   5        113.27        137.53        18.63 o                         
  -9  -1   5       1127.34       1197.24        44.78 o                         
  -8  -1   5       1672.43       1745.64        40.78 o                         
  -7  -1   5        150.01        133.91         9.23 o                         
  -6  -1   5       1239.69       1332.58        29.32 o                         
  -5  -1   5         64.73         51.30         4.38 o                         
  -4  -1   5       3905.02       4279.83        83.76 o                         
  -3  -1   5         59.39         52.32         3.88 o                         
  -2  -1   5       2464.66       2437.38        37.40 o                         
  -1  -1   5         54.56         61.93         4.63 o                         
   0  -1   5          7.72          3.56         1.93 o                         
   1  -1   5        852.08       1274.13        50.83 o                         
   2  -1   5       1902.14       1988.31        35.73 o                         
   3  -1   5        618.86        629.71        20.35 o                         
   4  -1   5        248.42        202.81        12.23 o                         
   5  -1   5         11.84          7.19         4.36 o                         
   6  -1   5       1151.18       1207.15        43.69 o                         
   7  -1   5         89.18         71.35        21.44 o                         
   8  -1   5        145.83        194.54        31.58 o                         
   9  -1   5         12.79         12.87        16.37 o                         
 -12   0   5          0.08         -8.97        10.14 o                         
 -11   0   5        715.12        712.46        36.28 o                         
 -10   0   5        191.87        154.72        18.63 o                         
  -9   0   5         10.05          8.84         4.85 o                         
  -8   0   5        685.68        686.55        23.45 o                         
  -7   0   5       1600.24       1628.60        40.68 o                         
  -6   0   5        415.68        433.65        15.00 o                         
  -5   0   5          4.25          1.67         2.00 o                         
  -4   0   5        346.66        328.11        13.63 o                         
  -3   0   5        300.79        292.92         8.36 o                         
  -2   0   5        175.67        154.73         8.47 o                         
  -1   0   5         99.24         65.47         4.32 o                         
   0   0   5          1.85         10.52         2.23 o                         
   1   0   5        129.19         79.54         5.12 o                         
   2   0   5         38.76         30.93         5.57 o                         
   3   0   5         26.62         12.67         4.20 o                         
   4   0   5          1.66         -0.39         4.66 o                         
   5   0   5        998.67       1083.18        40.78 o                         
   6   0   5       1219.32       1234.01        45.45 o                         
   7   0   5        487.34        552.83        48.34 o                         
   8   0   5          6.36          6.63        11.70 o                         
 -12   1   5        387.91        306.43        38.21 o                         
 -11   1   5        138.34        146.51        20.43 o                         
 -10   1   5        188.50        155.00        16.63 o                         
  -9   1   5         85.62         65.71         9.57 o                         
  -8   1   5       1036.34       1076.50        58.79 o                         
  -7   1   5        730.80        726.97        23.22 o                         
  -6   1   5        171.51        123.82         7.16 o                         
  -5   1   5        405.61        377.25        12.37 o                         
  -4   1   5       2952.04       3037.16        46.76 o                         
  -3   1   5          4.44          6.23         2.05 o                         
  -2   1   5       1612.41       1550.25        26.33 o                         
  -1   1   5        536.43        488.94        16.52 o                         
   0   1   5        895.39        726.19        21.16 o                         
   1   1   5        282.87        249.30        12.35 o                         
   2   1   5        213.10        155.73        14.06 o                         
   3   1   5          3.03          2.93         4.82 o                         
   4   1   5        152.14        130.42        16.49 o                         
   5   1   5        134.49        138.53        26.12 o                         
   6   1   5       1379.76       1375.74        54.38 o                         
   7   1   5         83.31         79.53        22.61 o                         
   8   1   5         41.75         45.22        19.88 o                         
 -12   2   5         26.78          9.75        13.65 o                         
 -11   2   5         93.17         74.49        15.49 o                         
 -10   2   5        743.75        724.73        27.84 o                         
  -9   2   5        153.26        136.81        12.03 o                         
  -8   2   5          4.27          4.60         4.17 o                         
  -7   2   5       3562.36       3600.28        68.71 o                         
  -6   2   5         20.83         29.83         4.77 o                         
  -5   2   5       2794.44       2868.40        47.49 o                         
  -4   2   5         64.30         53.10         4.76 o                         
  -3   2   5       1695.26       1705.80        27.26 o                         
  -2   2   5          0.10          0.52         2.54 o                         
  -1   2   5       2526.27       2509.15        50.00 o                         
   0   2   5        286.70        280.83        13.39 o                         
   1   2   5       3715.07       3666.97        67.41 o                         
   2   2   5        335.85        318.34        26.32 o                         
   3   2   5        156.19        144.63        17.54 o                         
   4   2   5        672.16        767.36        48.73 o                         
   5   2   5       1907.15       2172.99        66.58 o                         
   6   2   5         48.95         52.63        22.61 o                         
   7   2   5        123.74        132.94        31.58 o                         
 -12   3   5        339.02        328.36        39.38 o                         
 -11   3   5         58.97         43.81         9.45 o                         
 -10   3   5        101.02         77.26        16.01 o                         
  -9   3   5        276.42        247.41        16.00 o                         
  -8   3   5          5.58          8.64         4.69 o                         
  -7   3   5        924.46        986.89        24.60 o                         
  -6   3   5        471.46        429.51        14.78 o                         
  -5   3   5        334.12        275.86        11.49 o                         
  -4   3   5       3269.43       3467.15        48.93 o                         
  -3   3   5       1135.99       1212.35        27.02 o                         
  -2   3   5       1459.49       1442.20        35.70 o                         
  -1   3   5          2.90          3.64         3.36 o                         
   0   3   5        385.58        321.23        15.53 o                         
   1   3   5          0.25          0.72         3.55 o                         
   2   3   5        363.37        371.40        23.63 o                         
   3   3   5        702.23        661.70        32.24 o                         
   4   3   5        472.22        495.27        28.76 o                         
   5   3   5          3.53          6.16         7.94 o                         
   6   3   5        162.35         98.64        24.56 o                         
 -12   4   5         24.61         13.77         8.70 o                         
 -11   4   5        559.80        547.41        26.66 o                         
 -10   4   5         94.23         75.95        12.20 o                         
  -9   4   5        693.87        675.20        37.57 o                         
  -8   4   5         89.82         60.09        13.50 o                         
  -7   4   5        410.12        362.03        15.01 o                         
  -6   4   5        464.05        491.24        16.89 o                         
  -5   4   5        653.30        606.43        18.22 o                         
  -4   4   5        110.61        124.81         9.81 o                         
  -3   4   5        350.07        322.90        14.16 o                         
  -2   4   5         12.20          5.55         3.74 o                         
  -1   4   5          5.12          5.43         4.00 o                         
   0   4   5       1167.84       1170.47        33.82 o                         
   1   4   5          7.10          5.27         4.58 o                         
   2   4   5          0.32         -2.39         5.88 o                         
   3   4   5        198.97        182.24        20.39 o                         
   4   4   5          0.66         -0.14         6.99 o                         
   5   4   5        472.18        517.17        51.27 o                         
   6   4   5         13.81         -4.29        13.26 o                         
 -12   5   5        348.94        386.76        25.14 o                         
 -11   5   5          8.82          7.47         7.44 o                         
 -10   5   5        819.32        900.16        34.23 o                         
  -9   5   5         53.62         60.17        10.63 o                         
  -8   5   5          5.65          2.37         6.53 o                         
  -7   5   5          4.81          8.15         4.55 o                         
  -6   5   5        757.24        778.98        28.06 o                         
  -4   5   5        322.76        332.64        17.78 o                         
  -3   5   5        222.44        215.93        12.84 o                         
  -2   5   5          7.11         11.62         4.90 o                         
  -1   5   5        422.21        476.76        21.84 o                         
   0   5   5         53.38         53.68        10.08 o                         
   1   5   5          0.38         -1.17         6.05 o                         
   2   5   5         43.62         30.98        11.02 o                         
   3   5   5         12.24          7.43        11.31 o                         
   4   5   5        510.48        519.79        45.81 o                         
   5   5   5          9.01          8.18        10.16 o                         
 -11   6   5        722.81        826.10        34.83 o                         
 -10   6   5         45.62         56.65        11.28 o                         
  -9   6   5         41.33         58.11        11.30 o                         
  -8   6   5         86.55         75.90        15.08 o                         
  -7   6   5        216.63        205.85        16.02 o                         
  -6   6   5          8.05          2.15         5.59 o                         
  -5   6   5       1423.08       1516.87        69.58 o                         
  -4   6   5         20.67         24.41         7.75 o                         
  -3   6   5       1417.31       1504.05        37.41 o                         
  -2   6   5         32.57         15.28         5.47 o                         
  -1   6   5        724.20        705.70        26.28 o                         
   0   6   5          0.41          4.00         5.68 o                         
   1   6   5        113.51        146.65        20.81 o                         
   2   6   5         12.17         22.48        10.38 o                         
   3   6   5        352.77        367.54        35.48 o                         
   4   6   5         20.38         12.16        11.54 o                         
 -10   7   5        400.32        435.33        36.26 o                         
  -9   7   5          7.93         -0.98         8.56 o                         
  -8   7   5        211.22        201.90        22.84 o                         
  -7   7   5          0.01         -1.72         5.37 o                         
  -6   7   5        503.88        616.33        47.22 o                         
  -5   7   5         25.16         17.73         7.57 o                         
  -4   7   5        642.25        659.27        29.08 o                         
  -3   7   5          7.65         -0.59         5.07 o                         
  -2   7   5        816.25        853.81        29.08 o                         
  -1   7   5        128.37        118.18        13.16 o                         
   0   7   5        546.88        587.31        28.80 o                         
   1   7   5        167.43        147.23        22.46 o                         
   2   7   5          2.01          1.20         9.51 o                         
  -9   8   5        208.88        176.87        25.14 o                         
  -8   8   5         47.61         40.79        12.41 o                         
  -7   8   5        339.36        356.75        32.34 o                         
  -6   8   5          0.72         -3.15         6.22 o                         
  -5   8   5        302.40        322.18        22.06 o                         
  -4   8   5          8.04          5.37         7.63 o                         
  -3   8   5        296.11        296.55        18.74 o                         
  -2   8   5         13.90         13.31         6.89 o                         
  -1   8   5        478.68        501.54        27.85 o                         
   0   8   5        110.17        151.20        18.90 o                         
   1   8   5        371.84        377.12        39.54 o                         
  -7   9   5        110.42         72.02        13.90 o                         
  -6   9   5         10.32          8.96         8.68 o                         
  -5   9   5         10.28         11.52         8.45 o                         
  -4   9   5        133.60        148.44        18.52 o                         
  -3   9   5         15.26          7.28         8.37 o                         
  -2   9   5        213.18        222.27        21.66 o                         
  -1 -13   6        243.31        219.88        37.82 o                         
   0 -13   6          4.35          0.50         7.45 o                         
   1 -13   6        522.55        547.86        30.79 o                         
   2 -13   6         25.53          6.10         8.31 o                         
   3 -13   6        110.57        124.41        17.93 o                         
  -4 -12   6        394.04        405.02        45.61 o                         
  -3 -12   6        697.84        725.44        34.93 o                         
  -2 -12   6       1245.16       1483.13        52.22 o                         
  -1 -12   6         54.05         45.56        11.67 o                         
   0 -12   6        248.48        239.55        20.81 o                         
   1 -12   6         24.45          8.78         7.91 o                         
   2 -12   6        267.13        294.47        21.95 o                         
   3 -12   6          4.84          4.25         6.53 o                         
   4 -12   6         73.98         57.16        11.42 o                         
   5 -12   6         27.45         28.38         8.57 o                         
  -5 -11   6         40.69         40.91        11.67 o                         
  -4 -11   6        117.51         98.54        13.38 o                         
  -3 -11   6         19.10         15.32         8.25 o                         
  -2 -11   6         36.36         33.76         9.34 o                         
  -1 -11   6        154.00        180.76        18.24 o                         
   0 -11   6         33.35         24.56         9.83 o                         
   1 -11   6        478.83        457.58        25.03 o                         
   2 -11   6         74.36         53.11         9.76 o                         
   3 -11   6        523.43        493.60        21.88 o                         
   4 -11   6          0.11          0.27         5.28 o                         
   5 -11   6         65.00         76.83        11.30 o                         
   6 -11   6         12.45          2.99         6.86 o                         
   7 -11   6         56.95         65.89        22.61 o                         
  -7 -10   6         18.14         25.05        12.67 o                         
  -6 -10   6         60.36         53.05        11.82 o                         
  -5 -10   6        401.06        434.70        26.92 o                         
  -4 -10   6        403.66        370.87        20.13 o                         
  -3 -10   6          1.61         -4.02         4.90 o                         
  -2 -10   6        946.70       1001.32        36.36 o                         
  -1 -10   6        120.88        111.98        14.28 o                         
   0 -10   6       1212.59       1265.89        40.60 o                         
   1 -10   6         63.00         73.10        11.71 o                         
   2 -10   6        690.12        654.62        23.51 o                         
   3 -10   6         10.79          9.12         5.16 o                         
   4 -10   6       1048.93       1041.82        31.46 o                         
   5 -10   6        139.39        128.90        22.06 o                         
   6 -10   6        130.76        117.40        15.73 o                         
   7 -10   6        154.98        131.06        17.20 o                         
  -8  -9   6          4.05          9.62        10.49 o                         
  -7  -9   6        455.90        479.14        49.12 o                         
  -6  -9   6        437.71        403.97        25.47 o                         
  -5  -9   6        201.04        191.46        14.89 o                         
  -4  -9   6          0.77          2.99         4.71 o                         
  -3  -9   6        132.36        115.60        19.64 o                         
  -2  -9   6        308.46        302.61        18.81 o                         
  -1  -9   6        249.78        261.61        18.74 o                         
   0  -9   6         73.23         77.54        11.31 o                         
   1  -9   6        156.79        140.44        20.82 o                         
   2  -9   6         19.59         21.34         5.51 o                         
   3  -9   6        579.95        614.35        22.23 o                         
   4  -9   6         20.06         14.27         5.32 o                         
   5  -9   6        555.42        563.41        26.01 o                         
   6  -9   6          1.50          8.69         6.79 o                         
   7  -9   6        433.52        462.08        25.62 o                         
   8  -9   6         20.09         18.64        11.42 o                         
  -9  -8   6          5.45          1.56        12.87 o                         
  -8  -8   6         46.67         53.30        13.78 o                         
  -7  -8   6        242.75        189.47        32.75 o                         
  -6  -8   6        191.09        204.99        19.65 o                         
  -5  -8   6        773.16        826.69        27.05 o                         
  -4  -8   6        647.25        692.12        24.29 o                         
  -3  -8   6        118.57        116.69        11.14 o                         
  -2  -8   6        164.92        162.25        13.40 o                         
  -1  -8   6       1201.74       1252.09        37.07 o                         
   0  -8   6       3026.99       3055.78        54.30 o                         
   1  -8   6         22.09         19.16         5.08 o                         
   2  -8   6       1125.62       1177.03        29.99 o                         
   3  -8   6         65.77         75.18        11.48 o                         
   4  -8   6        155.88        144.85        11.39 o                         
   5  -8   6        100.26        105.64        15.99 o                         
   6  -8   6        511.04        511.80        26.26 o                         
   7  -8   6         44.96         25.39         8.80 o                         
   8  -8   6         13.22         13.96        10.02 o                         
 -10  -7   6          8.73         -5.07        10.53 o                         
  -9  -7   6        152.76        110.33        29.82 o                         
  -8  -7   6          5.22          5.26         7.96 o                         
  -7  -7   6        156.58        156.73        30.02 o                         
  -6  -7   6        253.14        265.58        23.08 o                         
  -5  -7   6       2030.14       2147.25        45.75 o                         
  -4  -7   6          6.15          1.57         3.76 o                         
  -3  -7   6       1442.57       1548.42        36.00 o                         
  -2  -7   6         23.67         11.69         4.90 o                         
  -1  -7   6        922.42        984.14        36.91 o                         
   0  -7   6        428.55        421.11        15.27 o                         
   1  -7   6        660.19        700.10        20.65 o                         
   2  -7   6          0.04          0.44         3.05 o                         
   3  -7   6         99.47         89.24         8.74 o                         
   4  -7   6        261.65        264.76        16.27 o                         
   5  -7   6        157.19        176.62        14.47 o                         
   6  -7   6        434.40        410.35        21.93 o                         
   7  -7   6        477.41        485.73        24.80 o                         
   8  -7   6          3.37          4.81         9.05 o                         
 -10  -6   6          2.90         -0.39        12.09 o                         
  -9  -6   6          1.35          2.12         7.59 o                         
  -8  -6   6        590.50        560.19        32.79 o                         
  -7  -6   6         37.66         47.17        17.15 o                         
  -6  -6   6        154.73        139.57        23.39 o                         
  -5  -6   6        318.39        301.68        16.45 o                         
  -4  -6   6        520.17        536.46        28.14 o                         
  -3  -6   6        254.61        254.06        12.75 o                         
  -2  -6   6        644.96        634.20        20.04 o                         
  -1  -6   6          0.60         -0.14         1.90 o                         
   0  -6   6        727.87        709.92        17.57 o                         
   1  -6   6         53.64         47.94         6.12 o                         
   2  -6   6        437.57        384.68        18.34 o                         
   3  -6   6         74.97         70.87         7.61 o                         
   4  -6   6        111.50         96.17        11.82 o                         
   5  -6   6         79.82         83.73        11.40 o                         
   6  -6   6        798.18        787.66        29.74 o                         
   7  -6   6          4.13         37.40         9.09 o                         
   8  -6   6        153.43        205.43        23.15 o                         
   9  -6   6        138.56        128.87        22.13 o                         
 -11  -5   6        621.95        704.87        57.70 o                         
 -10  -5   6         54.08         39.92        12.25 o                         
  -9  -5   6        801.04        863.56        40.92 o                         
  -8  -5   6          0.01          7.60         7.17 o                         
  -7  -5   6         12.78         15.84         7.70 o                         
  -6  -5   6        131.91        122.81        21.05 o                         
  -5  -5   6       1144.18       1174.57        32.41 o                         
  -4  -5   6        270.01        288.22        14.72 o                         
  -3  -5   6        353.40        373.61        14.57 o                         
  -2  -5   6        152.21        153.34         7.44 o                         
  -1  -5   6       1021.53       1004.10        20.34 o                         
   0  -5   6        455.35        479.75        14.96 o                         
   1  -5   6       2191.95       2197.56        40.61 o                         
   2  -5   6       1004.98        992.44        21.14 o                         
   3  -5   6        246.54        222.30        10.40 o                         
   4  -5   6        104.09         89.22        10.79 o                         
   5  -5   6        311.54        323.62        25.72 o                         
   6  -5   6         10.04          4.59         5.85 o                         
   7  -5   6         17.49         19.23         8.22 o                         
   8  -5   6        528.40        582.58        34.96 o                         
   9  -5   6        322.07        357.29        30.60 o                         
 -11  -4   6         56.77         56.53        21.83 o                         
 -10  -4   6        193.40        211.73        24.37 o                         
  -9  -4   6          5.35          3.31         6.62 o                         
  -8  -4   6        183.02        161.73        17.21 o                         
  -7  -4   6        378.11        396.95        24.53 o                         
  -6  -4   6        264.70        300.59        29.63 o                         
  -5  -4   6         11.46         11.43         5.18 o                         
  -4  -4   6       2789.67       2995.54        58.23 o                         
  -3  -4   6       1644.25       1757.04        50.89 o                         
  -2  -4   6       3237.20       3445.02        51.80 o                         
  -1  -4   6        325.58        311.89        11.65 o                         
   0  -4   6        962.18        861.58        18.19 o                         
   1  -4   6        226.54        221.80         8.74 o                         
   2  -4   6       1012.15        904.66        19.00 o                         
   3  -4   6         28.65         23.78         4.58 o                         
   4  -4   6        537.74        537.52        37.83 o                         
   5  -4   6         82.30         80.20        13.53 o                         
   6  -4   6        304.62        302.36        18.08 o                         
   7  -4   6         18.51          4.46         7.27 o                         
   8  -4   6        292.42        307.18        35.48 o                         
   9  -4   6         91.07         56.14        23.39 o                         
 -12  -3   6         31.54         23.00        16.76 o                         
 -11  -3   6        535.28        633.92        52.24 o                         
 -10  -3   6          3.79         -5.92        10.72 o                         
  -9  -3   6        554.30        483.42        46.59 o                         
  -8  -3   6         65.18         56.28        11.71 o                         
  -7  -3   6          9.16         -1.27         4.39 o                         
  -6  -3   6          5.07          3.68         2.83 o                         
  -5  -3   6       1868.10       2030.54        52.31 o                         
  -4  -3   6       1000.74       1156.25        56.72 o                         
  -3  -3   6       1844.20       1889.95        40.32 o                         
  -2  -3   6        811.46        884.14        18.70 o                         
  -1  -3   6        710.75        661.41        23.24 o                         
   0  -3   6        608.34        646.87        16.41 o                         
   1  -3   6       3121.83       3309.68        51.40 o                         
   2  -3   6       1586.28       1787.66        32.95 o                         
   3  -3   6       1371.27       1298.43        33.55 o                         
   4  -3   6          0.23          0.77         3.87 o                         
   5  -3   6        594.27        636.44        24.26 o                         
   6  -3   6        769.17        711.32        26.87 o                         
   7  -3   6        343.22        372.79        29.36 o                         
   8  -3   6         27.10         29.24        17.93 o                         
 -12  -2   6        165.55        196.49        37.82 o                         
 -11  -2   6         30.24         21.73        10.10 o                         
 -10  -2   6       1184.69       1264.80        91.62 o                         
  -9  -2   6        365.85        362.09        24.66 o                         
  -8  -2   6         94.35         68.87        12.54 o                         
  -7  -2   6        285.79        270.70        19.15 o                         
  -6  -2   6        586.52        605.20        25.39 o                         
  -5  -2   6        231.77        259.17         8.46 o                         
  -4  -2   6       1203.07       1155.23        24.42 o                         
  -3  -2   6         99.85         98.67         6.81 o                         
  -2  -2   6       1019.87       1001.51        20.65 o                         
  -1  -2   6        213.82        214.80         8.59 o                         
   0  -2   6        847.65        768.24        17.95 o                         
   1  -2   6        129.68        137.35         7.30 o                         
   2  -2   6        887.93        813.36        18.83 o                         
   3  -2   6        423.65        404.08        16.96 o                         
   4  -2   6          5.88          3.32         4.17 o                         
   5  -2   6        112.68        101.84        19.30 o                         
   6  -2   6         10.06         14.70         7.49 o                         
   7  -2   6          1.23          8.58        11.70 o                         
   8  -2   6        247.84        260.43        36.26 o                         
 -12  -1   6          2.17         -3.90        12.48 o                         
 -11  -1   6       1517.20       1608.54        59.13 o                         
 -10  -1   6         18.36         12.48         8.27 o                         
  -9  -1   6       2168.50       2384.68        91.62 o                         
  -8  -1   6        450.78        442.98        25.47 o                         
  -7  -1   6        893.66        848.22        33.90 o                         
  -6  -1   6        310.73        341.64        11.21 o                         
  -5  -1   6       1611.97       1674.39        29.84 o                         
  -4  -1   6        716.44        786.26        19.64 o                         
  -3  -1   6        821.10        801.26        33.70 o                         
  -2  -1   6        509.35        515.96        13.70 o                         
  -1  -1   6        271.01        234.73        12.49 o                         
   0  -1   6         99.98         91.96         5.82 o                         
   1  -1   6        112.86        141.20         7.12 o                         
   2  -1   6         53.00         63.05         7.78 o                         
   3  -1   6       1178.76       1233.99        42.69 o                         
   4  -1   6       1030.62        996.19        39.00 o                         
   5  -1   6        453.32        403.36        25.13 o                         
   6  -1   6        117.92        108.09        56.34 o                         
   7  -1   6        509.10        565.69        51.85 o                         
   8  -1   6          3.71          7.80        15.20 o                         
 -12   0   6        568.16        539.96        49.12 o                         
 -11   0   6         10.81         17.09         9.54 o                         
 -10   0   6        637.51        742.92        44.83 o                         
  -9   0   6         23.06         23.99         9.26 o                         
  -8   0   6        288.87        309.88        26.08 o                         
  -7   0   6        233.39        227.21        14.50 o                         
  -6   0   6       1593.94       1671.04        32.19 o                         
  -5   0   6        338.68        348.16        11.61 o                         
  -4   0   6        267.03        228.09         8.08 o                         
  -3   0   6        227.43        252.84         9.39 o                         
  -2   0   6       2068.39       2073.29        34.27 o                         
  -1   0   6          1.11          0.03         1.72 o                         
   0   0   6        968.94        905.58        24.65 o                         
   1   0   6        105.18         98.21        17.18 o                         
   2   0   6        666.02        627.46        28.26 o                         
   3   0   6         72.18         49.79        10.46 o                         
   4   0   6        187.92        238.35        19.80 o                         
   5   0   6          0.01          1.36         6.62 o                         
   6   0   6        250.83        277.96        22.71 o                         
   7   0   6         36.85          8.58        13.65 o                         
 -12   1   6          0.13          4.04         9.46 o                         
 -11   1   6        442.52        390.21        28.39 o                         
 -10   1   6         19.57         22.17         9.76 o                         
  -9   1   6        234.32        230.73        19.87 o                         
  -8   1   6        741.89        683.57        23.92 o                         
  -7   1   6       1920.43       1990.83        44.12 o                         
  -6   1   6        326.89        320.80        13.84 o                         
  -5   1   6        735.68        674.34        21.16 o                         
  -4   1   6        203.83        195.30         7.78 o                         
  -3   1   6       2871.79       2972.40        46.39 o                         
  -2   1   6         18.16         17.33         4.64 o                         
  -1   1   6       3379.21       3457.12        64.24 o                         
   0   1   6        243.40        236.56        12.67 o                         
   1   1   6          3.23          1.93         3.21 o                         
   2   1   6         70.78         51.28        10.72 o                         
   3   1   6        573.04        629.54        30.94 o                         
   4   1   6        224.38        226.83        20.20 o                         
   5   1   6        211.07        209.56        43.86 o                         
   6   1   6          7.03          8.97        11.70 o                         
   7   1   6        236.90        292.79        39.77 o                         
 -12   2   6        118.05         85.12        33.14 o                         
 -11   2   6          0.42          9.00         8.13 o                         
 -10   2   6        204.05        158.63        18.72 o                         
  -9   2   6        840.90        850.02        29.32 o                         
  -8   2   6          7.68          2.32         4.18 o                         
  -7   2   6        758.41        751.24        21.27 o                         
  -6   2   6       1756.53       1826.17        35.26 o                         
  -5   2   6         20.64         15.26         3.69 o                         
  -4   2   6       1207.97       1215.95        22.85 o                         
  -3   2   6          7.45          8.55         3.36 o                         
  -2   2   6       3259.19       3343.62        64.21 o                         
  -1   2   6         33.32         26.95         9.11 o                         
   0   2   6        854.91        808.40        25.50 o                         
   1   2   6         41.03         36.99        15.01 o                         
   2   2   6        561.44        576.93        57.70 o                         
   3   2   6        129.21        135.40        17.03 o                         
   4   2   6        250.01        271.31        22.59 o                         
   5   2   6        418.99        401.25        28.29 o                         
   6   2   6        248.79        214.82        35.09 o                         
 -12   3   6         12.38          7.72        10.46 o                         
 -11   3   6        705.95        791.18        92.20 o                         
 -10   3   6          4.36          5.50         5.70 o                         
  -9   3   6       1307.62       1371.31        39.46 o                         
  -8   3   6        936.30        963.71        30.81 o                         
  -7   3   6        116.01         98.67         8.75 o                         
  -6   3   6        267.17        267.52        12.11 o                         
  -5   3   6       1130.88       1155.56        32.56 o                         
  -4   3   6         65.38         55.00         9.45 o                         
  -3   3   6       1449.64       1392.75        31.70 o                         
  -2   3   6          0.17         -1.93         3.49 o                         
  -1   3   6        459.74        430.04        46.13 o                         
   0   3   6        151.93        126.04        11.46 o                         
   1   3   6        734.58        786.77        35.42 o                         
   2   3   6        140.18        151.05        19.69 o                         
   3   3   6        168.31        159.91        20.61 o                         
   4   3   6        153.30        125.85        19.29 o                         
   5   3   6        111.07        129.73        20.09 o                         
 -12   4   6        974.01        948.10        50.10 o                         
 -11   4   6          2.84         -1.98         6.33 o                         
 -10   4   6       1000.50       1001.60        46.86 o                         
  -9   4   6         62.30         60.22        10.18 o                         
  -8   4   6        206.26        218.08        15.40 o                         
  -7   4   6        575.82        583.18        23.67 o                         
  -6   4   6         57.48         35.15         8.62 o                         
  -4   4   6        644.19        724.35        22.74 o                         
  -3   4   6         99.44        100.82        11.37 o                         
  -2   4   6        276.68        289.63        16.86 o                         
  -1   4   6         49.77         38.81        11.34 o                         
   0   4   6          3.70          4.38         4.91 o                         
   1   4   6        455.55        448.48        27.97 o                         
   2   4   6        453.40        496.84        46.20 o                         
   3   4   6          0.27         -7.85         7.85 o                         
   4   4   6         72.14         65.66        15.81 o                         
   5   4   6         24.04         10.77        12.67 o                         
 -11   5   6        815.00        896.34        35.86 o                         
 -10   5   6        517.34        513.14        26.49 o                         
  -9   5   6        894.39        929.42        42.62 o                         
  -8   5   6          5.84          7.12         7.07 o                         
  -7   5   6        646.65        644.85        26.70 o                         
  -6   5   6        179.07        178.82        19.27 o                         
  -5   5   6       1243.17       1259.83        47.18 o                         
  -3   5   6        225.84        231.94        14.25 o                         
  -2   5   6         32.33         26.97         6.54 o                         
  -1   5   6        318.95        313.45        22.60 o                         
   0   5   6          7.60          4.41         7.36 o                         
   1   5   6        289.55        293.23        32.16 o                         
   2   5   6         93.33         94.73        18.29 o                         
   3   5   6        177.37        207.08        24.74 o                         
   4   5   6          0.08         -7.19        12.87 o                         
 -11   6   6         55.11         59.87        22.03 o                         
 -10   6   6        626.34        695.32        39.29 o                         
  -9   6   6         25.73         12.89         9.78 o                         
  -8   6   6        294.37        301.72        24.92 o                         
  -7   6   6          6.11          0.92         6.49 o                         
  -6   6   6        247.60        300.60        19.94 o                         
  -5   6   6          0.36         -0.48         5.13 o                         
  -4   6   6       1349.06       1486.12        38.57 o                         
  -3   6   6          7.54         13.78         6.41 o                         
  -2   6   6        690.74        802.14        39.17 o                         
  -1   6   6        108.11         85.71        15.63 o                         
   0   6   6        627.05        817.65        69.01 o                         
   1   6   6         51.44         46.23        14.70 o                         
   2   6   6        195.81        176.00        64.72 o                         
 -10   7   6         68.64         65.45        17.03 o                         
  -9   7   6        287.78        270.87        51.85 o                         
  -8   7   6          2.46          6.91         9.54 o                         
  -7   7   6        438.94        445.41        25.22 o                         
  -6   7   6         66.29         42.11        10.60 o                         
  -5   7   6        402.93        395.59        41.56 o                         
  -4   7   6        105.45         91.69        12.36 o                         
  -3   7   6        556.54        576.95        24.63 o                         
  -2   7   6          0.03          0.10         6.03 o                         
  -1   7   6        366.95        415.61        35.11 o                         
   0   7   6         25.41         23.85        12.15 o                         
   1   7   6        165.05        156.37        23.23 o                         
  -8   8   6        548.38        566.95        32.57 o                         
  -7   8   6         93.94         81.16        14.51 o                         
  -6   8   6        184.62        169.38        19.58 o                         
  -5   8   6         62.93         36.57        10.77 o                         
  -4   8   6        236.17        308.17        26.61 o                         
  -3   8   6          7.98          9.33         7.37 o                         
  -2   8   6        253.03        297.39        20.08 o                         
  -1   8   6         96.98        102.54        20.82 o                         
  -1 -13   7         10.94         23.39        17.54 o                         
   0 -13   7         71.68         69.51        13.75 o                         
   1 -13   7         29.72         18.94         9.97 o                         
   2 -13   7        601.29        608.40        41.86 o                         
  -4 -12   7        264.29        242.79        20.76 o                         
  -3 -12   7        224.90        174.22        19.74 o                         
  -2 -12   7        263.45        246.33        20.85 o                         
  -1 -12   7        286.38        305.22        22.77 o                         
   0 -12   7         28.74         23.74         9.34 o                         
   1 -12   7         34.09         27.10         9.39 o                         
   2 -12   7        186.99        210.71        19.48 o                         
   3 -12   7        317.79        320.44        22.93 o                         
   4 -12   7         22.86         12.39        11.14 o                         
   5 -12   7          1.54         -3.90        10.53 o                         
  -6 -11   7        172.42        203.12        42.89 o                         
  -5 -11   7         50.71         31.57        11.32 o                         
  -4 -11   7        173.33        162.15        21.04 o                         
  -3 -11   7        192.72        200.98        17.47 o                         
  -2 -11   7         43.95         60.93        11.95 o                         
  -1 -11   7         13.35          6.82         7.26 o                         
   0 -11   7         21.27         13.44         7.14 o                         
   1 -11   7         98.45         79.36        13.36 o                         
   2 -11   7        893.34        910.62        35.71 o                         
   3 -11   7         17.92         13.41         8.03 o                         
   4 -11   7        710.66        794.13        28.96 o                         
   5 -11   7          2.39          0.52         7.11 o                         
   6 -11   7          4.25          7.01         8.39 o                         
  -7 -10   7        386.52        469.01        50.68 o                         
  -6 -10   7         40.65         20.64         9.85 o                         
  -5 -10   7        101.46         99.13        15.75 o                         
  -4 -10   7        994.85       1190.84        36.30 o                         
  -3 -10   7       1188.82       1345.27        42.81 o                         
  -2 -10   7         74.48         67.63        10.86 o                         
  -1 -10   7          2.81         -0.12         5.74 o                         
   0 -10   7         24.11         15.68         6.98 o                         
   1 -10   7       1430.70       1377.20        49.02 o                         
   2 -10   7         56.89         42.47        13.42 o                         
   3 -10   7       1199.94       1211.53        34.10 o                         
   4 -10   7         68.86         70.79        13.62 o                         
   5 -10   7        621.51        706.28        36.26 o                         
   6 -10   7        158.03        172.12        17.77 o                         
   7 -10   7         62.56         43.92        11.82 o                         
  -8  -9   7        148.03        132.72        21.91 o                         
  -7  -9   7         33.87          7.02        15.59 o                         
  -6  -9   7         58.42         51.88        11.74 o                         
  -5  -9   7        347.48        348.37        23.19 o                         
  -4  -9   7        324.20        340.18        18.37 o                         
  -3  -9   7         38.06         28.05         9.23 o                         
  -2  -9   7       1312.75       1383.24        37.00 o                         
  -1  -9   7          2.26         -0.92         4.69 o                         
   0  -9   7        253.45        240.76        16.94 o                         
   1  -9   7          4.68          1.48         4.92 o                         
   2  -9   7        392.88        443.08        23.75 o                         
   3  -9   7         34.05         26.32         7.60 o                         
   4  -9   7        471.63        459.94        30.39 o                         
   5  -9   7         44.65         49.18        12.88 o                         
   6  -9   7        288.58        261.56        19.86 o                         
   7  -9   7         19.08          6.76         7.90 o                         
  -9  -8   7        202.73        204.47        25.50 o                         
  -8  -8   7        271.84        252.82        25.17 o                         
  -7  -8   7        743.10        830.80        61.99 o                         
  -6  -8   7        279.32        245.99        44.83 o                         
  -5  -8   7        536.47        561.61        22.61 o                         
  -4  -8   7          0.02          3.42         4.54 o                         
  -3  -8   7         54.95         53.63         9.57 o                         
  -2  -8   7        243.05        248.78        14.54 o                         
  -1  -8   7          5.57          2.09         4.13 o                         
   0  -8   7        681.12        688.73        26.93 o                         
   1  -8   7        675.71        693.69        21.96 o                         
   2  -8   7         80.44         70.92         9.10 o                         
   3  -8   7         11.99          9.74         4.83 o                         
   4  -8   7         53.85         39.25         8.69 o                         
   5  -8   7        353.03        360.86        23.19 o                         
   6  -8   7         20.48          8.84         6.88 o                         
   7  -8   7        115.49        102.84        14.77 o                         
   8  -8   7         70.37         88.70        17.34 o                         
 -10  -7   7        241.57        224.51        26.51 o                         
  -9  -7   7         77.32         73.24        16.76 o                         
  -8  -7   7        531.02        538.14        33.51 o                         
  -7  -7   7         42.28         37.04        17.54 o                         
  -6  -7   7         35.90         26.21        10.58 o                         
  -5  -7   7         17.49         10.29         5.71 o                         
  -4  -7   7       1213.87       1310.47        43.95 o                         
  -3  -7   7        326.80        317.06        30.78 o                         
  -2  -7   7        361.13        314.33        15.17 o                         
  -1  -7   7          2.87          3.78         3.70 o                         
   0  -7   7        948.63        963.53        22.66 o                         
   1  -7   7         47.58         28.23         5.06 o                         
   2  -7   7        264.65        238.31        11.30 o                         
   3  -7   7        108.02         88.03        10.35 o                         
   4  -7   7        300.20        260.32        25.85 o                         
   5  -7   7          2.46         -0.81         5.25 o                         
   6  -7   7        221.49        237.89        24.06 o                         
   7  -7   7        115.40        116.36        15.41 o                         
   8  -7   7          5.40         11.22         9.99 o                         
 -10  -6   7          4.04         -2.91         8.68 o                         
  -9  -6   7       1066.94       1131.63        83.43 o                         
  -8  -6   7         94.87         99.55        32.94 o                         
  -7  -6   7       2086.73       2148.15        97.86 o                         
  -6  -6   7          4.31          2.95         6.06 o                         
  -5  -6   7        742.06        739.27        26.55 o                         
  -4  -6   7        741.09        798.38        28.29 o                         
  -3  -6   7       2097.83       2269.77        45.22 o                         
  -2  -6   7       1585.52       1798.14        38.29 o                         
  -1  -6   7       1036.76       1031.52        31.46 o                         
   0  -6   7        550.09        534.92        15.40 o                         
   1  -6   7        421.30        418.33        13.84 o                         
   2  -6   7         64.14         71.81         7.06 o                         
   3  -6   7        415.19        418.34        16.67 o                         
   4  -6   7          0.33          0.86         4.42 o                         
   5  -6   7        515.65        488.95        29.60 o                         
   6  -6   7          7.78         -0.03         6.53 o                         
   7  -6   7        542.10        558.46        28.15 o                         
   8  -6   7         78.10        359.84        43.27 o                         
 -11  -5   7         25.94         38.21        17.93 o                         
 -10  -5   7        767.63        845.27        62.57 o                         
  -9  -5   7          0.31          0.30         7.21 o                         
  -8  -5   7        455.45        401.45        27.57 o                         
  -7  -5   7          0.04         -6.24         7.80 o                         
  -6  -5   7        350.54        366.08        34.70 o                         
  -5  -5   7         47.78         45.21        12.13 o                         
  -4  -5   7        263.73        253.90        14.40 o                         
  -3  -5   7       2611.89       2849.97        58.44 o                         
  -2  -5   7        446.05        328.09        15.90 o                         
  -1  -5   7         63.52         61.26         6.12 o                         
   0  -5   7       1583.91       1450.49        28.91 o                         
   1  -5   7        158.87        153.37        11.37 o                         
   2  -5   7       1754.68       1817.11        31.91 o                         
   3  -5   7         68.41         52.01         8.35 o                         
   4  -5   7       1381.71       1400.91        39.23 o                         
   5  -5   7          0.01          1.48         5.02 o                         
   6  -5   7          6.83          3.68         5.61 o                         
   7  -5   7         23.16         21.25        10.61 o                         
   8  -5   7         51.86         30.02        19.10 o                         
 -11  -4   7        554.57        591.70        36.38 o                         
 -10  -4   7          5.06         -6.46         6.46 o                         
  -9  -4   7        403.32        421.34        28.26 o                         
  -8  -4   7         21.00         36.46        10.30 o                         
  -7  -4   7        347.34        347.11        23.26 o                         
  -6  -4   7        361.00        381.49        20.54 o                         
  -5  -4   7       2122.65       2243.41        49.22 o                         
  -4  -4   7          8.15          5.47         3.70 o                         
  -3  -4   7       4708.77       5102.38        89.14 o                         
  -2  -4   7          2.74          0.93         2.12 o                         
  -1  -4   7       1222.06       1216.36        25.66 o                         
   0  -4   7        192.99        177.30        10.52 o                         
   1  -4   7        446.08        439.81        14.76 o                         
   2  -4   7        179.45        154.27         8.97 o                         
   3  -4   7        880.25        841.23        31.08 o                         
   4  -4   7          3.48         -0.49         4.53 o                         
   5  -4   7         19.91         11.30         6.30 o                         
   6  -4   7         46.66         30.10        13.49 o                         
   7  -4   7          3.68         -2.34        13.26 o                         
   8  -4   7         49.02         50.29        20.66 o                         
 -12  -3   7        506.53        531.77        51.46 o                         
 -11  -3   7          1.05         -1.36         8.27 o                         
 -10  -3   7        424.79        403.86        28.53 o                         
  -9  -3   7         12.16         10.10         7.58 o                         
  -8  -3   7        178.71        129.43        16.11 o                         
  -7  -3   7        132.24        108.85        28.07 o                         
  -6  -3   7        578.77        539.46        19.96 o                         
  -5  -3   7        317.14        299.32        62.18 o                         
  -4  -3   7        447.71        429.14        21.34 o                         
  -3  -3   7        322.40        327.24        14.94 o                         
  -2  -3   7       1036.02       1032.95        22.27 o                         
  -1  -3   7         83.28         77.66         6.33 o                         
   0  -3   7        619.11        611.29        16.85 o                         
   1  -3   7         99.24         84.39         6.75 o                         
   2  -3   7        838.41        806.49        32.59 o                         
   3  -3   7        349.46        328.98        16.51 o                         
   4  -3   7        373.54        350.82        22.88 o                         
   5  -3   7         75.32         63.79        12.32 o                         
   6  -3   7        208.57        229.34        21.53 o                         
   7  -3   7        157.93        107.60        26.90 o                         
   8  -3   7        134.64        120.08        29.24 o                         
 -12  -2   7          9.32          0.31         8.79 o                         
 -11  -2   7       1200.39       1244.62        79.53 o                         
 -10  -2   7         26.86         17.64         8.77 o                         
  -9  -2   7        405.78        431.87        27.29 o                         
  -8  -2   7        382.88        407.48        25.45 o                         
  -7  -2   7        601.70        574.46        47.76 o                         
  -6  -2   7          1.27         -1.27         2.83 o                         
  -5  -2   7       1126.90       1070.15        28.76 o                         
  -4  -2   7         32.16         37.72         4.90 o                         
  -3  -2   7       1202.59       1112.33        23.15 o                         
  -2  -2   7        233.21        223.24         9.80 o                         
  -1  -2   7        351.62        313.86        11.34 o                         
   0  -2   7          4.36          0.69         2.24 o                         
   1  -2   7        677.57        668.24        28.42 o                         
   2  -2   7        389.26        390.90        22.31 o                         
   3  -2   7       2334.30       2467.91        68.37 o                         
   4  -2   7         40.66         23.43         8.97 o                         
   5  -2   7          4.47         14.98         7.93 o                         
   6  -2   7         26.99         15.85        11.70 o                         
   7  -2   7        164.03        201.95        37.82 o                         
 -12  -1   7        976.81        944.18        46.17 o                         
 -11  -1   7          1.94         -6.32         7.66 o                         
 -10  -1   7       1573.09       1675.93        58.96 o                         
  -9  -1   7         37.68         25.96        10.53 o                         
  -8  -1   7       1815.30       1875.58        58.52 o                         
  -7  -1   7          6.34          2.91         5.09 o                         
  -6  -1   7        421.07        421.95        17.16 o                         
  -5  -1   7        451.37        462.21        13.86 o                         
  -4  -1   7       2531.36       2670.13        38.19 o                         
  -3  -1   7        151.31        180.87        10.31 o                         
  -2  -1   7       2172.46       2290.08        38.71 o                         
  -1  -1   7        142.84        120.47         9.01 o                         
   0  -1   7        544.79        526.98        18.92 o                         
   1  -1   7          7.56          3.46         3.28 o                         
   2  -1   7         74.08        104.91        19.10 o                         
   3  -1   7          0.03          0.06         5.71 o                         
   4  -1   7       1543.47       1878.77        70.18 o                         
   5  -1   7          0.52         -5.98         5.98 o                         
   6  -1   7        447.95        417.33        51.07 o                         
   7  -1   7          1.10          3.12        14.04 o                         
 -12   0   7          2.59          1.26         8.53 o                         
 -11   0   7        208.70        218.72        39.38 o                         
 -10   0   7         52.46         53.09        18.71 o                         
  -9   0   7       1939.88       2153.92        67.64 o                         
  -8   0   7        259.02        234.29        19.36 o                         
  -7   0   7       1278.90       1333.10        87.33 o                         
  -6   0   7        478.59        445.13        14.55 o                         
  -5   0   7        416.89        382.01        22.57 o                         
  -4   0   7          5.93          5.41         2.49 o                         
  -3   0   7       3601.06       3788.85        57.38 o                         
  -2   0   7        154.75        141.97        10.02 o                         
  -1   0   7       1542.94       1527.73        36.56 o                         
   0   0   7         75.12         64.77         8.27 o                         
   1   0   7        256.77        234.08        17.91 o                         
   2   0   7        255.61        319.48        22.03 o                         
   3   0   7        525.11        484.78        28.08 o                         
   4   0   7         56.78         43.24        12.48 o                         
   5   0   7       1084.45       1268.65        50.22 o                         
   6   0   7         22.89         26.90        17.93 o                         
 -12   1   7         40.73         27.29        18.13 o                         
 -11   1   7         45.42         25.61        12.67 o                         
 -10   1   7          9.47          3.37         6.92 o                         
  -9   1   7        283.90        317.88        37.23 o                         
  -8   1   7        947.31        926.43        37.85 o                         
  -7   1   7       1076.06       1013.31        31.68 o                         
  -6   1   7        197.46        189.43        10.30 o                         
  -5   1   7        786.92        808.01        20.40 o                         
  -4   1   7       1657.55       1586.28        32.36 o                         
  -3   1   7         36.63         31.79         6.21 o                         
  -2   1   7       2609.84       2817.87        57.03 o                         
  -1   1   7         43.27         50.86         7.80 o                         
   0   1   7        639.92        653.80        23.09 o                         
   1   1   7        592.17        615.19        30.32 o                         
   2   1   7         64.83         83.28        14.58 o                         
   3   1   7         86.36         62.90        18.91 o                         
   4   1   7        212.31        233.70        22.28 o                         
   5   1   7         19.96         -0.33         9.44 o                         
   6   1   7         41.57         48.34        22.22 o                         
 -12   2   7         50.68         39.57        14.34 o                         
 -11   2   7         85.59         75.54        15.85 o                         
 -10   2   7         67.54         62.49        18.71 o                         
  -9   2   7        789.01        782.12        36.85 o                         
  -8   2   7          4.45          3.09         4.32 o                         
  -7   2   7          4.44          2.92         3.27 o                         
  -6   2   7        365.19        309.13        15.76 o                         
  -5   2   7       1660.03       1759.25        64.83 o                         
  -4   2   7          0.00         -1.58         2.76 o                         
  -3   2   7       1200.65       1286.47        59.44 o                         
  -2   2   7         10.09          5.78         4.53 o                         
  -1   2   7       1654.91       1624.42        41.04 o                         
   0   2   7         10.81          6.11         8.70 o                         
   1   2   7         10.43         -2.66         6.18 o                         
   2   2   7         14.01          6.13         8.77 o                         
   3   2   7          2.20          0.65         7.03 o                         
   4   2   7          1.76         11.79         9.32 o                         
   5   2   7        544.76        579.92        35.79 o                         
 -12   3   7        548.67        541.44        36.12 o                         
 -11   3   7        118.74         80.00        16.24 o                         
 -10   3   7        899.97        895.69        42.02 o                         
  -9   3   7          4.27         -0.10         4.84 o                         
  -8   3   7       1082.21       1147.84        43.73 o                         
  -7   3   7         39.08         44.08         8.21 o                         
  -6   3   7        330.75        294.23        26.53 o                         
  -5   3   7        352.49        377.22        26.51 o                         
  -4   3   7       1506.90       1584.56        35.74 o                         
  -3   3   7        136.26        121.30        10.86 o                         
  -2   3   7        383.50        380.04        19.29 o                         
  -1   3   7         17.12         20.92         6.57 o                         
   0   3   7       2713.10       2978.28       133.53 o                         
   1   3   7         15.38          8.63         7.98 o                         
   2   3   7        608.36        640.74        35.42 o                         
   3   3   7         65.78         29.82        19.49 o                         
   4   3   7        274.64        275.17        32.55 o                         
 -11   4   7        356.46        330.03        92.20 o                         
 -10   4   7          0.64         -7.60         7.60 o                         
  -9   4   7        578.84        533.05        41.13 o                         
  -8   4   7         77.31         88.58        15.36 o                         
  -7   4   7        570.14        584.11        24.85 o                         
  -6   4   7        220.57        193.85        14.96 o                         
  -5   4   7        368.81        390.98        31.90 o                         
  -4   4   7        498.94        664.33        27.24 o                         
  -3   4   7        468.02        457.94        19.10 o                         
  -2   4   7         49.20         35.78        14.22 o                         
  -1   4   7        446.50        483.95        23.37 o                         
   0   4   7         58.87         38.94        12.21 o                         
   1   4   7        275.65        289.39        26.71 o                         
   2   4   7          1.81         -1.36         7.72 o                         
   3   4   7        210.56        193.50        28.46 o                         
 -11   5   7         13.42         33.14        20.27 o                         
 -10   5   7        497.43        511.80        33.53 o                         
  -9   5   7        425.11        399.01        47.76 o                         
  -8   5   7         83.96         77.20        16.96 o                         
  -7   5   7        113.60         94.52        16.49 o                         
  -6   5   7       1008.40       1096.98        37.02 o                         
  -5   5   7       1312.67       1450.47        43.41 o                         
  -4   5   7        312.28        308.64        17.84 o                         
  -3   5   7        143.01        157.06        14.01 o                         
  -2   5   7        407.63        456.06        20.63 o                         
  -1   5   7          0.89          8.51         8.40 o                         
   0   5   7        451.97        435.67        30.74 o                         
   1   5   7         27.58         13.21        10.46 o                         
   2   5   7         43.40         47.56        14.89 o                         
 -10   6   7         66.72         71.94        17.48 o                         
  -9   6   7        263.43        297.85        26.81 o                         
  -8   6   7        191.98        231.65        27.49 o                         
  -7   6   7        831.05        904.09        35.33 o                         
  -6   6   7        163.19        149.96        24.23 o                         
  -5   6   7        170.54        197.62        18.89 o                         
  -4   6   7        163.66        167.03        15.07 o                         
  -3   6   7        425.58        454.73        41.13 o                         
  -2   6   7         39.29         24.14         8.04 o                         
  -1   6   7        432.15        446.56        26.03 o                         
   0   6   7         28.15          9.75        15.40 o                         
   1   6   7         64.45         61.20        16.40 o                         
  -8   7   7        273.19        262.46        28.07 o                         
  -7   7   7          1.98         -1.22         7.44 o                         
  -6   7   7        346.00        338.67        59.52 o                         
  -5   7   7         54.33         65.75        13.79 o                         
  -4   7   7        458.58        532.97        31.62 o                         
  -3   7   7         35.42         29.35         9.15 o                         
  -2   7   7        495.15        526.09        29.09 o                         
  -1   7   7          5.62         -3.81         7.88 o                         
  -4 -12   8        290.14        303.12        21.12 o                         
  -3 -12   8        220.46        219.22        18.85 o                         
  -2 -12   8        121.22        113.51        14.71 o                         
  -1 -12   8          1.37          5.40         6.53 o                         
   0 -12   8         28.94         31.45        10.01 o                         
   1 -12   8         12.21          6.78         7.54 o                         
   2 -12   8        169.80        130.20        17.29 o                         
   3 -12   8          5.11          5.18         7.90 o                         
   4 -12   8        436.76        511.85        48.93 o                         
  -6 -11   8         16.51         37.04        21.44 o                         
  -5 -11   8        738.03        773.55        37.38 o                         
  -4 -11   8         81.87        105.80        21.79 o                         
  -3 -11   8        496.15        570.29        25.91 o                         
  -2 -11   8        137.01        151.16        20.76 o                         
  -1 -11   8        371.37        402.59        21.50 o                         
   0 -11   8         94.53         92.17        28.25 o                         
   1 -11   8         90.98         59.10        12.00 o                         
   2 -11   8          0.08          0.46         6.51 o                         
   3 -11   8        410.17        451.20        39.18 o                         
   4 -11   8        518.87        575.22        41.13 o                         
   5 -11   8        649.92        747.98        33.75 o                         
  -7 -10   8         17.89          5.85        17.15 o                         
  -6 -10   8        295.51        279.75        23.18 o                         
  -5 -10   8         70.47         56.34        10.88 o                         
  -4 -10   8        377.52        421.25        21.75 o                         
  -3 -10   8         34.96         22.33         7.34 o                         
  -2 -10   8        531.40        574.81        24.76 o                         
  -1 -10   8         32.51         16.15         6.99 o                         
   0 -10   8          4.21          1.24         5.20 o                         
   1 -10   8         93.29         90.96        13.85 o                         
   2 -10   8        830.94        865.81        33.99 o                         
   3 -10   8         15.21         19.65         8.15 o                         
   4 -10   8        755.81        754.27        34.80 o                         
   5 -10   8         79.10         57.11        11.51 o                         
   6 -10   8        300.39        293.69        22.17 o                         
  -8  -9   8         77.59         84.60        28.07 o                         
  -7  -9   8        743.92        791.03        63.94 o                         
  -6  -9   8         55.02         59.09        16.11 o                         
  -5  -9   8        126.02        113.83        13.27 o                         
  -4  -9   8         15.03          9.64         5.75 o                         
  -3  -9   8       1180.18       1277.81        36.15 o                         
  -2  -9   8         19.61         12.84         5.85 o                         
  -1  -9   8       2954.33       3157.64        62.23 o                         
   0  -9   8          7.93          5.19         5.25 o                         
   1  -9   8          2.55          0.73         4.65 o                         
   2  -9   8          5.12          8.21         5.01 o                         
   3  -9   8        391.03        379.12        21.09 o                         
   4  -9   8         47.32         58.35        10.96 o                         
   5  -9   8        137.90        153.24        17.48 o                         
   6  -9   8         14.42         16.25         8.08 o                         
  -9  -8   8          4.50          0.87         9.76 o                         
  -8  -8   8        361.79        347.76        43.27 o                         
  -7  -8   8         98.12         77.19        24.56 o                         
  -6  -8   8       1133.05       1204.43        52.24 o                         
  -5  -8   8        412.48        390.65        21.71 o                         
  -4  -8   8        141.60        125.43        21.61 o                         
  -3  -8   8        516.18        623.66        23.52 o                         
  -2  -8   8        580.61        610.10        22.86 o                         
  -1  -8   8          6.40          5.41         4.60 o                         
   0  -8   8        142.19        146.90        14.18 o                         
   1  -8   8          1.24          1.93         4.12 o                         
   2  -8   8         56.61         60.26         7.44 o                         
   3  -8   8         90.87         82.76        11.61 o                         
   4  -8   8        168.94        182.22        16.12 o                         
   5  -8   8        129.71        148.09        16.65 o                         
   6  -8   8        470.47        505.22        26.91 o                         
   7  -8   8         33.90         41.47        14.92 o                         
 -10  -7   8        119.91        123.59        21.73 o                         
  -9  -7   8        506.81        537.61        35.97 o                         
  -8  -7   8        136.16        117.10        19.15 o                         
  -7  -7   8        851.47        976.22        65.50 o                         
  -6  -7   8          2.98          1.96         7.38 o                         
  -5  -7   8         92.91         88.05        12.02 o                         
  -4  -7   8         25.60         11.09         5.80 o                         
  -3  -7   8        776.93        795.21        28.30 o                         
  -2  -7   8         99.57         88.17        18.51 o                         
  -1  -7   8        553.36        574.29        20.74 o                         
   0  -7   8          0.01         -0.77         3.42 o                         
   1  -7   8        601.77        606.28        18.22 o                         
   2  -7   8         79.98         69.25         8.71 o                         
   3  -7   8        365.08        324.45        18.40 o                         
   4  -7   8         25.35         32.32         8.18 o                         
   5  -7   8        476.02        483.21        35.89 o                         
   6  -7   8        115.56         67.68        12.63 o                         
   7  -7   8        345.96        391.24        34.42 o                         
 -10  -6   8        742.83        841.00        44.11 o                         
  -9  -6   8         98.71        106.90        18.53 o                         
  -8  -6   8       1069.52       1133.53        48.48 o                         
  -7  -6   8          0.91          6.24        10.14 o                         
  -6  -6   8        531.06        521.36        30.97 o                         
  -5  -6   8        107.48        101.43        11.47 o                         
  -4  -6   8        253.95        262.60        16.32 o                         
  -3  -6   8        365.71        357.13        18.34 o                         
  -2  -6   8       4038.48       4338.61        82.82 o                         
  -1  -6   8          0.44          0.25         4.34 o                         
   0  -6   8        663.31        607.74        18.36 o                         
   1  -6   8        134.22        125.13         8.74 o                         
   2  -6   8       1859.65       2061.67        60.06 o                         
   3  -6   8          0.98         -0.25         4.40 o                         
   4  -6   8        388.08        413.04        21.53 o                         
   5  -6   8          1.78          6.93         6.42 o                         
   6  -6   8        908.00       1064.55        38.01 o                         
   7  -6   8         11.27         27.67        14.23 o                         
 -11  -5   8         33.39          9.07        14.04 o                         
 -10  -5   8         72.97         47.37        20.86 o                         
  -9  -5   8        455.41        507.11        32.09 o                         
  -8  -5   8          1.72          3.09         7.66 o                         
  -7  -5   8        530.77        587.91        47.56 o                         
  -6  -5   8          0.40          1.13         5.48 o                         
  -5  -5   8       2667.73       2794.10        61.46 o                         
  -4  -5   8        212.97        206.85        13.74 o                         
  -3  -5   8        229.38        218.76        13.93 o                         
  -2  -5   8        588.19        593.55        49.48 o                         
  -1  -5   8        638.47        604.66        22.49 o                         
   0  -5   8        132.29        108.81        10.01 o                         
   1  -5   8       1102.34       1055.21        26.09 o                         
   2  -5   8        221.36        201.43        15.87 o                         
   3  -5   8        299.83        319.54        17.71 o                         
   4  -5   8         19.49          6.48         5.74 o                         
   5  -5   8        258.36        247.16        17.57 o                         
   6  -5   8        114.53        110.24        18.26 o                         
   7  -5   8         62.50         50.68        22.22 o                         
 -11  -4   8         27.21         19.72        11.21 o                         
 -10  -4   8        245.65        224.25        23.41 o                         
  -9  -4   8         68.03         34.36        11.26 o                         
  -8  -4   8        219.34        308.62        23.57 o                         
  -7  -4   8        166.64        169.73        16.91 o                         
  -6  -4   8        559.39        541.45        25.85 o                         
  -5  -4   8         78.94         95.14        20.31 o                         
  -4  -4   8       1320.84       1371.91        39.06 o                         
  -3  -4   8        851.37        891.79        35.42 o                         
  -2  -4   8       1455.78       1455.40        46.76 o                         
  -1  -4   8         19.03         17.19         4.18 o                         
   0  -4   8       1150.29       1130.13        26.11 o                         
   1  -4   8        287.26        294.89        23.40 o                         
   2  -4   8        370.06        329.54        16.84 o                         
   3  -4   8          0.26          3.13         4.42 o                         
   4  -4   8        336.05        389.46        25.36 o                         
   5  -4   8         15.58         11.52         8.53 o                         
   6  -4   8         40.40         36.33        12.49 o                         
   7  -4   8         30.84         35.48        19.10 o                         
 -12  -3   8          0.13         -2.53         9.10 o                         
 -11  -3   8        518.92        573.94        35.70 o                         
 -10  -3   8         58.91         50.17        12.60 o                         
  -9  -3   8        348.44        385.04        26.87 o                         
  -8  -3   8        144.35        109.33        16.99 o                         
  -7  -3   8        466.94        461.42        57.31 o                         
  -6  -3   8          0.12         -1.11         2.88 o                         
  -5  -3   8       2721.87       2892.23        72.91 o                         
  -4  -3   8         16.01         12.15         4.49 o                         
  -3  -3   8       1593.50       1588.40        38.51 o                         
  -2  -3   8         29.24         24.78         4.37 o                         
  -1  -3   8       1553.34       1627.41        38.38 o                         
   0  -3   8         14.49          8.92         3.53 o                         
   1  -3   8       1149.58       1223.88        42.11 o                         
   2  -3   8         16.14         12.50         6.42 o                         
   3  -3   8         11.81         18.91         7.68 o                         
   4  -3   8         21.49         18.92         8.96 o                         
   5  -3   8        298.75        307.19        24.37 o                         
   6  -3   8        248.79        265.85        23.98 o                         
   7  -3   8        224.63        303.31        40.55 o                         
 -12  -2   8        512.82        536.63        35.56 o                         
 -11  -2   8          0.50         -0.09         7.77 o                         
 -10  -2   8       1350.43       1309.28        52.32 o                         
  -9  -2   8         69.50         72.62        29.24 o                         
  -8  -2   8        110.76        116.86        16.95 o                         
  -7  -2   8         59.78         59.39        11.82 o                         
  -6  -2   8       1177.01       1159.05        64.14 o                         
  -5  -2   8         10.26         12.42         4.34 o                         
  -4  -2   8         51.03         33.77         7.39 o                         
  -3  -2   8        232.53        225.18         9.94 o                         
  -2  -2   8        670.54        659.42        23.87 o                         
  -1  -2   8        142.68        135.00        10.10 o                         
   0  -2   8       1463.98       1467.86        36.29 o                         
   1  -2   8          6.94          4.93         9.36 o                         
   2  -2   8       1084.70       1172.77        43.46 o                         
   3  -2   8        120.72        108.58        15.81 o                         
   4  -2   8       2185.45       2334.23        70.79 o                         
   5  -2   8        133.14        134.80        24.17 o                         
   6  -2   8        477.04        550.82        54.00 o                         
 -12  -1   8         47.50         59.27        16.13 o                         
 -11  -1   8        443.07        430.52        31.28 o                         
 -10  -1   8          0.97          7.70         8.24 o                         
  -9  -1   8        503.69        459.98        28.63 o                         
  -8  -1   8         59.24         45.22        11.11 o                         
  -7  -1   8          5.90          5.10         5.81 o                         
  -6  -1   8         35.33         28.43         6.15 o                         
  -5  -1   8        198.18        167.60        11.27 o                         
  -4  -1   8        114.97         89.31         6.36 o                         
  -3  -1   8       2812.66       2848.09        56.31 o                         
  -2  -1   8         22.77         19.62         5.09 o                         
  -1  -1   8       1659.27       1669.02        43.83 o                         
   0  -1   8          7.11          5.80         3.97 o                         
   1  -1   8        210.38        193.19        17.78 o                         
   2  -1   8         86.67        116.36        16.91 o                         
   3  -1   8        304.87        410.68        54.78 o                         
   4  -1   8         56.52         56.98        16.57 o                         
   5  -1   8        508.46        530.38        33.05 o                         
   6  -1   8         39.12         49.12        21.05 o                         
 -12   0   8        202.33        209.37        24.97 o                         
 -11   0   8        109.50         99.92        18.52 o                         
 -10   0   8       1254.30       1241.16        49.97 o                         
  -9   0   8        724.43        751.52        45.42 o                         
  -8   0   8       1782.67       1741.94        56.17 o                         
  -7   0   8         70.55         48.61         9.88 o                         
  -6   0   8        291.15        264.11        15.57 o                         
  -5   0   8          0.87         -2.56         2.56 o                         
  -4   0   8        788.17        769.02        20.76 o                         
  -3   0   8         78.35         74.90         8.81 o                         
  -2   0   8       2279.43       2252.21        56.32 o                         
  -1   0   8        248.66        230.46        18.64 o                         
   0   0   8        559.76        557.21        28.21 o                         
   1   0   8         55.95         33.53         9.48 o                         
   2   0   8         31.34         45.53        18.91 o                         
   3   0   8        161.95        156.30        31.97 o                         
   4   0   8        131.71         99.03        17.50 o                         
   5   0   8         58.90         48.85        15.02 o                         
 -12   1   8        168.09        168.59        24.53 o                         
 -11   1   8        109.41        112.85        19.89 o                         
 -10   1   8        112.44         81.01        15.82 o                         
  -9   1   8         56.43         31.04        14.42 o                         
  -8   1   8          1.89         -0.16         5.19 o                         
  -7   1   8        728.27        736.41        26.00 o                         
  -6   1   8          1.74          2.44         3.96 o                         
  -5   1   8         68.06         84.91         8.15 o                         
  -4   1   8        167.32        173.18        10.55 o                         
  -3   1   8       2128.45       2187.59        49.82 o                         
  -2   1   8         36.49         30.03         7.04 o                         
  -1   1   8        987.27        978.73        41.67 o                         
   0   1   8          0.02         -4.57         4.94 o                         
   1   1   8        164.64        159.90        18.65 o                         
   2   1   8         32.53         18.89        10.72 o                         
   3   1   8        164.67        192.91        20.40 o                         
   4   1   8          6.70         -8.68         8.68 o                         
   5   1   8          6.62          3.87         9.78 o                         
 -12   2   8        785.11        822.65        60.04 o                         
 -11   2   8          9.03         17.80        10.10 o                         
 -10   2   8        332.13        330.09        26.02 o                         
  -9   2   8          0.07         10.92        12.48 o                         
  -8   2   8        565.88        550.49        47.56 o                         
  -7   2   8         98.28         99.09        11.40 o                         
  -6   2   8        200.97        184.39        13.44 o                         
  -5   2   8         26.94         21.13         5.60 o                         
  -4   2   8        929.14        943.20        26.19 o                         
  -3   2   8         16.73         19.98         6.87 o                         
  -2   2   8       1211.13       1212.17        35.90 o                         
  -1   2   8         85.98         92.15        11.72 o                         
   0   2   8       1292.78       1425.51        51.79 o                         
   1   2   8         27.34         12.09         8.68 o                         
   2   2   8         19.35         13.80        10.31 o                         
   3   2   8          1.00         10.77        10.43 o                         
   4   2   8          1.91         -4.17        10.06 o                         
 -11   3   8        340.65        394.93        46.00 o                         
 -10   3   8        195.60        157.89        33.14 o                         
  -9   3   8        479.04        563.35        50.68 o                         
  -8   3   8          0.56          5.12         7.03 o                         
  -7   3   8        283.20        271.89        30.54 o                         
  -6   3   8       1031.81       1109.63        34.96 o                         
  -5   3   8        133.11        147.17        12.24 o                         
  -4   3   8          1.16          4.05         4.40 o                         
  -3   3   8        333.81        327.73        16.28 o                         
  -2   3   8         59.44         44.03        13.04 o                         
  -1   3   8        659.27        718.37        36.19 o                         
   0   3   8        272.39        276.14        42.30 o                         
   1   3   8       2108.47       2174.44        71.53 o                         
   2   3   8          0.69         16.96        11.03 o                         
   3   3   8         30.49          6.43        11.03 o                         
 -11   4   8         33.87         19.88        17.54 o                         
 -10   4   8          2.86         -8.19        13.65 o                         
  -9   4   8          0.24         -7.26         7.26 o                         
  -8   4   8        398.81        355.87        26.32 o                         
  -7   4   8         40.05         30.43        14.43 o                         
  -6   4   8        405.88        421.00        22.39 o                         
  -5   4   8        211.49        210.05        14.39 o                         
  -4   4   8        118.13        178.94        13.67 o                         
  -3   4   8         19.86         31.60         7.15 o                         
  -2   4   8        352.33        391.99        34.59 o                         
  -1   4   8         52.90         46.20        12.68 o                         
   0   4   8        733.32        731.38        39.01 o                         
   1   4   8         20.44          8.27        10.92 o                         
   2   4   8        800.41        860.51        45.62 o                         
 -10   5   8          1.38         12.09        16.37 o                         
  -9   5   8        357.49        373.32        28.85 o                         
  -8   5   8         90.06         76.38        15.34 o                         
  -7   5   8          3.20          7.56         7.22 o                         
  -6   5   8         44.61         51.38        10.82 o                         
  -5   5   8        319.83        320.01        18.25 o                         
  -4   5   8        460.86        477.49        25.75 o                         
  -3   5   8        165.59        143.39        14.31 o                         
  -2   5   8          3.69          5.30         7.21 o                         
  -1   5   8        225.85        195.05        23.56 o                         
   0   5   8        171.26        176.29        24.24 o                         
   1   5   8         15.94          3.90        16.76 o                         
  -9   6   8         25.28         10.20         9.80 o                         
  -8   6   8        159.15        183.21        57.70 o                         
  -7   6   8        321.11        318.26        22.76 o                         
  -6   6   8        532.77        530.49        28.50 o                         
  -5   6   8        242.43        271.49        28.45 o                         
  -4   6   8        157.63        197.09        16.85 o                         
  -3   6   8         75.72         58.45        14.91 o                         
  -2   6   8        194.50        183.00        20.02 o                         
  -1   6   8          5.48          3.22         8.08 o                         
  -3 -12   9        362.54        404.84        23.87 o                         
  -2 -12   9          0.49          0.10         6.77 o                         
  -1 -12   9        199.34        153.37        16.59 o                         
   0 -12   9          2.66         -1.04         6.56 o                         
   1 -12   9        217.40        217.32        18.18 o                         
   2 -12   9         58.58         42.22        11.93 o                         
   3 -12   9        340.62        387.14        44.05 o                         
  -5 -11   9          0.44         -1.06         7.95 o                         
  -4 -11   9        324.81        356.30        25.04 o                         
  -3 -11   9          0.92          4.40         6.50 o                         
  -2 -11   9        316.30        401.27        22.26 o                         
  -1 -11   9         75.93         64.26        10.92 o                         
   0 -11   9        271.29        265.59        20.65 o                         
   1 -11   9        262.50        232.30        17.72 o                         
   2 -11   9        259.94        292.50        23.63 o                         
   3 -11   9         61.20         24.99        13.96 o                         
   4 -11   9        203.42        238.99        25.50 o                         
  -7 -10   9         78.95         67.73        22.22 o                         
  -6 -10   9          1.29          0.94         9.64 o                         
  -5 -10   9        216.98        236.16        18.07 o                         
  -4 -10   9         20.07         10.81         6.72 o                         
  -3 -10   9       1158.27       1305.25        38.80 o                         
  -2 -10   9        103.91         90.03        11.94 o                         
  -1 -10   9        281.55        272.72        18.03 o                         
   0 -10   9        110.15        103.70        12.72 o                         
   1 -10   9        371.65        407.27        22.68 o                         
   2 -10   9         18.25         21.28         7.26 o                         
   3 -10   9        137.07        108.77        18.33 o                         
   4 -10   9         65.69         56.58        18.32 o                         
   5 -10   9        151.80        138.71        17.60 o                         
  -8  -9   9        799.36        860.43        69.40 o                         
  -7  -9   9         12.16         10.78        10.87 o                         
  -6  -9   9        603.83        642.87        66.47 o                         
  -5  -9   9         30.36         23.97         8.32 o                         
  -4  -9   9        462.73        485.31        22.53 o                         
  -3  -9   9          9.72         11.94         6.35 o                         
  -2  -9   9       1065.06       1131.86        36.80 o                         
  -1  -9   9        154.26        175.66        14.50 o                         
   0  -9   9       1117.61       1163.49        47.77 o                         
   1  -9   9         20.75         32.29         7.88 o                         
   2  -9   9        147.33        144.54        14.06 o                         
   3  -9   9         89.56         87.49        16.66 o                         
   4  -9   9        663.74        652.76        29.66 o                         
   5  -9   9          0.59          8.82         7.56 o                         
  -9  -8   9        278.33        329.00        30.02 o                         
  -8  -8   9          8.64          2.73        14.42 o                         
  -7  -8   9        197.42        200.39        34.70 o                         
  -6  -8   9         78.53         71.86        15.60 o                         
  -5  -8   9        302.91        308.14        19.99 o                         
  -4  -8   9         29.99         24.26         8.57 o                         
  -3  -8   9        460.53        476.41        20.94 o                         
  -2  -8   9         94.89         87.88        11.41 o                         
  -1  -8   9       1265.71       1387.34        51.09 o                         
   0  -8   9          1.00          1.77         4.40 o                         
   1  -8   9        398.14        378.47        18.34 o                         
   2  -8   9         51.43         41.79        10.75 o                         
   3  -8   9         82.41         97.22        13.04 o                         
   4  -8   9         39.59         37.81        10.38 o                         
   5  -8   9        382.75        410.04        23.85 o                         
   6  -8   9         18.01         13.76         9.32 o                         
 -10  -7   9        944.30        981.80        49.99 o                         
  -9  -7   9          0.00          2.67         9.23 o                         
  -8  -7   9        456.16        434.70        47.56 o                         
  -7  -7   9        114.50        104.48        25.34 o                         
  -6  -7   9         83.81         72.70        15.68 o                         
  -5  -7   9         65.72         63.15        10.54 o                         
  -4  -7   9        502.65        529.14        43.07 o                         
  -3  -7   9        457.27        470.31        32.41 o                         
  -2  -7   9         81.99         72.31        11.90 o                         
  -1  -7   9        311.10        320.53        18.82 o                         
   0  -7   9        762.86        851.66        30.36 o                         
   1  -7   9         92.32         86.64        11.54 o                         
   2  -7   9        386.74        414.59        20.73 o                         
   3  -7   9         50.05         34.70        17.18 o                         
   4  -7   9        850.28        852.04        32.53 o                         
   5  -7   9          2.83         -1.17         5.94 o                         
   6  -7   9        330.08        346.73        40.83 o                         
 -10  -6   9          0.65         -7.54        11.11 o                         
  -9  -6   9        288.63        271.31        25.91 o                         
  -8  -6   9          5.79          1.73         7.59 o                         
  -7  -6   9         93.56         90.06        24.17 o                         
  -6  -6   9         49.63         42.31        12.87 o                         
  -5  -6   9        230.59        226.45        15.92 o                         
  -4  -6   9       1573.15       1673.32        44.95 o                         
  -3  -6   9         10.89         16.33         5.80 o                         
  -2  -6   9        134.78        120.52        12.15 o                         
  -1  -6   9       1875.07       1935.94        47.99 o                         
   0  -6   9        448.08        391.13        19.32 o                         
   1  -6   9        513.93        485.88        24.53 o                         
   2  -6   9         15.88         16.10        10.17 o                         
   3  -6   9        830.47        980.51        33.53 o                         
   4  -6   9         53.84         66.52        14.67 o                         
   5  -6   9         82.45        103.50        20.66 o                         
   6  -6   9         20.41          6.01        10.89 o                         
 -11  -5   9          0.28          3.52         9.51 o                         
 -10  -5   9        459.22        453.46        68.62 o                         
  -9  -5   9         53.64         26.99        10.74 o                         
  -8  -5   9        848.48        917.47        42.88 o                         
  -7  -5   9         56.53         25.73        15.20 o                         
  -6  -5   9       1071.24       1111.44        42.43 o                         
  -5  -5   9         31.77         20.77         6.10 o                         
  -4  -5   9       3510.27       3824.33        84.49 o                         
  -3  -5   9         23.86         20.05         6.24 o                         
  -2  -5   9        216.23        202.09        14.02 o                         
  -1  -5   9        152.06        140.13        11.72 o                         
   0  -5   9        988.83       1010.66        31.24 o                         
   1  -5   9         64.40         47.53         8.31 o                         
   2  -5   9        372.45        375.29        19.17 o                         
   3  -5   9         93.99         75.52        13.87 o                         
   4  -5   9        284.58        297.30        24.25 o                         
   5  -5   9          1.89         13.65        13.65 o                         
   6  -5   9        178.76        197.76        23.70 o                         
 -11  -4   9        532.39        535.67        35.84 o                         
 -10  -4   9         12.78          9.65         9.08 o                         
  -9  -4   9        174.25        142.44        49.12 o                         
  -8  -4   9         20.82          7.39         7.03 o                         
  -7  -4   9        611.83        745.71        93.96 o                         
  -6  -4   9         43.67         44.79         9.91 o                         
  -5  -4   9       1325.03       1371.34        49.21 o                         
  -4  -4   9        386.16        333.15        18.51 o                         
  -3  -4   9        196.35        173.84        12.67 o                         
  -2  -4   9          0.25          0.09         3.81 o                         
  -1  -4   9       1636.90       1641.53        40.74 o                         
   0  -4   9        276.99        257.02        14.66 o                         
   1  -4   9        387.92        349.30        22.31 o                         
   2  -4   9         90.01         73.30        12.68 o                         
   3  -4   9        242.90        215.21        19.84 o                         
   4  -4   9        145.11        131.20        18.65 o                         
   5  -4   9         25.86         40.75        12.65 o                         
   6  -4   9          9.03          0.41         8.60 o                         
 -11  -3   9         52.95         50.01        20.08 o                         
 -10  -3   9        547.41        568.92        72.90 o                         
  -9  -3   9          1.50          4.29        10.53 o                         
  -8  -3   9        508.33        473.52        28.97 o                         
  -7  -3   9         30.43         27.36         9.26 o                         
  -6  -3   9        265.43        258.42        25.10 o                         
  -5  -3   9          2.82         -2.47         7.21 o                         
  -4  -3   9        404.17        377.17        18.14 o                         
  -3  -3   9        771.55        682.74        24.13 o                         
  -2  -3   9       1619.85       1771.61        56.92 o                         
  -1  -3   9          0.46         -1.77         3.58 o                         
   0  -3   9        944.49        929.40        28.60 o                         
   1  -3   9         17.78         14.36         6.71 o                         
   2  -3   9        754.56        816.55        36.49 o                         
   3  -3   9        343.15        363.12        36.26 o                         
   4  -3   9        154.81        191.43        21.78 o                         
   5  -3   9         90.69         67.79        14.70 o                         
   6  -3   9        245.60        261.77        25.80 o                         
 -12  -2   9        104.01        115.91        20.58 o                         
 -11  -2   9        541.09        552.29        35.83 o                         
 -10  -2   9         85.90         88.38        18.52 o                         
  -9  -2   9        558.27        528.27        31.14 o                         
  -8  -2   9         99.74         62.82        13.16 o                         
  -7  -2   9          7.65          8.96         7.21 o                         
  -6  -2   9         73.74         53.80        12.31 o                         
  -5  -2   9        109.73         70.98         9.16 o                         
  -4  -2   9          6.55          1.02         4.77 o                         
  -3  -2   9        160.43        169.40        16.26 o                         
  -2  -2   9         49.33         57.77         9.02 o                         
  -1  -2   9        340.64        298.72        15.71 o                         
   0  -2   9        257.54        225.80        18.45 o                         
   1  -2   9       1014.21        973.38        51.27 o                         
   2  -2   9        177.00        173.46        41.72 o                         
   3  -2   9        713.69        801.11        38.46 o                         
   4  -2   9          8.19         10.95         8.96 o                         
   5  -2   9        314.25        327.47        65.30 o                         
 -12  -1   9        330.83        314.56        39.38 o                         
 -11  -1   9         20.24         10.05        13.06 o                         
 -10  -1   9        798.47        768.13       126.71 o                         
  -9  -1   9          0.10         -3.17         6.05 o                         
  -8  -1   9        422.71        451.12        50.68 o                         
  -7  -1   9         69.52         93.46        14.35 o                         
  -6  -1   9        112.49        120.11        11.17 o                         
  -5  -1   9         65.69         50.54        10.43 o                         
  -4  -1   9          3.54         -0.30         3.82 o                         
  -3  -1   9         41.27         40.22         7.32 o                         
  -2  -1   9        889.16        801.23        26.54 o                         
  -1  -1   9         15.87         13.62         5.24 o                         
   0  -1   9        159.24        137.76        17.35 o                         
   1  -1   9        152.10        108.42        16.40 o                         
   2  -1   9        786.56       1191.75        47.69 o                         
   3  -1   9         11.47         15.55        10.16 o                         
   4  -1   9        381.59        379.22        29.90 o                         
   5  -1   9         69.17         58.52        19.49 o                         
 -12   0   9         17.87          4.29        10.46 o                         
 -11   0   9        671.05        708.27        67.25 o                         
 -10   0   9          2.40         -2.44         8.05 o                         
  -9   0   9       2139.30       2140.53        67.44 o                         
  -8   0   9        496.58        483.33        32.16 o                         
  -7   0   9        616.05        613.98        32.87 o                         
  -6   0   9        311.35        271.62        31.77 o                         
  -5   0   9        305.47        277.79        22.61 o                         
  -4   0   9        345.82        322.43        14.72 o                         
  -3   0   9       2234.15       2312.78        52.36 o                         
  -2   0   9          0.18          0.78         4.28 o                         
  -1   0   9        380.03        375.87        19.35 o                         
   0   0   9          4.09         -4.87         6.06 o                         
   1   0   9        644.45        704.99        35.88 o                         
   2   0   9         25.50         14.76         9.46 o                         
   3   0   9         51.94         72.80        16.26 o                         
   4   0   9          3.78          0.14        13.45 o                         
 -11   1   9        239.48        228.97        25.08 o                         
 -10   1   9        666.98        801.95        62.77 o                         
  -9   1   9         68.50         72.90        24.56 o                         
  -8   1   9       1744.42       1927.10        95.52 o                         
  -7   1   9        208.94        227.03        19.92 o                         
  -6   1   9        623.47        687.17        33.64 o                         
  -5   1   9        220.74        217.67        18.32 o                         
  -4   1   9        231.90        207.04        12.44 o                         
  -3   1   9         22.76         23.87         6.95 o                         
  -2   1   9        564.57        567.02        23.87 o                         
  -1   1   9         34.32         16.18         8.27 o                         
   0   1   9        280.64        289.61        36.65 o                         
   1   1   9         78.42         71.61        15.28 o                         
   2   1   9        261.56        227.62        23.39 o                         
   3   1   9          7.18         -3.27         9.64 o                         
 -11   2   9        629.40        501.76        53.02 o                         
 -10   2   9        308.30        306.82        39.77 o                         
  -9   2   9         63.47         49.12        20.66 o                         
  -8   2   9         89.45         59.65        18.71 o                         
  -7   2   9        440.50        459.62        30.21 o                         
  -6   2   9        134.21        116.30        12.83 o                         
  -5   2   9          3.12          3.63         4.40 o                         
  -4   2   9          3.47          0.87         4.30 o                         
  -3   2   9        259.53        248.85        17.10 o                         
  -2   2   9         24.52         19.07        10.58 o                         
  -1   2   9        796.87        883.14        40.90 o                         
   0   2   9         89.19         85.11        16.82 o                         
   1   2   9        684.05        692.43        38.04 o                         
   2   2   9         11.12          6.25         9.83 o                         
   3   2   9        138.38        187.34        26.24 o                         
 -11   3   9        142.59        156.73        34.70 o                         
 -10   3   9        207.09        227.29        37.04 o                         
  -9   3   9          6.11          3.51        11.70 o                         
  -8   3   9        552.95        585.97        52.63 o                         
  -7   3   9         16.31         10.09         6.12 o                         
  -6   3   9         88.02         87.97        13.08 o                         
  -5   3   9        415.57        408.86        29.43 o                         
  -4   3   9          3.57          0.94         4.63 o                         
  -3   3   9          1.55          2.56         5.13 o                         
  -2   3   9         32.68         25.34        11.16 o                         
  -1   3   9         41.41         16.39        10.86 o                         
   0   3   9        590.03        611.52        92.59 o                         
   1   3   9         12.97         -1.28         9.54 o                         
   2   3   9        170.20        248.73        37.82 o                         
 -10   4   9          0.02          4.68        15.59 o                         
  -9   4   9        166.21        127.88        30.41 o                         
  -8   4   9         10.03          2.06         9.36 o                         
  -7   4   9        437.71        447.28        24.40 o                         
  -6   4   9          0.71         -0.81         6.29 o                         
  -5   4   9        213.73        230.96        15.92 o                         
  -4   4   9         32.63        103.46        11.94 o                         
  -3   4   9         99.22        103.19        12.51 o                         
  -2   4   9         26.19         18.13        10.75 o                         
  -1   4   9        462.19        492.42        34.18 o                         
   0   4   9          3.01         -3.27         8.79 o                         
  -9   5   9         23.46         30.02        20.66 o                         
  -8   5   9        589.01        634.34        38.36 o                         
  -7   5   9          2.76         -3.52         7.70 o                         
  -6   5   9         81.88         67.52        12.88 o                         
  -5   5   9         16.27         11.22         7.54 o                         
  -4   5   9        351.29        354.17        22.17 o                         
  -3   5   9         60.44         44.16        17.12 o                         
  -2   5   9        186.04        228.16        32.46 o                         
  -2 -12  10         23.28         19.94         8.76 o                         
  -1 -12  10         89.15         92.00        13.69 o                         
   0 -12  10         84.81         81.76        12.49 o                         
   1 -12  10        114.67        117.19        15.20 o                         
  -5 -11  10        167.84        188.79        27.10 o                         
  -4 -11  10          1.46          0.23         6.31 o                         
  -3 -11  10        101.54        107.98        14.42 o                         
  -2 -11  10         70.97         56.49        10.58 o                         
  -1 -11  10        510.16        606.16        27.23 o                         
   0 -11  10        161.63        125.45        29.60 o                         
   1 -11  10         71.62         71.96        12.32 o                         
   2 -11  10         51.47         20.88         9.48 o                         
   3 -11  10        389.14        350.53        30.11 o                         
  -6 -10  10        371.38        411.73        35.01 o                         
  -5 -10  10         34.48         42.57        11.43 o                         
  -4 -10  10        352.44        389.28        24.76 o                         
  -3 -10  10         30.52         32.81         8.61 o                         
  -2 -10  10        919.48       1004.77        34.04 o                         
  -1 -10  10          6.22          0.22         5.25 o                         
   0 -10  10         31.16         34.90         8.88 o                         
   1 -10  10         36.64         25.27         8.05 o                         
   2 -10  10        268.77        247.61        61.99 o                         
   3 -10  10        111.38        131.52        21.97 o                         
   4 -10  10         72.78         53.90        25.73 o                         
  -8  -9  10         21.39          1.56        14.42 o                         
  -7  -9  10        638.60        810.89        46.59 o                         
  -6  -9  10        128.59        123.38        22.03 o                         
  -5  -9  10        177.30        187.69        18.18 o                         
  -4  -9  10         16.92         21.68         8.77 o                         
  -3  -9  10        782.96        840.91        34.05 o                         
  -2  -9  10          5.16          4.46         5.70 o                         
  -1  -9  10        249.58        293.52        17.88 o                         
   0  -9  10        388.05        398.96        33.63 o                         
   1  -9  10        238.57        257.64        16.87 o                         
   2  -9  10         54.69         29.72        12.08 o                         
   3  -9  10        589.81        550.66        34.56 o                         
   4  -9  10         71.88         49.29        13.92 o                         
  -9  -8  10         34.35         29.13        13.55 o                         
  -8  -8  10        289.98        281.09        41.33 o                         
  -7  -8  10         10.13          8.11         9.59 o                         
  -6  -8  10        237.65        286.70        27.42 o                         
  -5  -8  10         42.41         40.59        10.08 o                         
  -4  -8  10         56.96         48.53        10.88 o                         
  -3  -8  10         19.08          6.63         6.89 o                         
  -2  -8  10        899.74        983.89        51.61 o                         
  -1  -8  10        409.77        418.93        23.03 o                         
   0  -8  10         51.99         34.32        16.90 o                         
   1  -8  10         73.52         64.14        10.95 o                         
   2  -8  10        330.05        301.25        66.28 o                         
   3  -8  10          1.08          3.43         7.98 o                         
   4  -8  10        313.53        300.76        26.63 o                         
   5  -8  10         19.30          9.46         8.82 o                         
  -9  -7  10        420.07        456.87        34.25 o                         
  -8  -7  10         75.55         30.80        18.71 o                         
  -7  -7  10        197.71        205.46        38.21 o                         
  -6  -7  10          0.00         -3.15         7.03 o                         
  -5  -7  10         48.67         39.52         9.61 o                         
  -4  -7  10         51.32         45.12        12.52 o                         
  -3  -7  10        417.23        421.53        28.97 o                         
  -2  -7  10        525.59        514.81        24.64 o                         
  -1  -7  10         35.45         25.94         7.38 o                         
   0  -7  10          1.72          0.07         5.01 o                         
   1  -7  10        559.64        612.33        32.90 o                         
   2  -7  10        113.15        105.97        16.79 o                         
   3  -7  10        103.00        125.06        16.39 o                         
   4  -7  10         38.28         14.70        10.29 o                         
   5  -7  10        573.57        655.10        39.13 o                         
 -10  -6  10        294.03        351.11        42.89 o                         
  -9  -6  10         11.20          1.22        15.20 o                         
  -8  -6  10        929.20        913.20        44.17 o                         
  -7  -6  10        256.44        240.16        35.09 o                         
  -6  -6  10        468.14        525.53        26.47 o                         
  -5  -6  10          0.01          5.03         5.20 o                         
  -4  -6  10        570.95        637.20        35.52 o                         
  -3  -6  10        306.41        286.29        18.08 o                         
  -2  -6  10          7.81         24.06         6.66 o                         
  -1  -6  10         18.96         23.19         7.12 o                         
   0  -6  10        358.25        361.16        19.70 o                         
   1  -6  10        107.88        100.12        16.01 o                         
   2  -6  10        218.14        132.94        26.51 o                         
   3  -6  10          3.39         -3.81         7.28 o                         
   4  -6  10        308.87        295.61        25.72 o                         
   5  -6  10          4.37          7.82         8.80 o                         
 -10  -5  10         62.34         70.16        17.46 o                         
  -9  -5  10        771.58        803.99        45.42 o                         
  -8  -5  10          0.13          7.15         7.85 o                         
  -7  -5  10       1490.86       1385.58        78.36 o                         
  -6  -5  10         39.79         22.57         8.58 o                         
  -5  -5  10        429.45        409.94        21.00 o                         
  -4  -5  10         74.21         61.70         9.80 o                         
  -3  -5  10       2671.71       3020.65        65.98 o                         
  -2  -5  10       1948.75       1958.45        49.18 o                         
  -1  -5  10        445.56        471.19        21.68 o                         
   0  -5  10          8.50          3.90        10.53 o                         
   1  -5  10        888.67        952.83        61.21 o                         
   2  -5  10        100.86         97.25        15.76 o                         
   3  -5  10          3.97          1.56         6.99 o                         
   4  -5  10          0.91          9.46         8.65 o                         
   5  -5  10        561.63        663.31        75.24 o                         
 -11  -4  10          0.06          5.65         9.92 o                         
 -10  -4  10        283.90        310.57        27.90 o                         
  -9  -4  10          6.19          2.13         8.53 o                         
  -8  -4  10       1232.98       1193.22        58.09 o                         
  -7  -4  10         28.80         36.61        11.24 o                         
  -6  -4  10        819.35        881.18        37.84 o                         
  -5  -4  10        176.75        163.03        13.64 o                         
  -4  -4  10        754.33        690.31        26.52 o                         
  -3  -4  10        132.05        134.12        16.58 o                         
  -2  -4  10        150.31        135.56        25.93 o                         
  -1  -4  10        279.23        280.37        25.54 o                         
   0  -4  10        464.29        493.57        41.72 o                         
   1  -4  10          6.12          4.09         6.89 o                         
   2  -4  10          7.24          6.55         7.57 o                         
   3  -4  10         29.34         26.37        10.31 o                         
   4  -4  10        178.89        151.18        21.46 o                         
   5  -4  10         49.21         48.07        15.59 o                         
 -11  -3  10        276.55        215.23        24.77 o                         
 -10  -3  10         91.43         57.42        14.20 o                         
  -9  -3  10        544.34        567.50        33.74 o                         
  -8  -3  10         10.17          1.00         7.49 o                         
  -7  -3  10        247.95        221.85        20.65 o                         
  -6  -3  10        374.33        390.65        19.62 o                         
  -5  -3  10         90.54         79.24        13.90 o                         
  -4  -3  10         99.18        104.25        15.68 o                         
  -3  -3  10         19.69         12.72         7.49 o                         
  -2  -3  10       1731.45       1723.67        55.36 o                         
  -1  -3  10        903.39        837.51        70.37 o                         
   0  -3  10         95.99         79.58        15.98 o                         
   1  -3  10        432.82        500.96        33.14 o                         
   2  -3  10         20.94         18.65         9.88 o                         
   3  -3  10        261.23        260.15        23.75 o                         
   4  -3  10        162.98        127.53        19.48 o                         
 -11  -2  10          8.64         13.13        10.55 o                         
 -10  -2  10        634.67        646.77        37.52 o                         
  -9  -2  10          0.03          5.15         7.36 o                         
  -8  -2  10        496.94        427.78        34.31 o                         
  -7  -2  10        797.87        722.67        98.05 o                         
  -6  -2  10         32.66         41.07        10.58 o                         
  -5  -2  10        634.69        595.74        30.54 o                         
  -4  -2  10        278.22        277.36        37.23 o                         
  -3  -2  10        247.32        192.46        22.61 o                         
  -2  -2  10        305.84        284.34        21.46 o                         
  -1  -2  10         26.79         24.16         9.23 o                         
   0  -2  10        150.24        161.44        37.04 o                         
   1  -2  10         54.40         42.75        13.26 o                         
   2  -2  10        309.09        348.08        31.38 o                         
   3  -2  10        284.26        330.22        26.88 o                         
   4  -2  10        291.41        278.53        34.89 o                         
 -11  -1  10        974.64        943.14        81.09 o                         
 -10  -1  10         17.33         11.41        16.37 o                         
  -9  -1  10        744.61        659.91        55.75 o                         
  -8  -1  10         75.62         51.46        21.44 o                         
  -7  -1  10       1137.98       1269.79        74.07 o                         
  -6  -1  10        203.97        218.58        19.58 o                         
  -5  -1  10        480.58        529.27        35.87 o                         
  -4  -1  10         43.19         24.83         8.79 o                         
  -3  -1  10          3.30          2.58         6.32 o                         
  -2  -1  10         21.11         14.52         6.12 o                         
  -1  -1  10        586.04        573.38        49.32 o                         
   0  -1  10         97.86         79.15        38.60 o                         
   1  -1  10        230.43        277.24        23.56 o                         
   2  -1  10         51.04         68.68        15.30 o                         
   3  -1  10        854.16       1341.06        55.55 o                         
 -11   0  10         20.37         -6.63        14.04 o                         
 -10   0  10       1247.31       1145.03        75.63 o                         
  -9   0  10          3.13         11.31        12.48 o                         
  -8   0  10        520.13        496.30        46.39 o                         
  -7   0  10         81.08         54.78        17.74 o                         
  -6   0  10       1486.00       1585.22        54.88 o                         
  -5   0  10         21.56         18.04         8.40 o                         
  -4   0  10        276.33        236.63        21.63 o                         
  -3   0  10        126.34        101.11        18.78 o                         
  -2   0  10        796.46        809.75        30.28 o                         
  -1   0  10          4.38          5.17         7.82 o                         
   0   0  10         39.84         55.31        13.20 o                         
   1   0  10        190.00        193.43        23.26 o                         
   2   0  10        261.13        289.06        26.74 o                         
   3   0  10         33.22         27.51        12.18 o                         
 -11   1  10        215.82        199.22        41.72 o                         
 -10   1  10         17.35          7.80        15.98 o                         
  -9   1  10        942.50        929.83        68.62 o                         
  -8   1  10         55.23         53.41        21.05 o                         
  -7   1  10       2034.04       2163.82        68.77 o                         
  -6   1  10         25.46         19.77        17.74 o                         
  -5   1  10        478.57        500.73        35.67 o                         
  -4   1  10         25.45         18.12         7.16 o                         
  -3   1  10        427.93        468.10        23.02 o                         
  -2   1  10         53.44         43.58        11.97 o                         
  -1   1  10        264.42        275.58        28.27 o                         
   0   1  10        196.63        149.27        21.09 o                         
   1   1  10        108.84        141.19        21.35 o                         
   2   1  10          0.25         -2.14        10.20 o                         
 -10   2  10         53.02         50.68        23.78 o                         
  -9   2  10        235.04        235.48        37.04 o                         
  -8   2  10        287.73        229.24        36.65 o                         
  -7   2  10          2.66         -5.36         7.82 o                         
  -6   2  10        534.30        576.20        33.82 o                         
  -5   2  10        234.46        218.15        17.21 o                         
  -4   2  10        239.57        231.72        15.05 o                         
  -3   2  10         60.44         50.95        10.03 o                         
  -2   2  10        301.92        333.03        31.77 o                         
  -1   2  10         29.38         31.92        24.76 o                         
   0   2  10        104.76        100.05        17.59 o                         
   1   2  10         46.32         27.30        11.71 o                         
  -9   3  10        161.33        153.22        34.70 o                         
  -8   3  10         71.09         42.50        20.66 o                         
  -7   3  10        564.69        540.39        34.34 o                         
  -6   3  10         25.49         15.05         8.10 o                         
  -5   3  10        165.59        170.70        15.83 o                         
  -4   3  10          3.52          3.54         5.62 o                         
  -3   3  10        188.91        226.29        18.34 o                         
  -2   3  10          0.68         -8.05         8.05 o                         
  -1   3  10        269.88        312.57        38.99 o                         
   0   3  10          6.96         -8.19        14.81 o                         
  -8   4  10        816.25        975.44        73.68 o                         
  -7   4  10          7.25         -2.32        14.04 o                         
  -6   4  10        479.98        521.47        27.78 o                         
  -5   4  10         11.43          2.51         6.95 o                         
  -4   4  10        423.48        470.65        22.89 o                         
  -3   4  10          0.01         58.32        14.80 o                         
  -2   4  10        182.90        186.52        24.94 o                         
  -4 -11  11        438.90        452.41        28.29 o                         
  -3 -11  11          0.06         -3.34         7.55 o                         
  -2 -11  11        171.33        225.11        21.78 o                         
  -1 -11  11         20.59          6.42         7.26 o                         
   0 -11  11        235.40        242.02        27.97 o                         
   1 -11  11         50.76         41.78        11.60 o                         
  -6 -10  11         74.33         71.08        19.71 o                         
  -5 -10  11        454.62        402.30        26.18 o                         
  -4 -10  11        160.09        144.89        18.16 o                         
  -3 -10  11        430.03        443.03        26.55 o                         
  -2 -10  11         10.60         13.30         8.37 o                         
  -1 -10  11        408.91        457.12        42.04 o                         
   0 -10  11        170.32        164.74        16.94 o                         
   1 -10  11          7.91         24.01        12.09 o                         
   2 -10  11         27.14         21.58        11.44 o                         
  -7  -9  11          5.94         -2.15        10.19 o                         
  -6  -9  11        194.02        188.26        26.04 o                         
  -5  -9  11         38.66         37.39        10.53 o                         
  -4  -9  11        579.21        609.97        30.31 o                         
  -3  -9  11          8.43          5.65         9.97 o                         
  -2  -9  11        240.42        211.72        19.34 o                         
  -1  -9  11          0.78          4.32         6.90 o                         
   0  -9  11          6.78          8.93         7.38 o                         
   1  -9  11        137.44        113.08        19.30 o                         
   2  -9  11         63.41         58.05        14.75 o                         
   3  -9  11          0.49          5.87        12.09 o                         
  -8  -8  11         13.74         18.71        18.71 o                         
  -7  -8  11        253.97        242.68        27.78 o                         
  -6  -8  11         28.82         20.58        11.77 o                         
  -5  -8  11        261.59        271.16        20.15 o                         
  -4  -8  11         31.01         32.44        13.62 o                         
  -3  -8  11        450.11        411.67        25.00 o                         
  -2  -8  11          9.42         11.74         7.32 o                         
  -1  -8  11        910.62        983.06        36.21 o                         
   0  -8  11        177.94        161.02        16.91 o                         
   1  -8  11         72.43         77.05        15.25 o                         
   2  -8  11          7.72         10.79         8.97 o                         
   3  -8  11        343.52        256.53        37.82 o                         
  -9  -7  11          0.00         10.36        10.61 o                         
  -8  -7  11        223.58        221.44        36.65 o                         
  -7  -7  11         76.82         40.94        19.88 o                         
  -6  -7  11        428.31        459.03        47.37 o                         
  -5  -7  11         93.65         88.29        13.34 o                         
  -4  -7  11         24.18         25.62         8.70 o                         
  -3  -7  11          1.99          2.13         5.53 o                         
  -2  -7  11        590.54        598.02        27.39 o                         
  -1  -7  11          8.08         13.95         6.90 o                         
   0  -7  11        245.95        231.35        22.36 o                         
   1  -7  11         15.78         30.41        17.15 o                         
   2  -7  11         42.36         28.85        17.54 o                         
   3  -7  11         71.02         60.82        23.00 o                         
   4  -7  11          4.04         13.26        17.54 o                         
  -9  -6  11        290.64        273.77        27.25 o                         
  -8  -6  11         14.90         23.60        10.27 o                         
  -7  -6  11       1254.12       1226.12        76.02 o                         
  -6  -6  11        399.23        330.87        34.61 o                         
  -5  -6  11        794.05        829.20        32.39 o                         
  -4  -6  11        181.23        175.57        16.39 o                         
  -3  -6  11        227.40        203.59        16.79 o                         
  -2  -6  11        343.06        319.14        25.86 o                         
  -1  -6  11        197.58        210.02        20.63 o                         
   0  -6  11         31.39         23.78        15.98 o                         
   1  -6  11        167.62        158.67        31.19 o                         
   2  -6  11         33.63         35.09        16.76 o                         
   3  -6  11         45.18         61.60        24.17 o                         
   4  -6  11         28.99         30.02        12.26 o                         
 -10  -5  11        148.91        126.96        21.77 o                         
  -9  -5  11         27.36          9.22         9.37 o                         
  -8  -5  11        763.24        835.36        42.79 o                         
  -7  -5  11         29.23         45.22        18.71 o                         
  -6  -5  11        993.58        980.45        42.84 o                         
  -5  -5  11         39.30         34.36         8.72 o                         
  -4  -5  11        403.14        422.45        23.20 o                         
  -3  -5  11          4.05         -0.25         7.03 o                         
  -2  -5  11       1273.06       1344.31        50.82 o                         
  -1  -5  11        801.95        821.75        61.99 o                         
   0  -5  11        151.30         98.64        23.78 o                         
   1  -5  11          9.87         15.98        12.48 o                         
   2  -5  11         98.09         63.55        21.05 o                         
   3  -5  11        124.04        124.73        19.67 o                         
   4  -5  11         53.85         38.88        29.82 o                         
 -10  -4  11          4.15          0.54         9.46 o                         
  -9  -4  11        337.53        409.10        37.23 o                         
  -8  -4  11         41.99         25.23        10.89 o                         
  -7  -4  11       1622.02       1671.62        58.89 o                         
  -6  -4  11          0.02         -0.73         6.27 o                         
  -5  -4  11        220.82        196.54        24.37 o                         
  -4  -4  11        117.09        112.52        17.34 o                         
  -3  -4  11        396.59        373.90        26.18 o                         
  -2  -4  11          2.73         -1.31         6.32 o                         
  -1  -4  11        966.83       1003.12        63.16 o                         
   0  -4  11         12.08         19.49        14.42 o                         
   1  -4  11        138.51        130.60        27.68 o                         
   2  -4  11          0.60         -5.40         6.92 o                         
   3  -4  11         95.71         78.15        16.54 o                         
 -10  -3  11        151.04        140.91        21.22 o                         
  -9  -3  11         72.70         69.25        15.05 o                         
  -8  -3  11        335.27        336.21        26.03 o                         
  -7  -3  11          4.74         -8.19         9.75 o                         
  -6  -3  11        669.73        635.91        33.19 o                         
  -5  -3  11         81.73         94.40        16.26 o                         
  -4  -3  11        565.71        584.56        32.37 o                         
  -3  -3  11         65.94         55.69        12.96 o                         
  -2  -3  11          7.39         10.67         8.50 o                         
  -1  -3  11        341.75        292.01        35.48 o                         
   0  -3  11        524.48        495.52        45.22 o                         
   1  -3  11         71.25         64.57        14.71 o                         
   2  -3  11        256.82        293.81        25.90 o                         
   3  -3  11          0.05         -6.51         8.53 o                         
 -11  -2  11        323.47        338.79        39.77 o                         
 -10  -2  11          9.73         14.50        11.98 o                         
  -9  -2  11        550.31        506.43        50.29 o                         
  -8  -2  11          7.23          4.68        12.09 o                         
  -7  -2  11        361.10        348.54        39.77 o                         
  -6  -2  11        215.50        181.77        19.20 o                         
  -5  -2  11        484.45        476.14        29.24 o                         
  -4  -2  11        177.03        178.34        19.97 o                         
  -3  -2  11        603.30        633.37        33.89 o                         
  -2  -2  11          3.76         -4.29        10.92 o                         
  -1  -2  11        423.97        392.20        40.94 o                         
   0  -2  11         34.00         27.49        11.03 o                         
   1  -2  11        724.54        890.05        42.20 o                         
   2  -2  11         10.99          3.84         9.36 o                         
   3  -2  11        163.98        231.19        36.26 o                         
 -10  -1  11        303.95        264.72        41.72 o                         
  -9  -1  11         26.77         11.31        15.98 o                         
  -8  -1  11        382.28        360.62        42.11 o                         
  -7  -1  11         15.18         -3.51        11.70 o                         
  -6  -1  11       1609.88       1738.24        63.74 o                         
  -5  -1  11          9.68          4.04         7.38 o                         
  -4  -1  11        789.52        817.75        38.71 o                         
  -3  -1  11        513.75        460.98        29.28 o                         
  -2  -1  11         85.95         66.67        20.66 o                         
  -1  -1  11          3.69          8.58        12.09 o                         
   0  -1  11        365.92        471.23        36.26 o                         
   1  -1  11        148.66        105.12        25.54 o                         
   2  -1  11        355.39        456.63        33.03 o                         
 -10   0  11         22.49         23.00        17.93 o                         
  -9   0  11        556.86        518.52        51.85 o                         
  -8   0  11        146.83        173.88        35.09 o                         
  -7   0  11         82.88         81.47        15.68 o                         
  -6   0  11         15.90         15.69        14.42 o                         
  -5   0  11       1489.12       1455.50        87.33 o                         
  -4   0  11        175.02        167.83        22.47 o                         
  -3   0  11          4.42         14.53         9.23 o                         
  -2   0  11         29.17         33.14        17.54 o                         
  -1   0  11        114.36         85.24        15.84 o                         
   0   0  11          2.48         -0.94         8.40 o                         
   1   0  11        122.87        169.93        24.76 o                         
 -10   1  11        277.19        205.07        40.94 o                         
  -9   1  11          0.35         -8.97        14.42 o                         
  -8   1  11        840.91        826.12        64.33 o                         
  -7   1  11        177.79        150.22        21.44 o                         
  -6   1  11        191.10        161.34        20.54 o                         
  -5   1  11        108.61        101.16        18.46 o                         
  -4   1  11        714.12        779.58        51.27 o                         
  -3   1  11        138.52         78.36        22.22 o                         
  -2   1  11        484.18        465.91        30.57 o                         
  -1   1  11         13.28          9.70         9.71 o                         
   0   1  11        220.80        203.01        26.22 o                         
  -9   2  11        269.23        276.02        41.72 o                         
  -8   2  11         76.84         57.70        20.66 o                         
  -7   2  11        710.87        804.71        64.72 o                         
  -6   2  11         10.65         10.94        10.49 o                         
  -5   2  11        249.19        216.36        24.81 o                         
  -4   2  11         61.87         53.99        11.58 o                         
  -3   2  11         13.91         19.90        10.02 o                         
  -2   2  11          7.00         -2.41         8.93 o                         
  -1   2  11        391.17        415.67        68.03 o                         
  -7   3  11         62.23         38.93        15.53 o                         
  -6   3  11        166.75        192.58        24.40 o                         
  -5   3  11          6.65          7.62        11.71 o                         
  -4   3  11        372.28        426.28        32.55 o                         
  -3   3  11          0.32         17.54        15.98 o                         
  -5 -10  12         82.04         72.62        14.45 o                         
  -4 -10  12        428.12        417.90        26.98 o                         
  -3 -10  12         18.58         18.68         9.63 o                         
  -2 -10  12        436.83        437.32        29.38 o                         
  -1 -10  12         13.39          5.31        11.36 o                         
   0 -10  12        265.01        274.42        27.15 o                         
  -6  -9  12          2.58         -3.03         9.08 o                         
  -5  -9  12        157.79        152.00        31.90 o                         
  -4  -9  12          0.97          4.94         7.55 o                         
  -3  -9  12        904.40        982.77        39.20 o                         
  -2  -9  12        127.77        118.93        16.38 o                         
  -1  -9  12        166.90        156.93        21.27 o                         
   0  -9  12          8.13         -0.59         8.68 o                         
   1  -9  12         82.79         75.30        17.07 o                         
  -7  -8  12        126.51        130.21        34.70 o                         
  -6  -8  12        361.85        361.53        48.54 o                         
  -5  -8  12          1.86          3.03         7.49 o                         
  -4  -8  12        127.72        141.94        17.60 o                         
  -3  -8  12         10.82          8.23         7.35 o                         
  -2  -8  12       1412.82       1581.38        49.29 o                         
  -1  -8  12         39.96         32.45        10.02 o                         
   0  -8  12        538.30        567.64        52.63 o                         
   1  -8  12         33.63         42.50        19.49 o                         
   2  -8  12        446.28        491.23        50.68 o                         
  -8  -7  12        110.18        120.47        30.80 o                         
  -7  -7  12        442.82        446.78        49.12 o                         
  -6  -7  12        107.58         98.35        18.87 o                         
  -5  -7  12         99.71         86.68        17.03 o                         
  -4  -7  12         81.29         52.07        13.27 o                         
  -3  -7  12        476.41        483.86        26.12 o                         
  -2  -7  12         32.04         10.28        10.68 o                         
  -1  -7  12        831.94        844.06        61.60 o                         
   0  -7  12         60.82         18.32        17.54 o                         
   1  -7  12        425.42        390.64        44.83 o                         
   2  -7  12         16.05        -12.09        14.42 o                         
  -9  -6  12         22.09         22.53        11.88 o                         
  -8  -6  12        278.51        312.30        27.58 o                         
  -7  -6  12         97.83        130.60        30.80 o                         
  -6  -6  12        606.93        635.73        29.52 o                         
  -5  -6  12         62.09         38.95        10.93 o                         
  -4  -6  12        195.84        198.40        21.73 o                         
  -3  -6  12        440.01        390.08        28.67 o                         
  -2  -6  12         72.22         88.61        16.40 o                         
  -1  -6  12         90.53         69.40        23.78 o                         
   0  -6  12        275.72        287.33        38.99 o                         
   1  -6  12          0.02         15.98        15.20 o                         
   2  -6  12         25.30         30.80        17.54 o                         
  -9  -5  12        700.59        766.64        42.88 o                         
  -8  -5  12          3.76         -6.28         8.49 o                         
  -7  -5  12        462.68        507.21        50.29 o                         
  -6  -5  12         50.67         28.64        11.18 o                         
  -5  -5  12        163.56        145.73        24.37 o                         
  -4  -5  12         83.40         51.86        13.08 o                         
  -3  -5  12        557.37        567.19        33.63 o                         
  -2  -5  12         67.43         45.44        11.97 o                         
  -1  -5  12        138.45        137.23        30.02 o                         
   0  -5  12         18.59         23.39        15.98 o                         
   1  -5  12        211.59        235.09        34.70 o                         
   2  -5  12         30.93         11.31        14.81 o                         
  -9  -4  12         51.54         59.94        14.71 o                         
  -8  -4  12        645.93        644.06        56.92 o                         
  -7  -4  12         74.11         62.77        21.44 o                         
  -6  -4  12        719.91        712.49        38.08 o                         
  -5  -4  12         29.59         24.78        11.02 o                         
  -4  -4  12        511.48        476.62        31.01 o                         
  -3  -4  12        226.43        201.25        21.21 o                         
  -2  -4  12        427.63        463.16        44.44 o                         
  -1  -4  12          1.82         -2.73        11.70 o                         
   0  -4  12       1170.18       1231.58        76.41 o                         
   1  -4  12         11.59          5.07        13.65 o                         
   2  -4  12        262.16        287.72        38.99 o                         
 -10  -3  12         74.59         47.17        23.78 o                         
  -9  -3  12         85.96         93.18        28.46 o                         
  -8  -3  12        210.86        189.47        36.65 o                         
  -7  -3  12        263.59        294.74        37.04 o                         
  -6  -3  12         99.84         65.50        14.86 o                         
  -5  -3  12        984.03       1060.54        45.85 o                         
  -4  -3  12          0.07         -1.51         7.03 o                         
  -3  -3  12        145.35        132.80        26.12 o                         
  -2  -3  12         28.45         10.92        13.26 o                         
  -1  -3  12        192.60        146.98        28.85 o                         
   0  -3  12         19.74         19.88        14.81 o                         
   1  -3  12        449.93        553.61        51.46 o                         
  -9  -2  12         72.72         40.55        21.05 o                         
  -8  -2  12        217.48        214.43        35.48 o                         
  -7  -2  12         86.99        125.15        30.41 o                         
  -6  -2  12        402.27        501.07        62.57 o                         
  -5  -2  12         25.74         29.53        11.42 o                         
  -4  -2  12        667.38        785.96        47.56 o                         
  -3  -2  12          4.61          0.95         8.77 o                         
  -2  -2  12        155.81         96.30        25.73 o                         
  -1  -2  12         26.91         27.29        15.98 o                         
   0  -2  12        345.67        333.72        41.33 o                         
   1  -2  12         27.45         12.48        15.59 o                         
  -9  -1  12         32.25         26.51        17.15 o                         
  -8  -1  12          0.00          7.41        12.87 o                         
  -7  -1  12        482.67        548.78        45.03 o                         
  -6  -1  12         23.43         28.46        12.13 o                         
  -5  -1  12        470.03        464.94        37.62 o                         
  -4  -1  12         11.88          3.65         8.68 o                         
  -3  -1  12         31.56         10.14        14.04 o                         
  -2  -1  12        145.20        177.00        35.09 o                         
  -1  -1  12        159.26         92.79        28.07 o                         
   0  -1  12         37.34         24.17        17.93 o                         
  -9   0  12         23.54         12.48        16.76 o                         
  -8   0  12        170.39        246.00        38.21 o                         
  -7   0  12          2.42         -7.41         8.81 o                         
  -6   0  12        304.12        328.13        48.93 o                         
  -5   0  12        168.30        196.94        28.07 o                         
  -4   0  12        478.33        494.69        32.66 o                         
  -3   0  12         70.61         29.24        16.76 o                         
  -2   0  12         44.14         46.78        20.27 o                         
  -1   0  12          0.61         10.53        14.42 o                         
  -8   1  12         82.58         42.50        19.10 o                         
  -7   1  12        351.16        371.62        30.32 o                         
  -6   1  12         38.18         12.99        10.55 o                         
  -5   1  12         27.73         26.50        12.08 o                         
  -4   1  12        504.19        527.88        50.68 o                         
  -3   1  12        703.74        674.46        58.48 o                         
  -4  -9  13        208.87        206.04        21.51 o                         
  -3  -9  13          9.07         16.65         9.24 o                         
  -2  -9  13        788.53        901.83        42.80 o                         
  -6  -8  13        151.48        124.93        22.98 o                         
  -5  -8  13        377.78        423.98        26.92 o                         
  -4  -8  13         16.31          8.78         9.46 o                         
  -3  -8  13          3.68          5.68        10.87 o                         
  -2  -8  13         10.67          1.75        10.61 o                         
  -1  -8  13        645.18        732.16        60.04 o                         
   0  -8  13         10.33        -11.31        12.87 o                         
  -7  -7  13         32.53         43.27        19.49 o                         
  -6  -7  13        310.07        300.20        40.55 o                         
  -5  -7  13         36.30         32.30        14.04 o                         
  -4  -7  13         12.12          8.38        10.55 o                         
  -3  -7  13         89.47         75.09        17.07 o                         
  -2  -7  13        676.01        680.31        57.31 o                         
  -1  -7  13         54.69          5.07        16.37 o                         
   0  -7  13        389.03        441.72        49.12 o                         
  -7  -6  13        316.77        295.13        42.11 o                         
  -6  -6  13          8.29          9.32         9.76 o                         
  -5  -6  13        369.65        365.82        29.52 o                         
  -4  -6  13          0.92         -9.36         9.36 o                         
  -3  -6  13         15.74         20.11        11.69 o                         
  -2  -6  13        254.49        157.12        31.19 o                         
  -1  -6  13         57.58         65.89        22.22 o                         
   0  -6  13         93.89        103.70        26.90 o                         
  -8  -5  13        376.44        337.23        45.22 o                         
  -7  -5  13          0.35         -2.73        12.09 o                         
  -6  -5  13        400.09        398.61        29.75 o                         
  -5  -5  13         12.37          8.16        11.50 o                         
  -4  -5  13        103.65        102.25        18.72 o                         
  -3  -5  13         37.45         31.97        12.13 o                         
  -2  -5  13        116.91        109.16        26.51 o                         
  -1  -5  13        125.99         53.02        21.44 o                         
   0  -5  13         97.21         64.72        23.39 o                         
  -8  -4  13         69.41         93.18        28.46 o                         
  -7  -4  13        479.71        419.10        47.17 o                         
  -6  -4  13         61.36         46.94        13.20 o                         
  -5  -4  13        274.24        272.67        25.17 o                         
  -4  -4  13        122.46        124.10        20.47 o                         
  -3  -4  13        598.93        617.93        53.02 o                         
  -2  -4  13        147.93        115.01        27.68 o                         
  -1  -4  13        133.15         99.42        27.29 o                         
   0  -4  13          2.38          1.95        14.04 o                         
  -8  -3  13         55.14         22.61        16.76 o                         
  -7  -3  13         30.56         41.72        20.27 o                         
  -6  -3  13        628.56        622.41        40.94 o                         
  -5  -3  13         90.86         87.39        20.47 o                         
  -4  -3  13        453.78        431.91        31.14 o                         
  -3  -3  13         15.94          7.80        14.42 o                         
  -2  -3  13         45.77         31.19        18.32 o                         
  -1  -3  13         19.01         41.33        20.27 o                         
  -8  -2  13         31.94          6.24        16.37 o                         
  -7  -2  13        302.28        283.43        39.77 o                         
  -6  -2  13          6.31         -1.67         9.51 o                         
  -5  -2  13        346.64        378.24        29.77 o                         
  -4  -2  13        131.61        102.97        21.35 o                         
  -3  -2  13        132.20        131.38        31.19 o                         
  -2  -2  13         12.11         -0.78        12.87 o                         
  -7  -1  13          0.53         18.71        16.76 o                         
  -6  -1  13        469.55        436.85        32.66 o                         
  -5  -1  13        202.43        168.84        24.53 o                         
  -4  -1  13        261.44        221.44        39.38 o                         
  -3  -1  13        111.38        120.47        32.75 o                         
  -4  -6  14        272.48        244.05        38.21 o                         
  -5  -5  14        446.06        453.80        47.95 o                         
  -4  -5  14         17.16         22.60        12.76 o                         
                                                                                
